# Supplementary material for: Metagenomic analysis reveals a green sulfur bacterium as a potential coral symbiont
Source: Sci Rep. 2017 Aug 24;7:9320. doi: 10.1038/s41598-017-09032-4 (PMC5571212; doi:10.1038/s41598-017-09032-4)
Supplement: Supplementary file 1 — Dataset 1 [file 41598_2017_9032_MOESM1_ESM.txt]

>1595
GATGGGCTTCTCCTACACTGAATTTACCATTTTCGATCTCTGAGACGACTTTTTGCTTGAAGGCCGCACTGTATCTTTTGTTGACGTCCATTTGTTGACTCTCCTCTTTTTTGTGTCAACTCTATTCAGGACGACTCACTAACTATTCAATTGCTTGTCACTTGTTACTCGTCACTGCCTTATGGCACTTTCACATGCCCAAGTATCTGGCGGATACAGTCTTCCGGCTGCACATTGTCGGCCTCGGCTTCATATGTCGGTCGAATGCGGTGGCGCATGACGTCAAAAGCGATGGCCTTGACATCTTCCGGCGTAATGTAGGCCCTGCAATGCAAAAATGCGTGCGCCTTGGCGGCAAGCAGCAGAAAAATGGATGCTCTCGGCGACGCTCCGTATTCAATCATCTCTTCAAGCGACTGTAATCCTGCAGACACCGGATTTCTTGATGTGGTAACAAGATCGACAATGTAACGCTGTACCCTCGGATCAACATATATCCGATCGATCAGCGCTCTGGATTTCTGAATCTCGTTTTTTTCAACAACAGAAGAAACATCGGGAAGAAGGCCGGTCCTTGCCGAGCGCTGCATGATTTCAAGCTCCTCGTCATAGGACGGGTAATCAACCATTACTTTCATCATGAAACGGTCAAGCTGAGCCTCGGGAAGAAGGTAGGTACCTTCATGCTCGATCGGGTTCTGCGTAGCCAGAACCATAAACGGTTCAGGCAGCATGAATGTACTGTCGCCTATGGTGACCTGCCTTTCCTGCATGGCTTCAAGCAGCGCAGACTGCACTTTTGCGGGTGAACGGTTTATCTCGTCTGCGAGAATGACATTGGCGAACACCGGCCCCTTGCGTGGGTAAAAATCCATCTCTTTCGGATTATAGACCATGGTGCCGACCAGGTCCGCAGGGAGCATGTCGGGAGTGAACTGTATGCGCTGGAAAGCCAGATTCAACGCTGACGCAAAGGTCCTGACAATAAGCGTTTTTGCCAGCCCGGGAACACCTTCGAGCAGAATATGACCGTTTACAAGCAAGGCGATAAACACCCTCTCGAGAACTTTCTCCTGCCCGACAACACGTTCCGAAAGCAACTGTGCAGCTCTATCCAGAAAAGCCGAGGCTTCGGCGATCTGCCCTGTCAGTTCCTGCAGTTCGGCATCATGTTTCATTGACCTGACCTATGTTGAGCGTTTCAATTTGTGCCTGATATTTGGGCAAAAACCTTTACCGCTTCTGGTAAAGCCCCTTGAAACCTAACACGAGGAGAAGGATACCGACAATAAGAGAAGACCATCCGATAACATCCCCGATATAAAATACACTATTGAGGATACCGACATTAGGGGCAAAAAGCAGAATAAGGTCTGCACCGAGCAAAACAAGCAGCAGGTTGAGAAACTTTATCTTGACCCTTGGTTTATTATTGTCTTGTTTGTTAGGTTTGGCCATATTTCTTTCAAACGAAGTGCGTTACGAATGAACATCCTCGGCATTGAAACCAGTTGCGATGAAACATCGGCGGCCGTTTTGCAAAACGGTCGTGTAACATCGAACATCATCAGCTCCCAGCTCGTTCACAAGACCTATGGAGGTGTTGTCCCCGAACTTGCTTCACGGGAACATGAACGGCTGATTGTGTCCGTCGTCGATGCCGCAGTAAACGAGGCTAATATACAAAAAAACGATCTTGATATCATAGCGGCAACAGCAGGCCCCGGACTGATCGGCGCGGTTATGGCAGGGCTGTGCTTCGCCCAGGGTCTTGCTTACTCGCTCCACAAACCCCTTGTACCGGTCAACCATATAGAAGCCCATATATTTTCGGGTTTCATACAAGACGATCCCCGTCATAAAGCCCCGAAAGAACGTTTCATCTCTCTGACTGTTTCAGGAGGACATACCATACTCTGTGCCGTGAACACGGATCTGACCTATACGATCATCGGCAGGACTATTGACGACGCGGCTGGTGAAGCTTTCGATAAAACAGGAAAAATGCTGGGACTTGATTACCCTGCAGGGCCGGCTATCGACAGGCTGGCAGCAGAAGGAAATCCGGAGTTTCATGAGTTCCCGCGGGCCCTTACCTCCCGGTCACGAACCAGCAAAAACTACCGGGACAATTTTGACTTCAGTTTTTCCGGTCTGAAAACATCAGTATTGAACTACATAAAAAAACATGAGCCGGCTTTTATCGAACAGCACATGCATGACATTGCTGCTTCCATCCAGAATGCGATTACAAGTGTGCTTGTTGAAAAAACCCTTGCTGCCGCCATGAAATTCAACCTGAACGCCATATCAGTAACAGGAGGCGTAAGTGCCAACTCGGGGTTGCGGGAAAAAATGGAGGATGCCTGTTCAAGGCAAAGTATACGACTCTTTATTCCCAAAGCAGCTTATTCGACCGACAACGCCGCAATGATCGCAACGCTGGCAGACCTCAAACTTTCCCGCAGGCTCGTCACCCCGAACAACTACGATGTCGCACCTTTCGCAAGCTTCAGGTATTGTTAATGATAAAGCTATCCAGCCATCTCGTTGTCACGCCTCATCCCCAAACTTCTCATTGAATTAGTTGAATGAATAGATTATCTTTCGGCTTTTAGAGCTGAAGCTCGCCAACCATTACAAAGAAACCATGTATAACTTCATATCCTCACTTTTTCTTTTCGCTCCTCCCAGCGGAGGTGAAACACCCAACATGTTTATTCAGTTCGTTCCGCTAATCCTGATTTTCGTTGTTTTTTACCTCTTTCTCATCCGCCCGCAGCAGAAAAAACAGAAAGAGCGCGAAAAGGTACTGGAAAGCCTGAAACGGGGAGACAAGGTGGTCACCATCGGGGGCATGCACGGTACCGTGGCCGGAATCGATTCCGAGAAAAAAACAGTTTTGGTCCAGGTTGGCGAAAACCTGAAAATAAAATTCGACCGGAGCGCGATCGCATCGACCGAAAAGCAGGAAGCGGGCGAGAAACTAACCAGCAAGGATTAAACGATACACATGCAGCCCATACCCGCAACACTGGTTTTGGAAAACGGCTCTGTCTATAAAGGCACAGCTTTCGGACATGTTGGCGAAGCAGCCGGAGAGGTGGTTTTCAACACTTCGCTCACAGGATACCAGGAAATCCTTACGGACCCGTCATACGCCGGACAGATGGTGATCATGACCTACCCTCTTATAGGGAATTACGGTATCAACGAGACCGATGGAGAGTCTCATAAAATCTGGGCTTCAGCGCTCATTGTGCGTGAAGTATCCCAGGTGTACAGCAACTACGCAGCAACAAGCAGCCTGGACGAGTACCTCAAGACATCACAAGTCATGGGCCTTTCTGGTATCGATACCAGAAAGCTGGTTCGCGAGATTCGGGAAAAAGGCGCAATGAGAGGCTTCATATCAACAGATGACCACGATGAAAAAAGCCTGCAGGAAAATGCCCTTGCAATACCTGAAATGACCGGCCTCGATCTCGTCAGGAAGGTCACTACATCACAGAGTTACACGGTGGATTGCCCTGACGAAAAGTACCATGTCGTCGCCTATGATTACGGCATCAAGCGAAACATCCTGCGAATGCTGCAGGATGCCGGGTGCAGAGTCACCGTCCTCAACGCAAGTACGACAGCCGAAGAAGCCCTGAAGCTGAATCCGGATGGAGTTTTTCTTTCAAACGGACCCGGCGACCCATTTGCCGTAACCTATGCGGTCGACACAATCAGAACCCTGGCACAACAAAACAGGGCGTCAGGCACTTTGCCGATATTCGGTATCTGCCTGGGGCACCAGCTCCTTTCGCTGGCTTTCGGAGCAGCAACATACAAACTGAAATTCGGTCACCACGGAAGCAATCACCCGGTCAAACATCTTTCGACACAATCAATCGAGATCACTTCACAGAACCACGGATTTGCCGTAGAGATGGGGTCCCTTCCGGAAGAACTCGAGCTCACCCATCTTAATCTCTACGACAATACCGTTGAAGGTATCCGGCACCGTGAGTTGCCCTGCTTTTCCGTGCAGTATCATCCTGAAGCGGCACCCGGCCCGCATGATTCACACTACCTGTTCAACCTGTTCACCGAAATGATGGAAAAATAAAGGGTTATGCATGGCTATCCATCGGCAGTCCTGCTCTCCGCCTTGACATTGTTTTCATTTTCGAACGTCATGGCGGACTACAGAACACTGAAAGCCGCCAACGAACTCTTTGAAGCCGGTCAGTTCACAAAGGCTTCCGAACTGTACAGGAACGTCATCAGAGATGAACCGGAAAGCCGTAATGGAACTGTTGCGGCATACAACTTCGGTAATACGCTTTTCCGTACCAGCCACTTTGCTGAAGCTGCCGTACAGTTCCGCAAGGCAGCACGTCAGTTGGAACTGCCGGTGACGTTCAGAGTGGATGCGCGGTTCAATGCAGGCAACGCATTTGCCCGGCTCGCCATGCTCGCAGACGGCAACTTGCAGAAAAAAAAGCTGTTGAAAGCCTCACTGAGAGAGTACCGTTCCGCACTCCTGATGGATCCCGACGATCAGGAAAGTAAAATCAACCATGAAATCGTTTTGCGTCTTTTAAAAACGCTCTCCCCCCCTCCTCCCGGAAAAGGAAAGCGCCCCTCCGATACTCGACGCTCCGGGACACGGAATGATGTTGCCTCGAACATCCTTGAACGGGCTGCAAAAGAGGAACGCGATGTAGTGCGAAACAGCTATCGCAATGCCTCTCCTGAGAAGCAGGCGCCGTCAAACAAGGACTGGTAGTATGAACAAGGGCAAACAGGTGCTCCTGGTATTCCTTGCGTCGGACAGTGGTGTCGACGGTGCCAGGTCGCTCTTTGAGGAACAGTCGGAAAAAGGTGCAAGGGAATGGTTTAACCGATCGATACGCAACCTGATAAAACAAACACAGTTCGCCATTCCTCCTCTTGCCCTCATGATTCTTGCCTCGGTGGAAGTCGAGGGTGTCGAGCAACGGATCTGTGACCTGCGCTTCGAGGAGTTACCGCTTGAACAGCAATGGGACCTTGTCGGCATAAGCGTTCAGACAGGAATGACATCGAAAGCGTTCAGCCTTGCCGACAGCTTGCGGGCAAAAGGCTGTAAAGTAGCTCTCGGCGGCGCCCATGTAACGCTTTTCCCCGATTCGTGCAGGACTCATGCCGATGTCCTTGTTCATGGTGAGGCAGACGATATATGGGTGGATGTCCTCGAAGATCTCAAGAAAGGAACGCTAAAAACAGATTACTTTCCTGGTGACTTCCCCGATCTTTCACGGTCTCGCCCGGTCAGCTCCCGGCTGCTCGACAAGAAACGGTATTTCACAACCAACATCATTCAAACCGGCCGGGGGTGCCCTTACCACTGTGATTTCTGTAACGTCCATATCCTCAACGGCAACAGGCACCGCAGGAGAACAATAAACGATGTTGTCGATGAAGTGAACCGTTTCAGCAAACATGACAGCAGAATATTCTTTTTCGTCGACGACTCCATCAACGCAAATGAAGAATACGCCCAGGAACTCTTCAGCCGCCTCATTCCTCTGAACATCACCTGGTTCGGTCAGGCGACGACAACACTCGGCAAACAGCCACAACTGCTGGAAACATTTGCACGATCAGGGTGCCGTGCGCTGCTTGTCGGGATTGAAAGCATCGAGCCCGCAAGCAGAGACACCCACAAAAAAACACAGAACCGCCCAACAGAGCTTGCAGAAGCCATAATCAACATCCGCAATGCGGGTATCAGCCTTTACGGAAGCTTCATCTACGGACTGGATGGCGATACGCTGGAAACGCCGGCAGCCATCCTTGACTTCATACGCATGACAAAACTGGATGTTCCCGGCATCAATATTCTCAGGCCCAATCCGGGAACCATGGTTTTCGAACGTCTCAAGGAGGAAAAAAGACTGCTCTTCGACCCCGACGACCTAACTGCCTATCGTTACACGTTCGGGCAGGAGATGCTTTACCAGCCGAAAAATATCAGCCTCCCGGACTTTATCGAGAGTTATTCAAAACTCACCTCCGAAATCTTTACCATCAGCAGTTCCATACGCCGGGGCCTCGTTGCCCCAAGTGCGAAGGCAGCGGTACTACTCTTCAATTTGTTCTACACACATTTGTACGCACTTTCGCGAAACGACCTTAAGCAGCAGGCAAAGAAGAGCATATCGCTCGCTCCACGGGATGCTGCTGATAATTTTTCGCGCAAGGTATAGATGATTTTATCATTAACTTTTGTATCTTCTCTTCATTGTTGTCAAAAAACATATCAACACTACTCACATCATTACGAACGAAGGAGAACAACATGAAAAAAATCTTACCGGTAGCTGCTCTTTGCAGCATTTTCTTTATCGGATGCGGCGGTGCACAGGAACCGGCTGCAGAAGCTCCTGCTGAAGGTGGAGCTGCAAGCGAACTTGTCAGCGGATACGATCTTGCAAACGGCCAGGAGATCTATGACGCAAACTGCGCAAGCTGCCACGATGAAGGCGTTCTCAGCTCACCGAAAACAGGCGATGTTCCAGAATGGACCGCCCGTATCGATCAAGGCATGGAAACCCTTATCCAGAAATCCATCGACGGTTATACCGCTGAAGGCAACATGCCTGCAAAAGGCGGCAATGATGCCCTGACCGACGAGGAAGTAGCCAATGCTGTTGCTTACATGGTAGATGAAAGCGTTGCAAAGTAATCGGTTTTCGATATATCAAAAAAAGCGGGCGCCATTTCAGCGCCCGCTTTTTTTAACGTTTGTTTTTTTAACCACCCCAATCTTGTGAAGGAGAAACACATGGGACGGATTATTTCAGCTCTTACCCTTTCTGCTGTTTTTGTACTCTCTCTCGGTCTGGACGCACATGCCGAAGTTACAGCTGCAGACATCGCCAAATACGATCTCACAAACGGCCAGTCCGTGTATAACACGAGCTGTGCAGCCTGTCACACCAACGGCATTCTCAAAGCGCCTAAAACCGGCGCCCAGGCAGACTGGACGGCACGTTTCGCACAGGGAATGAATACACTTGTCAAGAAATCCATCGACGGCTATACCGCCGAAGGAAACATGCCTGCAAGGGGTGGCAACCCTGACCTTACCGACAAGCAGGTTGGCGATGCTGTTGCCTACATGGTTAAACAGGTTCTCTGATTTTTTCCGGATATCCGGAAGTCAGCAGGGCGGGCATGTTGTCATCGACAGCCCGCCTTTTCTATTTTCTTTCGGAAGCTCTTCTGCTTCCCCAGTATTTTGCGAGCACAATTCCGGAGAGATTGTGCCAGAGGCTGAAAAGCGCTCCCGGCAAGGCTATCACCTTGTCCGCATTCAAAGCCATAACACAGGCAATGATCAATGTAATCGACAGAACCGATACCCCGGGAAAAAACTTGCTGTAGCGGGTCACAGGCCCGCTGAAAAAATGCCTCGCCAACAATCCTGCGACAAGCGGTACGGCAACAACCTGAAAAACCGACAAAAACAGTGAAGCAAAGGAAAGGTCGATTGACCTCCTCAACAACAGGAAAATAATTCCCGGAGTGAGCAGTGGAGCAAGCATGGTTGAAAACATGGTCATGGTCACGGAAAGTGCAACATTGCCCCTCGCAAGATAGACGATCACATTGGATGCTGTTCCTCCCGGACAGCTCCCGACAAGCACCATACCGATCATGACCTCTTCAGGCAGTGACAACAAGGTGCTAACCATAACGCCAAGACCGGGCATAACGGTAAACTGAAGCAGTGCGGCAAGAAAAACAATGCGCCTTTTTTCCCAGACGTCCCTGAAATCACCCAACCGGATTGTTGTACCCATGCCGAACATGATTACCCCAAGCAGAAGCGGTATGAACGGCTTGACCCAGAGAAAAGAAGCCGGAACCGCAAGGGCAATTATCGAAGTCCCTGCAGCTATGGCAAGAAAATGACGACTCACTGCGTTCATATTGCCGGAAATACCAGATGTTCTCTTTTTTGGAAGACCTTGTCACAATACACCGGGACCCATGTAATGTAATGCTCTTGAGAAAAACCCACACCGTTGAACAGCTCTGCAATCTTGAGCGTCTTCAAAAACCGTAATGCCGGCGATGGGGAAATCCCTGCCCCGTTTGTATCTTCACTTGCAAAGGCATGAGACGTAAAAACGGCATAACCCTTCCGCTCATGCCGGCGATCCTTGTTTTCAAACTGCGCTCCAAATAAATCGAACAAGAGCATGAACAAAACAACAATCGGTTTTATCGGGACGGGAAGAATAGCCAGGGCTCTTATTTCAGGCCTCGTGTGCGACGGCAGCAATGAAATCTCAGGATTCGACAAAGATCCGGCTGTTTCCGAAGCAGTCTGTGCCGAGTTCGGGATCTCACGCAAAACATCTCTGAAAGACATTGCACAATCAGCAGATATTCTTATCCTCGCGGTAAAGCCCTATCAGATAGAAGAAGTGCTCGGTGAACTTCAAAACAAGCTCCATGCGGATCATCTGCTCATAAGCGTTGCCGCAGGAATCTCTTCCGAGTTCATAAGAACCCACTCCCTTGAAGATATGCGTGTTATCCGCGTTATGCCGAACACGCCTGCCTTTGCCGGAGAAGGCATGACTGCCATCAGCGCGGGAGCGCTTGCTACCGTTAATGATATCGCAAGAGCAAAAAAAATATTCAGCGCCATCGGCAAGGTATCGGTGCTCGATGAATCACTTATGGATGCCGCCACTGCTGTGTCAGGCAGCGGGCCGGCCTATATGTTTTACATTATAGCGTCGATGACCGAGGGGGGGAAACAGTGCGGCCTTCCAGATGAAGAGGCCGTGAAACTCAGCGCACAAACGATGTTCGGCGCAGCAAAGATGGTACTTGAAAGCAAAAAAAGCCCCGAAGATCTCATAAAAGATGTTACAACACCGGGAGGGACAACCGAAGCCGGGTTGAAACAGATGGATGCCCACAATGTCCGGCAGGCCATGATCAACACGGTGAAAGCAGCTGCTGAGCGCTCACTTGAACTGAAGAAATAATCTCTGCCGTGAAACTGCTGGTATACGGAACAATGCTTCTGCGGCTGCTCTGCGCCCCTGAACCAATCAGGGCTTCAGATACAGGAATGGAAAACAAACCGGCACAGGAGCCTTTTTTGACAGTGCACGTCAGCAATCAGAAACCGTTTTCAGGAGAGGAGTTCGAACTCACCTACACTATTTTTTTCAAGGATATCGCTCCGAAAATCCGGGACATCGATGAACCGGTTTATCAGGGAATCTGGGCCTATGACGACACTCCCCGGAGACTCATACCGAGCAAACCCGAAATAGTGAACGGCACTGCTTACCGGAGCGCTGTGATCAAGCGCATGAAGCTGGTGCCCATCGAAAGTGGCACACTCAGTATTACCGGCTACCGCCTGCTTTGTTTCATCCCGAAAAATCTTTCCATCGGGACGGAATCCGAACCCGATGACTCTCTCACACTTGCCGCCCCAGACATAGCGGTGCATGTACAAACCCTTCCTGAACCCAGGCCGGCAGATTTCTGCGGAGCAGTGGGAACCTATTCCGCCTCAGTCAACGCCGACAGGCATACCGTTCCTGCCGGTTCAACGCTACAGCTTACAGCCTCCATAACCGGCAAAGGAAGTTTCAGGACTTTTCCGGAAATGCCGTTCTCCTTGCCCGACGGGTTTTCCCTGATTGAAACCACAGCGCCTGAAACAGCTTCCTCCCTTCCGGCGGGATCGCCGGAAAAGTTTACCAGAACAGTTACCATAAAGGCTGAAAAGCAGGGGACGTTCATTTTTGCACCCGTCACTTTCACAGCGTTCGATCCGGCAGAACAACGCTACAAAACCGTTACATCGGAAAAAATAGCCCTGACCGTACTACCTCCATTGCCTTCTTCCCCGGCAGACAGCCCCGAAGCTGATGTGAAAGAGGAAAGCAGGCAACCGTCATCTCTCTACCGGCTGCTTTTCGCACTGTCCGCAGTATTGCTGCCGCTGCTCTACATCCTGATTAAAAAGCTCCGGCCGAGTCGCTGCCCCGGCACAAAAAAGAATCAGAACAGGAAAAGCCGCAACCAGGACAACAAACGGAACGGCGAATCTGCTGATTCACTGCCGGAACTGCGGGAAAAACTCTATACAGCAATTGAAAGCTGCTGGGATATGGATCCTCGGAGCATGACAAGAAGTGAGCTGACGCAAGGACTCGAAAAACAGGGAATCGACGATACCCTTTCAAGGAAACTGCTCACGTTGCTCGAGGCAATCGACAAGCTGGAGTTTGCCCCGGGAAAATACGATGAGGAAGAACTTGAGGAAATTCAGTCGACATGCACAGCCACCATAGAAAAGCTGAAAAAAAAATAAGACCCGCCGGTCATTTCAGGCACCCGACTTTCCAGATGGGAACGGATCTTTTCAGTTCATCCATGAACCAGCTCATGGCGCTGAAAACTTCCTGACGGTGTTTCGAGCGAAGCAGCACAATAATGGCAGCTTCTCCTGCAGGAATGGCTCCAACCCGGTGGGTACAGTGAAGGTCGATGATACCGAACTTTTCGACAGCTGCCATGCCGATTTTTTCAAGTTCTTTTTGTGCCATGCCTTCATAGTGCTCGTAAACAAGCCCGCTGATCCTTTCACCTTCTTCCTTGTCACGAACAAGCCCGGTGAAGACAAGTTCGGCTCCGGCATGTCGATCCGGCGGAGTATCGAAGCCCCAGCCGTCTATGCATTCTCTGCTTATGCTCACCGATACCATGATTTACCCTCCGCTGACCGGTGGAATGATGGCAAGCTCATCACCTTCTTTCACCAGTGTCCCTTCTGCAGGATACTCCATGTTCAGGGCAAGCATGAACGGCATTTCGGCAAGCTGTGAAGAAAGTTTCCTGATTTCCTGCTCAACAACCTCGATGGTTGTTCCCTCGGAAACCTCGATATGAAACTCGTCCCGGGCGAGGGCGTCGCGGGCAGCGGCAAAACATTTGACAGTAATATCCATATCGATAGCGTGTCGGTTACTCGTTCATTGTACCCCACGGCAGCACATTACAGGTAACAACGGTGCCGGCAGGCAACGGCCGTCCGGCAGCCGGAGCTTCTATCAGACAGTTTGCTCCCACCAGCGAAGTGATCATGTGCGACTCGATTTTCGGGGTGACTTTGCAGAGAAGTCTGCCGTCTTTCTGCCATATCCTGCCGAACAGAAAGCGGTGTCGTTTTTTATCGGCGGGAAACGGCCCGGCAAGTTCGGCCTCGATTTTACCGTAGTACCGGCTGTTTTGCATGGCTGAAAGTGCCGGCATGCAATATTCGAGAAAACAGACAAGCGCGGACACAGGGTTGCCCGGCAAACCGAAAACCATCTTGCCTTCATTCCCTGTCCCGAAAAAAAAGGGTTTTCCGGGTTTCTGAGCTACCTTCCAGAATTTCTGCTCGATGCCAAGGCCGGTAAGCATCTGCTGCATATAGTCGTACTCCCCGGTTGACATGCCGCCTGCGGTAATGAGCAGATCGCTGGAAAGCAAGGCTTCGGCAAGAGCTTCACGAATTGCAGCGATATCATCGAGAACCTGCCAATGTCCCGCAATTTCGGCGCCGGCAGCAACAGCGCAGGACTCAAGGGAAAATCGGTTACTGTTGTATATAGCCGCTCCGTCAAGTTTTTCACCCGGCCTGCGAAGCTCATCACCGACGGTAACAATTCCGACCCTGGGGCGGCGATAAACAAGAACAATCGACCTGCCGAATGCCGCAAGCACTCCGAGTTCCGCAGGGGTCAGACGCGTACCCCGCTTCAGCAGCAACGCGCCCTTACGAACTTCTTCACCCGCGTAGCGCACGTTGGAACGCGGTGCAGGAGCCTTGAAAACGTCAACATTCCGGTTGCCGAACCCGCTCGTGTGCTCGAAGATAACGACCGTATCGGCGCCTTCAGGCATCGGGGCGCCTGTCATGATCTGGGCACAGCTCCCGGAAGCAACCGGAAGCCGTGGGCTCTGACCCGCTGTAATTTCCTCGACAACCCCCAGTCTCACAGGTTTCTCCTCCGATGCATTCCGTATATCTTCCCATTGTACGGCAAAGCCGTCCATGGCGGCATTATCGAAACGCGGCAACTGAAAATCCGCTGCTATTTCTTCGGCAAGCACCTGGCCCTGGACCGATTCCAGTGCTTTCTCTTCTGCCGGCAGTTCCTTAACGGAAACGGCGATACTATCATGCGCCTCTTTGGCTCCTGTCATCCGTGCCCCTCTCCTTTGATCATCTCGAATGCGTGGAAAATTTCAGGAACAAGGATCTCGAGGGCATCTTGCGCAGCACCCGTGCTGCCGGGCAGGCAGATAACAACCGAGGGCCCGATCGCCCCGGCGGCAAGCCTTGAAAGCATCGCCGTTCCTGTTTTGCTCTGACCCCACTGAAAAAGCGCCTGCTCGACACCGGGCAGTCTCCTGGTAAACTTCGGAAGCAGTGTCTCGACCGTAACGTCTCTCGGCCCGAGTCCCGTACCTCCGGAGGTAACCACCAGTTCAATCCCCTCCTGAACCCATGCATCTACAGCACCGGCAATATCGTTCGGCTCGTCCGCCACGAACCTGAACGCTTCAACAGGGCAGCCTGCGCGTTCGAAGCCATTCCTCAGAATCTGACCCGACCTGTCTACCGATCTGCCTTCGGTAATGGAATCCGAAACAACAAGGATAGCGGTGCGGGGCCTGTAAACAGTCGATATCCGGCTTTTCCCTCCGGTCTTCATCTCAAGCCTGATTTCACCGATTTCCATGGATTTGTCAACCGCCTTGCACATATCGTAAATGGTAAGCGCAGCAACCGTCACTGCCGTGAGCGCTTCCATTTCAACGCCGGTGGCCTCTTTCGTTTTTACCGTCGCCCTGATCCCGATGCGATCGGGATCAAGAACAAAATCAATAGCAACCCAGGCAAGATTGAGCTGATGACAGAGCGGTATAAGATCGGCGGTCCGTTTGGCAGCCTGTATACCGGCAATCTTGGCTGTTGTCAACACGTTCCCTTTCGGCAGGCTCTGCTCCTGCAAAAGCCGCATTGTTTCAGGCTTCATGGTAATGTGCCCTGAAGCATGCACCATACGCATGGTGTCCGGTTTCACCGATACATCGACCATATTTACGTTACCATCTTTATCGAGATGCGATAAGTCCATCATAGCTTTTTGCATTCTTTTTGCTCCCTGAAAACTGACAACCGCTGGCTGCCGATTTCCCCAATTATCCTCCTATTTCCGACATGCTGGTTCTTGGAACGGCTTCCCCTGCCTCTCTCCCGTCTTTCGGTTTCATATCGATCGCCTGTTGAAAAAGCAGCCTGAGCTGTCCGGTATCGGTTCTTTCGCGCAGAGCCTTGAGCAGATCGATACCATTCCGGGAATAGAGACAGCTCATGATCCTGCCGGATGACGTAATCCGCAAACGGTTACACTGACTACAGAAATTACGCGTAAATGCCGGAATAATTGCAACGTTCCCCCGGTATCCCGGCAGGGAAAAACTGAAATGCTCCGTAGCACGTCCCTGCATGGATTTCAGAACAGGATAAATGTTTCCGAGCTTTTCGAAGATCTTGTCTGCGCCCATGAATTTTCCTGTACGCCATATCTGGTGATCGTCGAAGGGCATCAGTTCCATGAGCCTTACTGTTACGGGCTGTTTCCGGGCAAGTTCTCCAAAATCAGCGAGTTCACTGCTGTTGATACCCCTCAGCAGCAGAACGTTGATCTTGACTTTGAGCACATCGGCATACCGGAGCAATGATTCAAGATTTGCCAAAACACCCGGCAAGAGGTTTCTCCGGGTAATTGCAGCGTAACGGTCTGCATCAAACGTATCGAGGCTGAAATTGATACCGTCAAGACCTGCCTCGACAAGCATATCGAGAAAGCGATCAAGCAGTACGCCGTTTGTGGTCAGCACGACCGTTTCTATTCCATCCACCGATTTCGCATACCGCACAAGATCGACAATATCATCCCGAAGCAGGGGCTCCCCCCCTGTAAAACGAACCTTCCTGACGCCCAAACCGCCGAGAACCTCCACTATCCGGCATATCTCCCGATAATGAAGCTCTTCAACCGGAACATCGGGCCGCCGATGCCCCTCACGCATACAGTACACACAGCGGAGATTGCAGCGCGACGTTACCGAAATACGCGCATAATCAACCTGCCGGTTATAACGATCGACCAGTACAGGTTTTTTTTCTCCGGTTTCACCCATGCAAAACCTCCAGGGCACGTTCAGGATAATCGGTAATGATACCGTCAACACCCATCCTGGCAAGAGCAAGCATCGTTTCCGGGACATTGACCGTCCAGGGAACGATACCGATGCCTTTTTGATGCAGCATCCCGACAAGCTTGCAATCAACCATCGAAAAAAAAGGGTTCAGGTAATCCGGTCTGAAACCGAGCCGGTTGAGCTCGGTTTCAGGGTCCTGTCCCTTCGCGACCAGCAGCCCAAGGTTCAGTCCCGATGAAATTTTTCTCACCTCTTTGAGAATACGGGCATCAAACGATTGCAGCCTGATACGCGAAGAAACATCCGATTCCTCGATAACAGTAGTGACAAGCTCTGCATACACGGACGGAGAGGGGTGCAGGATACCGTCCCCCTCCATCCGGGATTTCACCTCAAGATTGTAAATCATTCCGCCTTGCCGCCGCAGTTTTTCACAATGCTGCTCAACGGAACGGAACACATCATCAAGCAGCGGCTTTACTGCCGGAACCATTTGCTGACCGGGAAACCCTGCCGAGGGGCGCCCGCAGTCAAAACGCACGATTTCAGCGTACTTCATGGTATACAGCAAGTATCGTGCTTCATCTTTCTTTGTCAGCACTGTACCATCCGGAGCAGCACACAGCCCTGCTTGCATATATGGATCGTGGGAAACGATCACCCGGTTATCTCCCGAAATACAGAGATCAAGTTCGATGGCATCAACCCCGAGTTCGGCGGCCTTCAGAAAGGCGGGAACGGTATTCTCGGGAAAAAACGAGCGGGCACCGCGGTGAGCATGTATTTCCAAGGATTGCCGTGACATAAGGGCATCTCTATTAATTGTCGTGAGCGACCTGGAGCCGAGGCGAACGGAGCGCAGAAACCACAATGCTGTACATAAGGCACATGAGAGCTTTGATCCCGACCTTGTCGGGACAACGAAGCATTCAGGTCGTGGAACAAAATTATAGCGGTGCCCATAAAAAAGGGGCTCCGCAAGCCCCCTTAAAAGATTTTATCGGAAACAGATCACTCCCGAATCAGCCAGCGCTTGAATCCATCAACCGTCTTTTCAAATTCACTCTCTTCTCCCGAAGATTCAGTTGAACAGACAACCCGCTCATAACCAACAAGGGAAAAGTAAATAGCCTTGTCGTAAAAGAAATTGAGCTGTTCCCCAAACTGAATGACGCGATTGAGATCGATACCTTCGGTAACAATGCCTTGTTCTTTAGTGTATTGTATAAGCATATCCCGCTCAAGGATAAGGGCGTATACCATTTCACTGGACTTTATACCCGCTTGAGCACGGGCTTCGCCTATTTCACGGAAATTCCGGGCAATCTCCGAATCGATATTCTGCTGTTTTGCAATCCAGTCCCCAAGTTTTCTGAAGCGGGCAAAGACAATATCGTGAAGTTCTTTTTTTGAAAACCTCGTGTAACCGCTGGTCAGCGAATTGGAACGAATCTCCTCCACCCACTTGAGCGAGAGTGATTCGGCATGATCTTCGATAAGGCCGATAAAACGATTTATAAGCAACATGTTGCTGTTTATTTATGAATGGCTGGCAATACTTCGTCTCTTGAAAAGCTAAAATTATCGAGAGAAGATTTCAAATGCAACCCTTCTGTTTTCAGACAATATTTTCAGCCGGACTACAGACCGAACGTCGCTGAAACTGTTTCAAACGTTTCTGCTCTGCCGCTTCTTCTGTGTAAGCCGGTTGGTTTTGGATGCGGGTTTTCTCTTAGACTTCGCTGTCTTCTTTTTCCTGACCTTGTTGCCCGAAACTTTAGGGCCTTCAGACAGTTCCAGTCCCTGTGTACCGAAAAGTTCAGGGTAGTAGTTCTTCTTCTTGTTGAATTTGTTCTTTCGATACTTCTTCTCAAGGTCGGCGTAAGGACTTGGAGGGTCTGGTGAGGTATTCGGGTGATTGAAATTTGGTTCCTCAAGAGCCTCTTCAAAATCATCCGAAACCATGTCAGGATGAAATTTTTTCTGCAAGCTATTTCATGTTTATGTTAAAAATCCTGAATCGCTGCTTCTGAACAACATAGGATCAACGGACTTGACCCGTGCTTGATCACTGATTTGCAGATCAATGATCGGGGGGTAGTAATTTAAAATTTTACCGGTAATTTGCAAGAAAGCCGAGAAACCCGCGAGCTATTTTCATACAGAATAACGCATTTACCGTTGCTTGTTGATCTGAGAAATAGTAAATTTTGGGAAAAATCAACCCTTAACCCGGAGAATAACCATGATAGATATTCGCAAATGGATACTTGCCGTCATCTGCCCGCCGGCGGCCGTACTTGACAGAGAAGTTGGAACCATTATGCTTGTGGGCCTTTTAACGCTTCTATTCTGGGTTCCCGGTGTTGTTGCCGCTCTTTTCCTTTTGATCCAGCAACAGGTCCAGCCTCGCCAGCCCCAGACATAGTTTTCCTGGAAAACTGGTTTCGTGACTGCGCGAAAGCCTGAGCCGCCGCAGGAAAGCGCGCCGGATTTCACCTTTCACCCCTTTGAAATCGCATGTTGCGGGTACTCAAACTCAGGAAAAACCACGCTGATATCCCGGATAGTCTCGCTGCTGAGCGAGCGATATGCCATCGGATATTATAAGCACGGGTGTCACCGTTTCGATATAGACCGGGAAGGCAAGGACTCTTTTGTCGTCAGGCAATCAGGGGCCTCTGCCGTGATGGTTTCAGACCCTGAAAAAAACGCCCTGATAAGCAACGGAACTCCGGGTCCGCTCTTGATGCAAACCTCATTGCTCCACGTCGACTTTCTTGTTGTCGAAGGGCTGAAAGAGTTTCCGCTGCCAAAACTGGTTGTCGTGGACAACGACCTCAAAATAGTTGACCTGCTCGAAAAAAAAGTCCTCACAAACGTTGTTGCTCTGGTCGCACCGGATCCTGCAGCCGTCCCCGAAACATTCGGGGTACCCGTGTTTCAGCGCGACGACATTAACGAAATTGCCGACTGCATCATAAACCGGTTCCTTGGCAAAGCCAGCAGAAAACCGGTTCTCGGCCTTGTGCTTGCCGGCGGTAAAAGCAGCCGGATGGGCAAAGACAAAGCCCTTCTTACCTACCATACACAGAACCAGCTCATTCACACAGCGAAGATGCTGGAAAAACAATGTGAGCAGGTATACATTTCCTGTCGTACCGGCCAGCAGACAGCCTACAGAAAGTACGGATTTCCACTTATCGTTGACAGCTATCCGGACATCGGCCCACTTGGAGGTTTGCTTTCCGCACAACGGCTTTTTCCTGATGCATCATGGCTCGTTGCCGCATGCGACCTGCCCTTCATGGACCACTCTCTTTTGAGCGAGCTTGCGGCCAAACGAAACCCCTTTTCCTTCGCGACGGCCTACCGCCAAAACACGGAGGGAAAACCGGAACCCCTCTGCGCGATATATGAGCCGAAAAGCCGGTTGCCTCTGATCATGCGGCATGCGGCGGGAAACAATTCCCTCATGTCATTTCTTGAAGATTTCCCCATTCATTACCTTTCAGTAAAGGACCCCCAAAGCCTGCAAAACGTCAATGAGCCCACAGAACAACTGCAGGCAGGGGAGGTTTTGTCTGCCGGAAAAAGGAAAAGAACCTGAACAACCAGCCTCAGGGAGGAGCGATCATGAAAATACTTGCCGCTCTCGATTTATCAAGCGTGACAAATAGTGTGGTTGCCATCACGCGGAAACTTGCCGAACTCTCTTCGGCAACAGTCTCCCTGCTGCACGTTCTTCCCGAGGAAAATCAAGGTATCGAATTTCATCCGACGATCGAGCCTCATTACCATCCCCCGGAAAAATACTACCGCGAACCCGACTCTTCTGAAGAAGGCGACAACGTTCCGATACTGCACGACAAGAACTTCAAAACATTGCAGAATATTGCCGACACCCTCAACAAAGACGGCATAGAAACCTCGTTCTCGATTATACACGGAAACACTATCGAAGCTATTCTGGAACAGGCAGAAAAAGAATGTGCCGACCTTATTGTTCTTGGCTCGCACGGCCACAAAACCCTCTATCAGTTTTTTGTCGGTTCCGTCTGCTCAGGGGTGGTAAAAGACTCCGGCATCCCTGTGGTGATCGTACCCAAAGCCTTGAAACAGCAGTAAAGTATCATCACTGCAAACCGCATTTTTTATCCCTTTTGGCTTTACCGGAAAACCAAGAAGACGGAGCCTAAAAGGCACGCTTACTCGAAAGTCACTATAAAAAAAGCCAAGTGGATTTTCGGTCGGTTGTTCAACGATCTGTTTGCTGATTTGGTGAATCAACAGTTTTGAAAGTGCTAATTCGCTTTATTGCATAACCTAATGGGCAAATCAAATTACAGTATGAACGACCGCCGACAAGCGGAACCAAGACAATAAAATATAGCAATTCAGCAGTAATTAGAAATACGACTTTTTGAAAACTCCTTACAGGTGTTAACGTTTCAGGTAAAATCAGTATAACCAACAGGGCAACGGTCATTAATGAAAAATATATTGGTGGTACGATTTTATTTAATATTACTAACCTTTCTGGATGTTGCTTGAAGATTCTTCCATATGTTTCTGAGATAAAAGCACCATGTGGACAGATATAGCCACAAAATGCCTTGCGGCCCCAGATATATGAAATTAATGGAATCATACCGAAACCAACAAAGAGACTCAGCCACAAGATTGTTTTTGATGTTTCATCATCAAATGCCTGAAGTGTATGTGGCCATGGGTAGAGTATCGCGGTATAGGTCCAGTCATTTAAGGCAAGAGGAAGGACCAGAAATACAGTAAAGTGGCAAATCGATAGTGTTACCAGTCGAGTTCTGCGAGACGGTTTTTTTACAAAAAAATATACAACCAAAACAGCCAAGACAATTTCAACCAAGAGTAAGCCTGACCAATAAAAATAGCTGATTATCTTCGCAGTCTCAATGTCCAGCCAGTTTGGAAGTATGATCCTCAGAAGGCCTAAAGTAGAGGCACTTAAAAATACTATCCAAATCAATATCCTGAATATTTGTTTCGCCTGTGCCATTAAGATTCTTCTATTCAGTTCTTATGCAAAGGAATACAGACCTCTATCCCCGTATCTTCGTGAAATGGATTCAATGTTGGAAGTTTTGAAAATACCTCAAGGCAAGGTGCATTGCGTAGTTTTTCACCGCTTTTGGGAAGCCAGTTTAAAAATATTTCCTTGTAGGTGAACGAAATATTATGAAATGATCCTTGATGCGGAAAAAAAGCATATCTTCCACCTTCCACAATTTGCATACTTACTTCTCCTTCAGGCTTGATATCCCGGTCTACAATTATACAGAAGTCATATCGACGTTTGTCCTCCTTGGTTATACTGGAACAATCATGAGGTATCCCCAATAGTGTTGCATTATTCTCGCAGTCAATGCCTTTGGACATCGCGAAGTTTAAAAGAATGTTCCAGGTTCTTTCAGATGCCCTGTTGTACGATCCTGTCACTCGCAAAAAAGCAACATGTTGCTCTCGAATAACACTTATAGCACAAGGAGTTACGGTGTGTTTGATTTTACTTGGCTCACCATAAAATTGATATTGCCGGACAACATGGGCTCTATCTGATCTGAATTCGCTGGGCGCCTTTCCGAAATATTGCCTAAATGCTTTGGAAAAAGCTGCAGGCGTTTCATAACCAACATCAAAAGCAATCGATGTGATTTTCTCATTTGAAAAGTTTGAGTGACATATTAACGAAGCAGCACGCTCCAAACGAACTCGACGAATGAAATCATTCAGAGTTTCACCGTAATAGGCGGTAAAAAGACGGTGAAAATGATAGGGGGAAAGGCAAGCGATTGCGGCAAGATTCTTCACCGACAAAGATTTATCGAGGTTGTTCTGAATGTACAGAACAACCTTGTTCAGGCGCTCTTTGTGATCTTTAACAGTTTCGATTGACGATTTCATTGGTCTCCTGATCATTTTATATGCAAGTATATATTGAAGCAGTGTGATTTTCTATTCCATTCTTGCTGTTTTTAGAAGTTCTTGAAGGGAACCTCTATTTATTGTCATGAGCAACCCTCTCCTATCCGCTCAACGAAGCAATTGAATCGCGGAATAAATATAAATAGAGGTGCCCTGAAGAATTGATTCAGGAATGGTATTTAGGCACTGTCTGCTCAAGAGAGGCCAATGACTCCCGCATTCCGGTTATCATCGTACAGTGGACGGATAGCACAGCCCTGCGAACGCCCTGCTTCTTATTGAATCTATTGTGTCATTTTCGAGTCATTCGAGCGCAGGAAATTCG
>3043
TGACACCGAGATTCTGAACGGTGCCAAGGCTGGCTATACCGCTCGTCAACCCGCTCCCGCCTTTGGGATTTAAAAAAGGGACGTTCATAACTACTTAAACTCATTTACAACGAAGAAGGATACGGTTATCTTTTCAACTTCTTTATTCCCTTTTTGGAACCCACAAGAAAAACGTGTAAATTGAAATGAAAAGTTTCATTATGCACGATTATAAGGAAAAATACATTGACAGACTGATAGTACCGGACATCAGGGAAGGACTCAAACACTATCCGGTTACGGCGGTCGTTGGCCCGCGCCAGTGCGGCAAATCGACGCTGGCAAGGAAGCTGCTCAGGACAGAAAAGCCTCTGCTCTATCTCGATCTCGAAAAGCCCTCCGATCTTGCAAAACTCGATGAACCGGAGTGGTTTCTCTCAACACAAAAAGACAAGTTGATCTGCATAGACGAAATACAGCGTAAACCTGAGCTGTTCCCTTTGATACGCAGCCTTGTCGATGAATGGGATAAAAATGGATGCTTTCTCGTTCTCGGCTCCGCTTCACGGGACCTTCTGCAACAATCTTCGGAATCACTCGCAGGCAGAATCAGTTACAAAGAATTGACCCCTTTCCTGTGGGAAGAAGTCAAGGAAATAACAACCTATGAACACTATCTTTCCGCGGGCGGCTTCCCCCGAAGCCTTCTCCAGAAAGAACCGGTAATTTCATATCAGTGGCGTGAAGATTTTATCGCCACGTATCTCGAAAGAGACCTTCTGCAATGGAAAGGATTCTCTCCGCTTACAATGCGCCGTCTATGGCAGATGCTCGCCCACAACAACGGCCAGACCCTCAACTATTCTACCATCGGCTCTTCTCTTGGCGTGAGCCATACCACGGTAAGAAACTATGTTGACCTGCTTGAAGAAACTTTCATGCTGCAGATACTCCGCCCATATAAGCACAATACCACCAAGCGTCTTGTAAAATCCCCGAAAGTTTACCTCTCCGATACGGGAATCACTTCAGCCCTGCTGGGCCTGCACGATTTCCAGCAGCTTGCCGGGCACCCCGTTTTCGGATCACTCTGGGAAAGCATGGTACTGACGAACCTGAAAGGACTTTTTCCACGGGCTGTTTTTTCTTTTTACAGAACCTCACACGGCTCTGAAATCGATATCATCATAGAGCAATCAGGACGACATATCACCATCGAATGCAAGTCATCACTTGCACCGACACTTTCCAGAGGCACGCACGCGGCAATCGGGGATATTTCACCTCTGCATACCTTCATTGTCGCACCCGTAACCGAAAGCTATTTTAAAAAACCGGGGATCGAGGTCGTCTCCCTGTCTACATGCGTTGAAAGACTGCGCGTACTGTTTTCTGAATAATTGATACAATTACATTGTGAAAACTCCTTCTGATGCTGCACAACACAAAAGGCTCACAAGCCTCTGCCTGTAAGCCTTTATTTCATATGGTGCGTTCGGAAGGAGTCGAACCCTCAACCCACTGATTAAGAGTCAGTTGCTCTA
>4310
TATTTACAGGAATCACTCTCCTCCCGCCAGTATTGAGCAGCGTATCATCAAACGGGTTGAGCCCATAGGTCTCCTGTTCATCTGGCTCAAGGTAGAGCGAGGGGTCTGATTCAACCGTCACTTCTTCCTGTGTCGCATACGGCACAAAACAGATGGTGTTCTCCTTCCGCTGGAGAACACCGTTCGAGAAGATGTAAAACGGCTGTTTTGTCGGGATCGAGAGTGGCATAAGGCAAAAAGTATCGGAGATGATTTATGTTATCCCGCGCCATTTTATGACGCTGTGGTAATTTGGCGCTCATAATCGAACTCACTCATTTTTTCAATCAAAGATTTCTCCGCTTCATCAAGAGCATAAACAGATTCTTTCTTCGTTCTGATATAACCACCTGCAGCTAAAGTGACATACGTTTCAACACCCACCATATCCTCTTCTATTATTGGCTCTGCTTTATTTTCTTCATCTTCCTTCAGTTTTGCCCTAATGCTTCCGGCAATTTTATTCGCATTGTCTGAAATAGAAATAGCCAAAGTTTCCATTAAACTGAATGTGCGAGCCTGGTTTGAAGTAATCGACCAGTTAATAATCGCGTTAGCAAGCCCCTTAATCAAGCATTCACGCTCTTTCTTCGGGACAAGCAAACAAGCACCGAAAACGGTTTCGACTTCTGCCCAACCGGCTTCACGTAGACGTACTTCGGTTTCTTCTGTAATTTCCGGCTCCAACTTGCTCAGAGACACGCAAAACAACCGTCGCAAGTCGAGCGCAATGTCCTGAACAAAAAGCCCTGTCGCTCTATTTGTAGAACCGCTTTTATTTTGTATCCACTTTCTATTTAAACTCCTATCTTTTCCTGCTAAAATCTGTGCCACTTCTTCATCTAACAAAATCTTACCTAAAGAGTCTTTTACAATTATTGTGTTCTCAGTTACTTCGGTTCTATCAAATGATATGCTCTCTGCCCTAACACCTGCTAGTAATGGATGTAATCCCCTCATTGCAGAAATAGAAATGGGGCTTCGCCTTTTAATTGTTCTTGCTTTTCCACCATCTTCATTTTTTTGTGCTGTCTTCATCCATCCCCCAAGCAGTTGATCTGAATATTGAGGATCGCAAGTTCCGTGAACTTCTGCTTCTTCAATGCTTCCATCTTTTTTTAGATTATGGTAAAATGTGGTCGGTGACCTCTTTTCATTTAAAATATGTAGTAATGAATCAATAATTGATCGTTTAACTTGTTGACCGCTTGAATATGGTATCGATAAACCAAATTGTGGATCGTAATATGTTTTTTGTCCGTTCTCAACACAAAATACGGTATGCTCTGCTTTTTTGAGTGTTCTTACATAAATGGTGTTCATGTTCATATTTTTAATGGTTTATAAATTCCTTTCTCGCTCTGCAAAGGCATAGTCAAATTTGAGAAGTACTATAAAATAGCCGAAATCCTCAGCAGACATGAGATGTACTTTATCACGTAAGCTCTTGAACATTTTAAGATTGCTCTCATCAACATCTTTAATCAGTGTAGTCAGCGCTTCTAAAAAAGGTTTCTTACTTTTAGCGGTTAAAAGTTCAGACTGAACAAGATTTTTTCTTACATTATTTTTTTCTTTTTTGTCATCTTTATACTCGTGAAGTGCTTTAGCAACTTCAGAGGTATAGTGAAGAGAATCTTCTTTGTTTTTTGTTATCATCGCTAATAACCATGTTTTGTAGGTTCTGAAAGTAATAAGGTTGTTATAATCTTTTTGTTCGGTATTGCTTTTTCGAATTTCATAATCTTCTCCTGACTCTCCTTTTTTTTGAGCTACTTGAGGTTTAATCAATTTCAGGTTAGAATTTTTGCCATAATATTTTCTCAAGTCTTTTGGCTCTAAAGCTTGCAAACCGATTGATCCTAATTCGCAAGCACGTTTTAGATGTACTCCAAAAAGAGATTCGTACTTTTGAGCATCATCTAAAGCTGCTTGTTCTCCAAATAAATTTTTATAAAAGTGAAGTACCTTTTTAGCTTGAGAGAAATAAAATGGGTGAAATCCTAAGGTTTTATTAGTATCTGCATAGTTATAAACGTAACCAGTCACAGAAATCTCATCATAATTATTTGATAAATTAAAAAAGAGCTTTGCCCAAAAAACTGTATTTAGTTTTACAACACCTTTATCAATATTAAAGAAGTCATGATTTTGAAATACATAATAACCGGCATCTTCATTATAGTATTTATTACATCTATAACACAACCATTGACCATTCCATGTTTCAATTTGCCTGCCATTAACATTAAAAGATTTGTCATCTAAAAGATTACGATAAACTTTCCATCCCTCATATATTAAGAGTAAAATATCTTGATGATTAAAGAAGATTGAATAACCTCCTTGAACACCAACACCAAGACTATTCCCTATCCATGAGTAATAAATGTCTTCTTCAGTAAATTTTAATTTTAGATCAGTAACTTGACCCGAAGTTGTATTAAACTCTTCAACTTCTGATGCCGGAAATCCTATTGCAATACTCCCATCATATTGATCAGATAATGATGCTTTTTTAACTTTTTCAAAAAAAGCATCAGCAATTTTTCTTTGTTCAACATCACTTAGCCTTTTTATAAACTCAATCCCTTTGACACCAATTTTCTTTTCATAGCAGTATAAATAATCTTCTCGGCAAACAACATGCTTTTCAAAATAATCATGCGCTCTTTGCTTTGATTTGAATTTCAATGTTTTATCATTATCATCTTTTACTTTTTCTCTAATGCCGTAAACCCCTTTGGGGTCTTTACTCAAACCTTGAACAAATGGGGAATTGGTTATCCATTGCATATACTTTGAAGAACCATAAAATAGAGGCAAATATTTATCTTTAAAAAACTCTTTTACCGAAAGATTTTCTTCGAATCTTTTATTATAAGCATTCAGAAATGTTCGACCGATTGTTGTAGCTATCATAATACCTTATAAAAATAAGTATTCAACATTATAATTTTCCTGCTTAGCTAAGTCTTCAATAAAGCCTAAATCCTTGCTATATGCTTTATCTGGAATAATAAAAGGAGACGAGCCGTATTCATCCTTGAATTGCTGAAGATCTTTAACGATATAATATTTTATATGAATCTCCATTTTATAACGATCCTCATAATTTGCCTGCAGATAAGCCTCCCTATCGGCCTCAAGAATACAGCTCACACTATCAATATCTAATAATTCAAGAAGAATTGCTTTGCTATTATGCGTGAGCTTATCAATGCTCCATTTGCCTGTCTCTTTCAACACGGAATGTTTTTCGATTGTTAAAAAATCGATCTCGGTAAAAACGTCATTTATTTTCCCTTGCAATGATTTTTCTTCCAACACTTCACCGTTTGGCAAAGCATCATAACTACGGTTAATGAGTTCAATATCATAAGGTTTCGCCTCTCTATCGTTTTCGGGGGGTGGCAAAACATAAACGGGTTTATATGTTTTGATAGTCTCTTTAGTTCGTTTTCGATTTACCCGGCCAAACCGCTGAATAAGGGAATCCAGCGGTGCTGCATCCGTTACCATCACATCAAAGCTGATATCCAGACTAACCTCGACGACTTGTGTTGCAACCACAATGCACGCCTCAGTAGAAGTGTTAAAATGGCCGTTCGGCTTGCCGTCTTCGGCAAGCCCAAGCAGTAGGCCTTCCTTTTCGTCTCTGTCTCCTTTGGTAAATCGGCTGTGAATCAGGAGAATCGGTGTTTCGGGGAATAGTTTCTTAAGCCTGGTATACTTTTCTTGCGCTGCTTTGATACGATTGCAAACAACCAGAACTTTTTTCCGCTCGTTTAGCGATTCCGCGATAATCTCAGTACCGCTCTTCCAACTGTCGAGTTTATGAATGATGTGCCGATTGAATTGCTCCAATTCATTTGCCTCCAACTGAACTTCCAATACATTTTCTTTGCCGAGCAAATCAATAATGCGGTTGTAAAGCAGCTTCGGCATTGTCGCTGTCCCGATGTGAACATTACATCCGAGATGTTTAAGTACCTGAATGATCTTCAGCACGATTGCACGTGTCACCTCCGTGTAGGTGTGAATTTCATCCAAAATGACATCGCAACCTTTGATGTCCATAATCATGGCTTCATAACCGTTTGTTCCAAACGCAATAGCAGCAATTTGGTGAGGCGTGAGAACTTTTAAGGCAGCGCCAACATGGCCTTGAATAATTTTTTCTTCTTTGGACTCACCCTCTAAAACAATTTTTGAGGCCGCATGGAGCAAGCGAATATCCATGTTGGGATTATCCGGTGAAAGGTCATTTTTCACGCGCTTATACATGGCGTTGATGGAGGCTTGAAACGGCAAGGTATAAAATACCCGCCCTTTACATCTTCTGAACAAAAAGTCCGTTTTTCCTGCGCCGGTGGAGGCTACAACCATGGTGTGCTTTTTTTCAGAAGCCGCGTTTTTTAGCGATAGCGGATAAAGCTCGTGTCTGCGATTATAAAAATCGAACTTTGGCTGTTTAAAAATTCTTTCAAGATAGTCATCCGTCTTATCGGAAAGTGCAGAAGCGAAGTGGTCAGCAGCCATTAAGAGACCGCGCCATTCAGAATAACTTCGCTCAAGAACGGCGTCTTCGCAGTACGCAATCACCGCATCGTAGGACGCTTGGGCTTCTTCTATGCTGATATCACGAATCGTAATTCCAAAAGCAGAAAGGATTTTAAGTGCATCATTCTTCCATAATTCCCATTCTTTGCTATGCAGTTCGAAAGTATCATCACGATTTTCTTCCAAATCAAGAATGCCTTTTTTTCCTACATCATATAATACCGATTTATGATGAGCAATAACCATTTCAATCAATACGGGATGCAATTCTTTTTCAAATAAAGAAAGGAAAAAACAAGAAGCAATTTCATGGCGAAACGGGGTATCCGGTTTTTTTATGGCGTTCAAACGTTGCTGAAACACCGTACTTGTTTTTCCAATATCGTGCAGAATTGCGCCAAGCCTTGCGATTTGTGGACTCATGTTTGAATAGATCGCAATCTTTTCTGCAACATTACCGACTAAAAGCAAATGCTCGTGTAGCGTGGTTTCTTCAGGCTTCCCTTTGGCTTTTATGTGAGAACAAACCCATTCCATATCAATAATTGTTCTTCACAGGCGTTCCAACAATTTTTATATGCCCGAACATTTTTTCATTTTTTTTATATCTGTTATATCCCACAAGAAATGATTGATCATTATTTTCAAACACTAACTCAAATCCTGAAAACAGCTCTTCGTCTGTATCAAAATCTTCTTTGCTTACCTCCAATATTTCACCGCCCGGATAAAGAACATCTTCATTTCTTGAAAGGCAAATATGCTGTTTTGCAGCTATCTCTGCATCACTCAAATTCAGAAAAGCAAGAAACAAAACAGGTTCCAGCATAACACCACGAACCAATATTGCATAAGGCCGTTCATAAAATTTATTATTTTTTGTACCCTTCTCGTTCCAGCCACGAGGCTGAATTTGTTCTTGTTGTTGAGATATTTGCTTATAGCTCAAACGATGACCGACAATCTTTTTTATTTCACCATCATCATCTTCGAGCAATTCAGGAAAAAGCTTTCGCTCAATCCCTGCAACTATTGAAGGAGTTAAAAATTGCTGACTAAACGTTTCGCTATCTCTAACGGCAGTCCACGGCTTTATAAATCCAAAGGGACCGGAATATCTAACGATGTAGTACATAGAATTAGTTTTTATAACAATCATCAAAACTGTTTCACTTGAAATAGCAAACAAAGTATTTCAAACACTTTTAGTTGTTCTTCCTTGTTTGAAAGTCCCACCATGCCCACTTGATTTTGTTCATAGGAAAACCCCGTGTTTGTTTTTTATCGAACAAGATGTTTTTTCGAACAAATCGTATTGTTCATGAGCTAACCTTCACCATCCCGAATCCCATTGAATTGTTCTCACCGAATCCGCACTCATAACCGACCTTTATCAATTCTGGATTACCGGTTACTGTAAAGGGGCATTGTATTGCCTTAACTCTGGTCTCTCTGCCGTTGGAGTCTTTGATGGTAATCAGCTTTTCCACGCTCCTGCCTTTTTCATGCACCCGTTTGAGATACTCCTCCTCAAACTTCACTGAAAACAAAACGCCATTTTCCGGAGGCTCCTTGTCCAATAACCCTCGGTATTTTGCCTGAAGGTTGTGCAAAAGAACGTCCGACAGATGTTCATCGTCATAACGCAAATACTCCTTTGTGTTCATACCCGTCGATGGATCACGATACGCTGAAACTGCAAGAGGTGAAAGCATGGAAAAAGTCATGCTTTCCGACCACTCCGGCTCAGGTAATGTCTCGATGCTTTGTTTTTCGAACAATGCGTTGTGTATCCGCAATGGACCTTCGGCAAAAAGGCCAACAATGAGGTGCTGCAAAAAATCTTCTTTTGGAGAGGAGAGATACAGTGTTACCTGACGTGAACGGGAAACAATCTCCCCCCTCTCAATCGTTCGAACCGGAATCTGAAGGCTCGAAAAGGTGAAATATTTGAATTTCTGCCGGCTGCCTTCAGGAGCATAACCCTTTTCATGCAAAACAGTTGCAAATTCAGAAGAGGATTTGGAAAGAGTATTGTATATAACAGCCGCCACATGGTAGCTATAGTTGTGGGGGATTCGTTCAACCGATCGCTGCTGTCGAAGTGTTAACTTAAGCCTCATTGCTGTTTTTTAAAGGTATTTCTTTTATAACATCAGGTAGATAATAATTCATACACCACCCCCATCTCCCGAACTTCACTCCTAACCATACCCCGCAGTTCCTGCGGCTCGAGAACTTCGGCTTCTTTGCCGTAGCGCATGACCCAGCGTTTGATTGCATCAAGGCCGCTGACCCGGAAGTGGACGGTGATGCTTCCATCATCATGCTCTGTTATCTGCTGAGAGGGATGCCACTGTCTTTCTTTGATCCAGGGAGCCTGATAGGCTGAAAAGCGAACGAACACGTTCTGCTCCGTTTCGCCGACAACCTGATCGAATGTTTTCGACAGGAAATCGTCAACAGAAAAGTCCGCCGGTATGTTGAAATGCTCGTTCAGCAACTGCAGCTTTTTGATTCGGCCGACCACGAATGTGCGGATGTCTTTGCGGAGCTCGCAGTAAGCTACCAAGTACCACGTCTGGGCTCCGTGTGAGTAGTGCAATCGAAAGGGATGTATCGCCCGCTCCGTCACCGCTCCACTTGAATGAGCGTCATAGGCGACATGAGCTTTCAGTTTTTGACGGATAGCGTCTTCGAGAATGAAAAAATGAGAAGAAAACTCACGAGTTCCTGCAGGCTGCTCGAACGAATAGACGCTGAAAAGATCTTCTTCACCGAACGTTCCCGGCAAATACTGCAACACCTTGTCGAGGGCCCGGCTGACCTCTTCGTAGTAAGGCGTTCCCCTGTATTGAGAGAGGACTTTCTTTGTCGCCTTCAGCGCCTCGGCTTCATCCTGTTCGAGAAAAGCTGATGGAAGAAATACCCAGTTCCTGCGGTAAAAGAAACCTTTCTTTTTTTTGTCGTACTCAATCGGAGCCTCAAGCAGATCACGCATGTAATCGACATCCCGCTGTATTGTTTTCGGATGAACCTCGAAATACGCTGCCAGTGAAGAACAGTTCGGATACAGATTGTTTCGCAACTGTTCATCGAGAATATACATCCGCACTACCGGAGGTCGAGACTGTTTCATCTCATTACGTTTTAGGTTACAACACCAGTATATAAAGGGGTATAGGACATTCGCTGTCCCATGAGCGTTTTTTTGTAAAAAATGTCGGTTTTATGCCTTTTGGTTCTTTTACCTGATTAAACCATTCCACCAAAACAAAATATACCACTGCGGCAAAAACACGGCAAGAAAACAGGTCGCTGATTGATTTATAGCATAGCCGAAAAAGGGGGACGTTCACAACTATACATACAAAGCAGGAACATGAACAGCGTTAAAAGCTTACAGCCATCTTCGCGATGTCATGTAGATTTCGCATCAAGTGCGGAATGACTATGATCTATGACTGAGAAAAGTAGGAACAAAATCACTGTATGGTGGAATGGAATTGCCAGCAATACTTATTCTTCCGGATTGAAAGGATTGAAATGCTTTTCAATATCCCTCGCTCCATGCAGTACACGTATAACCTCAATGCCACCGGTAATGATTGTGTTAGAGATTCAGCCAGATCGTCAATAACAATAGGCCTTTTAAGAACAATCGGCATATCTCTTTTTTATACTGTAGATTTACCGGTTTTTCTTGCTCTTGCTGCCCGCTTGACTTCCTCTGCATCCCAGGTAGTAGCTTCACCGCTGTCAAGGCCGGTCTGAATATCCTGACGCAACTGCTCCAGTCTTGCGGCACGAAAACAGTCCTGCTGTTCCATGAGGCGTAGAGCTTCACGAATCACTTCGCTGGCTGAAGTGTAGAGACCGGATTTAACTTTCTGGCGAACCATATTCTCAAGCTGAGAGGTTAGATTAACATTGATCGGCATAACGTTGACTGTTTTTTTACTGATATTGAAAGCATACACAATAATTGACATATTATGACAATTATTGACATTTTTCAAGCTCCTTTTGGAAAAATGGGACGTTCACAACTATGTATATAAAGCAGCAGATATTTTAAAGCGTCTGCCTCCCACTTATCGGCTCTTTGCCGCAAGAATAGCCTGATTGTGACTCCTGCTGATTTGTGCAACCAGTGGTTGCACTCGGTCGTCATCATGGTAGAGCAGGTAGAACTTGCGCGTGTATGGACTGGAAACATAACTTTAACCATCACCTGACGCGAAAGGAGCGGTAGCGACTGTAACGATCCGGTGCATGGTTTTGTTATGCCATATTTACAATGGATGCCGCCCAATGTCCCGTCTCTGCAGCACCTTCTGTAAAAGGCATACCCAAATAATCACCAGCTAGAACAACTTTGTTTCGCGTATTGAATCCATTACGATACTCGAATACCGCCTTGCATCGACCTACTGGGGAACTTGGCTCTGCATTTTTCCATCGATAAACCCTCGTGAAAGCTATTTTTTCTGAAATACCAGGGATATATCGATCTATCTCTGCTAGTACCTTTTGGGAAATATGACTCTCATCTTGCTCTACCATCATTTTTCCCGCTTCACCCGATAGCATGACATGAACAAGTTCACCAGAGCCAGCTCTATCGGTCTCTTTTCGAGATTCAATCGTAAAAGCGGCAATTACTTTACGTTCAGCACGTGGCACCCAAACGCCGTATATATCATCCAACGACATTTCTTTTGATAATTTGCTTTTCAGTGCAATGGCTATATTGACGGTGCTACTATAAGTCGTATTTAACAGTTTTCTTTCCAGTGCGCTCGGAGAACGATAAATATCTTTAGATACATAAGCGGGCGTTGCAAGAATTACTCTATCTGCTTCGAATCTTTGGGCAGGTGCAGCAACAGAAACCCCGTCTGGCGTTACAAGCACATTGCTGACAGGCGTATTTAGTCGGACGTCCAATTCCTTGGCCATTTGTTCAGGCAAGGAACCGATGCCATTGGCCAATGTCATTGTCTTGGCTTTGTGTGCGCCAAATGCATTGATCGCTATTGGCAATGCCTTAGATGTATCGCTTGGAGATTGAAAATAAAACGCCTCAAGCAAAGGCTCTACAAAATACTCAGTAATAGTGTTTCCATAATAACCGTTACTCCATGATTCAGCCGCCTCATCGTCAAATTCTATCCATGCCGAGTAATCATTGATGGGAAGTTTGTTCGTCTTCCTTAGCAACCTAAAACTACCTATTCCAAGGGATAGCCATTCGCCAAAATCGAGCAAGCCACCTGTAAGAAGAGAAAATACATTATCATATCTGAATTTGTGGATTCTACCGTGCCGAACGATTCCTACTGATCGATTTGTTTCCAGATACTCAGACGAAATACCAAGTTCTTCTATGATGCCGGACAATATCTGGTATGCGCTCGAAAGAAATTGTGCACCCCCATCAATGAGATATCCATTTGAGCAATCGGTGATCATCCGACCACCGACCCTTTGCGAAGCTTCAAGCACTATAACATCATGTGCATGCTTATTTAGCTCGTAAGCTGAAACAAGCCCAGCAATCCCTGCACCTACGACAATGACTTTGCTAGCACTCATCATCTTCCTTTAGAGGCATAACATTAATTATTATCTGTACTACAGAATTTGATTCAATCCAATAGAATAGATGCGTATAAATATTGTTAATCTGCCTGATAAACGCATAACTTTCTCACCGATTATCGTTCTTCAACATCCCTTCACAATTTCACCATCCCTGCTAAGAATTACAAGCATATTTGCCCCCTGTTTAGAAGAACGGATTGTGTTGTTTGCCTGTTATTCCTTACATAGAAGTAAGGAGATTGTGAAAAAGTAATGGGGGAGGGCATGTTATGCCAGTAGCAACGTTGACAAACAAAGGGCAGGTGACGATACCGAAAAAGGTTCGCGATGCGTTACACCTGCAATCCGGAGACAAGCTTGATTTTGTCTGCGAAGAGGAGGGAATCATTACCGTGAGGCCGGTGAAGAAGTCCGTTGACGAGGTTTTCGGCCGGTTGCACAGGAAAGGCATGACTCCGGTGTCGACCGACGAGATGAAAGCCGCCGTCGGCGATAGGCTCAAAAACAAATACGGCAGGGGTGCGGATGAGAGCGCTTGATACCAACATCCTGGTTCGTTTTCTGACCAATGACGACAGCGGGCAGGCTAAGCTTGTTTACCGGTTGTTCAGGCAGGCGGAAGAGAGCAGGGAGATATTCATCGTGCCGGTGCCGGTTGTTCTCGAATTGTTCTGGGTGCTGGAGTCGGCATATGGGATTGCGAGGAAGGAGATTCTCGACGCTCTTGATGCCATGTTGCAGCTTCCGGTGCTGGAATTCGACGCCCGGGATGCGGTGTGCGCATGCCTTGCCGATGCGCGCCGGAACGGCGGCGATCTTTCGGGTCTGTTGATCGCACGGTATGCCGTTTCGGCTTGCGAAGCCGATTCGGTGCTGACGTTCGACAGAAAGGCTGCACGATCAGAGATGTTCGTGCTTATCGAATAGTACCCGGAAAAGAGAAAAGAGGGACGTTCACAACTATCTATACAAATAAGCAGCCATCTACCGCACCGTTTAAAGCGTTTGCCTCCCATTCAAGGGCTTTTAGCTGCAATGCAAAAGAACTAGTACAGGGGAATAACCAGCCAGTCTTTTTTCGGACCGAATTTCATACTATATTCGATCAGGAGGAACAACTATGCATATAACAAACGACATAAAACCCGTCACCTATCTCAAGGCAAAGGCGGCTGATTTGCTGGACCAGATCAACGACACACACAGGCCGGTGATCATCACACAGAACGGTGAACCGAGGGCGGTCCTGCAGGATCCGAAAAGCTATGAGGAGATGCGGAATGCTTTGGGACTACTGAAAATGCTTGCGATCGGTGAGAACGACATCCGCAAAGGCAACTTCAGGCCACAAGAGGAGATCTTCAACGATCTTGAAAAACGGCTGAAAAAGCAGCCATGAAGGCACCTCTAAAAACTTATTGCGCGTCTCGATTGCTGCGTTGGGTGGTGCTCGAAATCCTCACGTACAATCAGTACGCTCCGGTTTCTGCGCTCCATCCGCCTTGCTCTCGAACCGCTCATGACACTTTTTAGAGGTGCCTATGAATTTGTCATACGATATTTTCTGGGCAGCCTCTGCAGAGCATGACCTGACAGAAATCATAGACTTCATAGCAAGAGAAAACCCGGAAAATGCTTTGAAGATATTGACGGAAATCCGCAAAAAAATCTCTGAATTGAAAAGCTACCCTGAACAGGGTAGAATTGTTCCTGAATTACAGTCCCAGGGCATTTTTCTTTACAGAGAGCTTCTTGTCCCTCCGTGGAGAATTATCTATCGGATCAAAGATACGCAGATCAACGTTCTTTCTGTTCTCGACAGCCGGCGGAATGTGGAGGATATCCTTCTTGAGCGCCTTATAAAGAGAGGTTAGAGTACATCCCCCTAAAACCTCAACGCGCAGCCGAGATGGTAGGATGCCGGGGCGCTGGTGTCCCGTTCGTCGTTGCCGCTGCTGTAGGTATCGCGATCGTCGTACCAGGTCTTCGCATATCGTGCAGTAAGTTCGAAATTCTTCCAGAGGTCATAGGAAAGAAGTGCGAAAAACGCACGTCCTTCGCCATAATAAGATTTCAAAGTAAAGACCAGCGGCAGGTCATCTTCATAGACGTAAATCGCCGAATCATAATCATCGGTATCAAACTGCGTATACCTTGCCTTGAAGGCGACAGGCCCTTTTTTCAGAACAGCCTGCTGGTAGAAGAGCCATCCGTTAGAGTGCTCCCCACCGTCCGGATATTCTCCCTCCACAAACTTGATCTCTCCCCTCGTCTTAAGTGTGAGCATTCGGGATACCTTGCCGATCAGGTCAAGACGCGCCCGGTTCGATGTAAATGGAACCGGCATGTAGTATTTGAGCCCTGACCCGTCAAACAGCTTTTTGGCTTCTTCCTTGTACTGGTTCTGCAGCAGCAGCTCCGCCGTCAGTAAAGGCGATTGTTTCCAGGTAAGAAAAATTTTCGACTCGTCACCCGTCGAAGGCAGCCTGTAACGGCTGCTGAGTTCAGGGAATCTGAAGATATCGTAGTAAGCTCCCACATGCAGGTTCTTCAGAATATCGGCCTCAAGACCGATATAGTACCCTTCCTCGTTCGCCGCGTCATCGGCTCGTTCGGCAAACGCACCGGCAAAAGGGGAGAAAAAGATATTGTGATAATCTCTCAATGCCATCACGGTCCGGATATCCGGCGTCAGCGGAAACCCCACACCGCCGATCCACGAGACATTGTGCTCTTTTCCTGCCAATGCCGCTTCGGCAAACACGTTAACCTTTCCTATCAAGAGATCCGCTTCTACGCTCCCCATATCATGCCATCCCGGTTCTCCCCCGACATCTTCAAGCGGAACGGAGTAGTCATACCGTGCCCACGTTCCGCCAACCGTACCGCTGGCCATGCCTGAACCAAACGTGTACAGGAGGTTCACTCCGGCAACCTTTTCCGTCACGTTATCCTTGTGTTCGATTTCGCTGTCGGTACGGTGGTAGCCCGAGGTACGGATTGTCGTCACCACTCCGTCCTTGACAGATGCATCAACCTTGTTGCTGGAATAAAAGGCAGTGAATGTGAACGGCTCCAGATTGAACGCTGCCGCAGCCCCCTGCATAAACCCGTTCTCTGCGCTTGAAGCGTAAGCTTTCAGCCGGCGCCCTGCAAGCTTTACGCCGAGCGGATCGACACCTTTTGAAAAATACCTGCTCTGACCGAACAACAGCCCCTGACCGAGGTTGACCGCGTAATTGCCGATAATGAATCGTTCAACAGATCCGGAGCCGTCATATGCCATACTGAACGAGGTGAAATCATCGATTTCAGGTTCTCCAATATCATTTTCCATAACACCACTAAAGGAGATCCCGCCATACCCTATGGACAACCGGTTGTACAGTTTGTAATTGTCGCCCCGGTATTTACCGGAAAGAACTCCTTTTCTTTCAGGAATTTCACTGAAGTACCTGCCGTACCAGCTGCCGCTTATCCTGGCTTTTTTTTCCGGCTTTTTCAGCATCAGAGGCTCGAAGGAAAGAAAAGGAGCAACCCTTCTTGCGGTTTCAGCGCCGATAATTGTCTCAAGCTGCTCCGCCGACCTCAACTGCCCTTCTGCCTCCCGAAATGCGATGATGCTCCGGGCATCGTCGGCTGAAAGAAACGGTATCAGAAGAAGGTCTTCCTCAGTTGCCGTATTGACGGGGATTTTTCGCTGTTTCAGCTGTTCGAGTTCCAGGAGTAGCTGCTCGATATCACCCGGCATGTCACTTTGATCAAACAGTGCCTGAATGTCATCTTCAGCATTGGCAGGACAGGCAGAAAGGAAGGAAACATAACAAAGGATCAGAAAAAAAAGCGCGGCAACATTCAGTTGCCGCGAAAAAGATGGGATCAAACTCATAACCGGAGAAATTTTGTGCGTTAGCAGTCATGCGTTCAGGGCGGGGCGCCCGCCTGTCTGAGCTGTTCGACCTCACCGGCGGTCAGATAACGCCACTCACCTCTGCGAAGCCGGCCAGCCCGCAACCCTGCATAGGCAGTTCTGTCAAGCTTTTTCACTTCATAGCCCAGTGAACGGAACATTCGTCTCACCTGATGGTTCTTGCCCTCATGCAGGGTCAAGAGTACCTGCAAACCTCCCTGCAGAATTTTCGCCGTGCACGGGCTTGTCTTTTCACCCGTATCTTTCAGCCGCATCCCGCCGGTCAGCAAAGAGAGTTGTTTTGCCGAAAAAGGTGTGTCCAGCTCTGCCAGATACTCCTTATCCACTCCGGATGAAGGGTGCATCAACCGGTGTGCCAACTTCCCGTCATTTGTGAGGAGAAGCAGTCCGGTGGTTTTCCGGTCAAGACGACCGACCGGAAACACACGTTCCCTGACATCAACCAGATCAAGAACCGTTTCACGGTCTCTCTCATCACGGTTTGTCGTGATGTAATTCCTGGGCTTGTTCAGCAAAATATACACTTTTTTTTCTTCAGGCAAAGCAAGCATTGTGCCGCCAACGACAACCTCATCAACTCCGGGACGTATGGTAATTCCGGGCGTGGTTTCAACACGTCCGTTGACCATTACCTGTCCGCTTTCAACCAGCCTGTCGGCGGCACGCCTCGACGCCACACCGCAAAGTGCAAGGTATTTGTTGATTCTTATCGCAGTGCCGGTATCCGTCGGAGGGGTACTCCCGTTATTGTTTTTCATAACCTTCGTTGCTTTCCGATGAAGCAAGATAATCCCGGATCTCCTCATCCTGAACAAGCTCTCTGATCTCTCTGAGCCTGGGAAGATCCTTGAGGGACTGAAGATTGAAAAAATCCAGAAACTCTCTCGTTGTTCCGTAAAGGAGAGGTTTACCGGGAGTATCGGCTCTGCCGCGAACGTCGATCAACCCGCGCTCAAGCAGCTTGTTAACCGCATAATCCGGGCTGACTCCGCGTATCTGCTGAATTTCTCCTCTGGTAACCGGCTGTTGATAGGCAATAACAGCCAGAACCTCCAAAGCGGATTGAGAAAGTTTTCTCTGGATTTTCGGTGCGAGCATTTTTTTCAGGGTAGGCTCAAGCGAGGAAAGCGTCAGGAAACGGAACCCCCCGCCTATCCCGGCAATCCTGAAACATCTTCCGGTTGAGGCATAGGTCTCGTTCAGCCTGTCGATACATGCATCAATGTCGGCTGCTGAAAGCTCTTCATCGAGCACCTGTCTGATAGACTGCGGCGAAACGGCCTCTTCAGAGGCAAAGATCACCGCTTCGATCTTCTGTTCGATAGAGGGGGCCTGCTGTGACACGTCACTCCCGGAATAATGATGGGATCCTCTATTAATTTGCTGCGCACCATGATTACTTCGTTGATCGGTGCTCAAAACCCTCATGTACCTTGTGTACACTCCGGTATCTCTGGCTCCGTTCGCCTTGTACTCATGCTGCTCACGACAATTTATAGCGGTACCCTGATGTTCTTAAGGCATATGGATCAACGACAGCACTCTTTCCGTAATGCGGATGAAAAGTTACGGTCAATATCCATACATTTCTCGAAATTATACCAGAGCTTCTGACAAGGGAAATTGGTTTCGTAAAGAGCTTTGCCGATAATAACCGAGTCAACTCCGTATTTTTCAATCGTACGAAGCTTTCTCAGATCTTCGGAGCTCGTAACGCCGCCTGAAGCAGTGACTTTCATCCCTGCTTTCATCGCAAACTGTTTTGTGCTTTCGAAACCAACCCCCTGCATCATCCCGTCACAGGAGATATCGGTGTAAATAATCCTTTTGACTCCGCGTTTTTTCATCTCAAACGCGAGCTCGTAATCCTTCATCCCGCTGCTCTCGGTCCAACCCTTGATCCTGGGAACACCGTTTTGAGCATCGATACCCACAACAATCTGGGAAGCGGAATACTGTTTGAGCAGCTCTTCAACAAGCTCAGGATTCGTTACCGCAGCGGAACCGATAACAACTCTGCTGACACCGATTTCAAGGTATTGAGCCACCGTTTCGACAGAACGGATTCCACCGCCTACCTGCACCGGAATGTCAAGTGTCGAGACAATCTCCTTTATCTTTTCGAAGTTAACCGGTTTGCCGGTTAAGGCAGCATCGAGATCAACAACATGGATCATTTTGGCGTTCTGCTTGCGCCAGATGATCGCCATGTCACGCGGGTTGTCGAGGTATATCTTCTTTTTGTCAAACTCCCCGCGGGTAAGCCTGACGCACTTTCCATCCTTTATATCTATTGCCGGGATAATCAACATATTCCTTCTCTCCGTACAGTTACCAATTAATACTTCGCAAAATTTTCAAGCACCTTCAACCCTACCTCCGAACTTTTCTCAGGATGAAACTGTAGAGCGAAAATACCATTTTTTTCTATGGCCGAACAAAAATTCTTTCCGGCAAACACAGTCGTTGCCGCGATGTCTTCCTCACATTCCGGCTCGCAGTAATAGGAGTGCACAAAGTAAAAAAACGAGTTATCCGGCACACCTTCGAACAGTACGCTCTTCTTCCTGCAAGTCACTGAATTCCACCCGATCTGAGGAATTTTTTCCCTGTCACTTCTGAAACGAAGCACCTTCCCGGGCACGAAACCAAGTCCTTTATGCATCCCTCTTTCTTCGCTCTGTGTCAGAAACAGCTGCATGCCCAGGCATATCCCGAGCACCTTTCGTCCCTTGTCGACATGTTCATGAAGCGCTTCGCTGAATCCCGAAGCATTAAACGAGCCGATAGCGTGGCCGAATGCGCCGACTCCCGGCACCAGCACCTTGTCAAAGTTCGACACGAGTGAAGCATCACTGCTCACGACTGTTTTAACCCCGATATATTCAAAGGCCTTCTGCACAGAGTGCAGGTTTCCGGCCCCGTAATCTGCAATAAAGATCATGACAGAAATTCAGTTCATATTACTCGCCGCATGCACAGGCGCACCTCGGCTCATACACCCCGATGGCGCTCAAATGAGCGGCAAAGGCTTTCTCCCTGGAATCAGGCAACACGTTTTTCAGTACAGGTTCAAGACCGGAGAAAAGCAGCCTTTCTCCAGCATCGGCGTCGCGTATCGCCGACAGCTCCTCTATCTCGTCCGCCAATGCATTCCGTAACGTCTGAAGTTCGGCAAACGAGTCTCCACCTGACAGCTCAGCAAGCAGCGCGTGACAATCAAGCACCTGATCCGGTTTTGGCAGCACTGCACGGACTATACAAAGATCACCGTCACGGTTGAGCGTCAAACCTTCTGTCTGTAAAGGATGAGGCAGCACAAACCAGCACTCTGCATCGCCTTTCGAAGGGTTGATAGCAATTACTTTCCGCCCGTCCGTTTTTTCAATCTCCGCACCGACAAGGAGCAGCGTATCGGCTTCCGGCTGTTCACCGCTACTGACACCTTTTGCATGCAGACGGTCAAGAAGTGCGATATTAGCTTCTCCGGCTATTTTACTGTATTGCACCGAAGTCTGGTTTTCCTGTGCGGCATCTTCTCCAAGGAGATAGAAAAGCTCTCCATTGAACTGCCTTGCAAGGCGTGCGGCAGCATAGGTCTGCTCTATGGTGAGCCTTGGTGATACCACAACAGCGAGCGTTCCTGCAGATGCAAGTATCTCTTTTGCCTCCTGAACCGCCGACTGGTCGTTCTGTTCCCCGCTGTCATCGAGCAGTTGATAACCGAAACGTCCCTCCGCACAAATAACCGCATTGTTGACAGGATCTGTGTCGATACTCTGAATCCTGACAACTCTTTTCTCGGCTGTTGAAACCATCAATCCGCATCCCCGGCTGCATGCAGTGCAGGCAGTTGCGGTTTCTTCCGCCACCCAGGGCCCGGCTTCCTTCCCTGTATTCGGCGCAAGCGCACCGGTCGGACAGACGTCGATACACATACCGCAGGCATCGCAGCCTGTCGCCTGCAGGGGATCGTCAAAGTTCGGCCCGACACGTGTCCCGAAGCCGCGGTCGATGAAACTCAATGCACCGATACCCCTGACCTCGAGGCACATCCTTACACAACTGCCGCAGGTAATACACTTATCGCCCTCGATCTTTATGAGCGGATGGCGGGCATCGTCATTGTAGTCTCTTTTTTCACCGGTAAAACGGCTCTCGTCAGCGCCATATTCGGTCGCGTACTTTCTCAGGTCACAGTCAAAGCGGGCGTTGCAACCGCACTCGATACAACGTGATGCTTCGGCCATGGCCTGCATCCTGTCCAAACCCCTGTTGATCTCGTTCCAGCCTCCGTCCTTGAGTCTTGCTTCAGGAGAAAAGACACTATCCTGCACTCTTTTGCGGTGGGTGTAACGTGGAGCAAAATCTTCCATATCGAGTTCCTCTATGCTGCCGAGAGATATGGTGTATTCATTTTTCAGCTCGACAGTCGCACCTGCAAGGTAGAGATTGATTGCCTTCGCAGCTCTCTGCCCTTCTCCTACGGCCTGAATGACCGTATCAGGCCCGAACGCACAGTCACCTGCTGCAAAAACCCCTTCAGTGGAAGTTACATTTGTCTTTTCATCGTACACAAAAGTGTTCCAGCGGGTGGTTTCGGGTTTTTCAGGGTCCTCTTCTACACAGGAAGTATCCGGATCCTGACCGATGGCACTGATAATCAGGTCGAAAGGCAGATCTTCTTCAGATCCTTCGACCGGAACCGGGCGCCGCCGGCCCGACTCGTCGGGGTCACCCAGCTTCATCGAGATAACCCGAAGATGCATTGCCCGTCCCTTTTCATCGACGACCACTTCGGTCGGTGCCGTCAGGAAGCGGAATTCAACCCCCTCTTCCATGGTTTCATCCTGCTCCATCGGCAATGCCGGCATCTCAGCCTGGGTACGCCTGTAGAGGAGAGTGACATCCGCTCCGAGGCGGCGCGCAACACGCGCGCAATCCATCGCCGTGTCGCCGCCGCCGATAACAGCGACGTTCTTTCCGACATCGACTTGCTCCCCCAGCACAACTTTCCGCAGAAAATCAATGCCGCCTATCACGCCCTCTGCATCGTCATTCTCAACTCTCATCGGCTTTGCCAGATGAGCACCGATCGCCAGCAGAACGGCATCGAAACCATCTTTTTTGAGGCTGTCGATCGTAAAATCTTTCCCCAACTTTTTTCCGGTCCGTACCTCGACACCAAGGTCGAGAATTGCCTGGATTTCGTTGTCGAGAAGATCCCACGGCAACCGGAATCTGGGTATACCGTAGCGCACCATGCCGCCCAGTTCCGGCAACGCTTCGAAAATAACCACCGCGTGGCCCATCTGGCGAAGGTAGTAGGCTGCGCTCAGCCCGGCGGGGCCGCCGCCGACAATCGCAACCCGTTTTCCCGAATCCGGCGCTGTCTCGGGCAGATAAGCCCCCTTCTGCAACTCGTATTCGGAGGCAAAGCGCTTGAGCGGGTTGATTGATACCGGTTCGTCAACCAGGCCCCTCCGGCATTGCGACTCACAGGGGTGGGGACAGATTCTGCCGCAAACCACCGGCAGAGGGTTTGATTTCTTTATGAGCCGTACCGCCGCTTCCGGGTTGCCGTTAGAAATGTGCGCTATGTATCCCTGAATATCGATATGTGCGGGACAGGTGGCTTCACATGGTGCTATACAGTCCCCTGCATGGTCCGAAAGCAGCAGCTCAAGCGCCATTTTCCTTGCGATGCGGACTTTTTCACTGTCTGTCCGGATTACCATACCGGGTGTAACCTGGGTGCTGCAGGCAGGAAGCAGGCCTCTTGCCTTCTCGACTTCCACCACGCAGAGAAAACAGGATGCGTAAGGCTTCAAACGGTCATCATAACAAAAGGTCGGAATGCGTATACCGCTGGCCTCGGCAACTTCACGTATCGTAGCTCCTGCAGGTGCCTGAACTTCTTTATCATTAAGGGTAATGGTAACGATATCACTCATGTTTAATCACCTCGATTGGTCGTTTCGGATTATCATTCAACACGTATAGCATCGGAGTTGCAGACCTCCACACACATACCGCAGTTAATACAAAGCTCCTTGTCAATAACCCAGCTTTCGGGTTTTTTAATGACACCCGTGATCGCATCCACCGGGCAGTACCGCTCACAGATCGAACAGCCGGTACAGGATTCCGGCATGATGGTATGGGTTATGAGACCTTTACAGACTCCGGCCGGACATCGCTTCTTTTCCACATGGGCAACATATTCATCCCTGAAATACCTCAGTGTCGTCAGGACCGGATTTGGGGCAGTCTGCCCGAGACCGCAGAGGCTGGACGCTCTTACCTGATGGGCAAGTTCTTCTAACGTATCGATGTCTTCCATCGTTCCTTCACCGTCGCAGATCCTGGTCAGCAGTTCTTTCATACGCAGGGTTCCCACCCTGCAGAACGTACACTTGCCGCACGATTCAATCTGGGTAAACTCAAGGAAATAGCGGGCAATATCAACCATACAGGATTTGGTGTCCATGACAACCATGCCGCCCGAACCCATGATGGCCCCCGTTGCATTGAGCGCCTCGTACTCTATCGGTGTATCGAAAAGCGATTCCGGAATACAACCCCCGCTCGGGCCGCCGAGCTGAACCGCTTTTATCGGGCGGCCGGTCGATGAACCGCCGCCGATATCGTAGAGCACCTGTCTGACGGTCATTCCCATAGGCACCTCGACAAGGCCGCCGCGCTGTATGGTTCCGGCAAGAGCGAATACTTTTGTTCCCCTGGACTTTTCGGTACCGATCTCTGCATATGCCGCCCCGCCTTTTTCAACAATCCATGCAAGATTTGCAAGTGTCTCGACATTGTTGATAATCGTCGGTTTTCCAAAAAGCCCTTTGACCGCCGGGAAAGGAGGACGAATACGGGGCATGCCTCTGTTACCCTCAATAGAAGCAATCAGGGCCGTCTCCTCTCCACAAACAAAGGCCCCTGCGCCCTGTTTGATTTTCACATCAAAATCAAACCCGTGCCCGAGGATGTTTTTACCAAGAAATCCTGCCTCCCGGGCGTCCCTGATTGCTTTACCGAAATGCTCTACCGCAAGCGGATACTCCGCCCGGATATAGGCATAACCCCGGGAAGCTCCGATAGCATATGCGGCGATAAGTATCCCTTCAAGAACACTGTGAGGGTCGCCTTCGAGCAGTGACCGGTCCATGAACGCTCCCGGGTCTCCCTCATCGCCGTTGCATATCAGATATTTTTCATCTCCCCGGGCCGAACGAGCGAAGTTCCATTTCACGGCAGTCGGAAACCCTGCTCCGCCCCTGCCGCGTATACCTGCCGTACTGACCTCGTCAATAACCTGCTCCGGCGAGATATCTCCTTTCAGTATTTTTTCAATCGCCTGGTAACCACCTCTTTTCCGGTACTCTTCAAGGGATTTCGGGTCAAGCCGGCCAACATTACGTAACACGATTCTGGTCTGACGGGCAAGATAATCCGCCCCATTCATAGAGGTACCGGAGCGAATCAGGTGATCGAACTGAAGTTCACCCTCTCCCTTGTGGAAACCGAGAATCGAGGGAATATTTTTTTTATCCACCTTTCCGTAAAGAAATGCTTCCCCTTTCCCGTCGATGATCTCAACCATTACTTCCTGGTGACACATCCCGACACAGCCTACGGTTTTCATCTCGGCATCCGGCACCAGCGATCTGAATGTCGTATAGACCTCTTTGGCTCCCGCAGCGATACCGCATGTTCCTTCACCGACAATAACCGTTAACGGCTTTTCTCGTTGTACGCTCATTGCCGAACCTCCTTTTTCTTGTTGTCGGGTGCTTTCTTTTGAGGAGCATCGGCTTCAGCCTTCTCCTCTTCGTGGCCCGGCAGAAACTCTCCATGCTGACGTGCATGTTTTTTAAGGCTTCTCTGGGCATCGGCTCCCTTGAGGTTCCCGAACGTCTCTTCTCCTATAACCATGACCGGAGCAAGACTGCAGCATCCGATACACGCCACGTCCTCGACGGTATAGCTTCCGTTGGAAGCCGTATCATCTTCATCACCGGTTATGCCAAGGCTTTGACGAAGCGCGGTATTCAAACGATCGGCGCCGCTGACATGACAGGCGGTCCCATGACAAACCTTGATGACATGCCGCCCTACAGGGTCCAACCGGAACTGGGAATAAAATGTTGCCACCCCAAAAAGCTGGCTGGCACTGATATCTGTTTCGGAAACAATGATATCCATTGCCTCTCTGGGCAAATAACCGTACTCGTTTTGAACAGCCTGGAGCAAGGGAACCGCCGCAGAAGCATCGCCTCCGTTTTCAGCAATCCATTTTTTTACCAACGCCTTATCGACGGTAGCTGCCAGGGAGTTTTTTTCCACGAAATATCCTCCTTGTTAATAATTCGCTTGTAAGCTAACGACTCAGAACAACAAATGCCCACTCACGAATACCGTTCAACAGACACGATCGGTAGAGGTGAAACAGGCAATTGTTTTTCCAATTATCTGTGACCCTGGCCCGGGAAAACTGTTCCGGCCAAAGTTCTTTACGCAGAAAACGCATGTAATAAACAAAAATCGCTGTCAATCAAAAAAAGTTGCAGCAGCTTCCTGTGAGCAAACCGTCACTGCTCATTGCTTTTTTCCGTAAACCTTCTGCGGATTTCTTCCACACGCCCCCTGTTTACGCCAAGATCCGAAAAACCAAGCCTCGACGCTGAACGAACCTGAATCACCCCGGCAGTTTTGTCCAGGCGAAACTCAACATCGTCCGTAAACCCGAAAAGAGGCACTGTAAATGTTGACCAGAGATACTCTTCCTGGTCACTCTGTACCTCTCCATCCATATCGTCAATCACTTGTTTCAGCAACGCCCAGGCATCACCCGGCTTCTTGTGCTTAAACGCTATCGGTTCTATCCATTCCGGCGAACCGGAATATTCACTGCACACGCAGTTTGGCGTCCCGGAACAGGGCCTGAGCTTTCCATCAGGACGTTCAGGCTTTTCGGCGGGCTGAGGCCACAAACCGGAAACTGTGCCTGTAACAGCTTTGAGCACATCGTTGATCATATCCATGGCTGTATATCTTGTATGGCAAAAAGCATTCTCTCTTTAAAGTACACAGCTTTTATTGTGAATAAAACACCCCCCCCACAGCAACCATCAGATTGGCGCCACCCGGACAACCATACCACCGAAGCCGAAGAGCTGAACAGAGAGAAGACAGAAAAACGCTCAGCCCCGGCACAGGTTCATTATCTGCTTTGCTGCAAAAACAATCCTGTCCGAAAGATATCCCACGAACGCATCCGAATCGTTGATGCAGGGAATATAGGAGGTGGTACCTATTCCGCTTTTCAACAAAGCCTCTTTTGCCTTCAAAAGGGTTTCGTTACCGTCGGAAAAGTAACCTGCGGAAAACAGCGCAACATGTTCCGTATTTTCTTTTTTCAACCTGTCAAGAGTCTGCTCCAGAGAGGGCTTTGTCCACTCCCCCCCTACGTCATGGTTTAAAAAAGAAACATGGATTTGTCCAAAGGAATTTCTTGCATCGCTCATGATGGTCTTTTGCAATATCCCGGAAAAAGCCATCGTTTCTTCGAGTCCGTTATGAAACGCAGGGGAATTTCCCCTGGCGTCGGCAACAAGAGTTCCATGAAAAACCAGAACAAGAGCCGATCGAGCCGTATCACTATCCCCGCGCGGAAGGGAATGCCGAAAAATATGATCACGGTACACATTCAATAACCTCCCGTCCTCCCGGAAACGGCTGACAACTTTTACACCTGCAAGTTCGTGCCCCGCATAGTTATCCTTCAGATAACCGCATATGGCGCCGCAACTCAGACTGTTTTCAACCGGTGCCATATACAGCATAATCTGTGCGTCATAGCGGCGGGCATTGTCGATAACCTCCTCAAGAAACGGGGGGGTTGCGGAAAAGGCAGGAAATACCTCAAAACAGAGGCTCTGCTTTTCAGGATGCTGCGCAAGCTTACGGCCGACAGCGGCAGCCTGTTTCCGTGTAAGCTCATTCTGCGGTGAAACATAGTTGATCCGCCTGAATCTCGAACTGTTTTTCAGGCCTGCACCCAATGATATCAGAAACTGAAGCGGCCGGGGAATGCTCATTGCTTCTGACGCATGTGCCAGGGTATGACGGGTCATGGCAAAATTATCCAGAAAACCTGCTGTTTCCGCCTCTCCGTGCGCCACCATGATAACAGCAATTTTTTTCATCATCGATGTTACTCTGCCTTGCTTTATTACCCTCTACACGAACAAACGCACGCCTGCCCCTTCAGTTCTTTCCCGACCCGCCGGGACAGTTGCATACTGATTTTTCCGGCTTCAATCTGCCCGATCCGCTCTGATTTTCGCTTCCATGCCCTCCTTGAACTTCTCTTCCTGCTTTACAACAACGCTGTCGCCCTCAGACAAACCATCGAGAATTTCGACATAGCGAATATCAGAAGCACCTGTTACTATCCTCTGTTTTTTCAGACGTCTTTTCTCGATCTTCCACACGTAGTTCTGCCGGGCTTCCTCAAAAACAGAACTTTTCGGAACCAGTAATGCGCCTTCCTGGACATTGTATATAATGTTTGCAGTTGCCGTCATTCCGACCTGTATACTCTCCACATATTCATCAAGCGCCAGAAAAACTTTTGAGGTCTTGGTTATCCTGTCCGTCTGCGGAACCACCCTGGCAACGCTGGACGAAAAGCGTTTTTCCGGAAGAGCATCCAGCGCCACGGTGGCGGGCTGCCCTGTCTTCAGCCGGGGAACATCAAGCTCGTCAACCTCAACGTTAACGATATAACTGGTTGTATCGATCACTCTTGCAACAAGGGTATTCGCGACAATGTAATCACCTATTTTTGCTTCCTGAAGAGTCAGAACACCTGCAATAGGAGCTGTGACAACCTGCTTCTTCAAATCATCCTGACGGCTTTTCAGTTGAAGTTCACGCTGCTGCAGCAGCTTCATCGCCTGAGTGTATTCCTTTTCGGCATCGTCAAGCTCCTGTCGTGCAATCGCCCCTGCCCTGAAGAGGTTGCGGCTTCTTTTCCGCCTTGCGCGTAAATCATACGTCTCCGATCTCTGCTCTGCATAAGCAGCCTTTGCCTCTTCTACTGCCAGTTGCAGCCGGCGCTCGTCAAACACCAGGATTGTACTGCCTTTATCAACCCACTCACCCTCATGAGCACCCACAAAACCTATTGTTCCGGATATCTCGCTGCGAAGATCGGCCATCGCGTCGGCGTCAACATAACCCGTTGCATAAACAGCCTGTGCAAGTTCCATTTTCTTAACGGGATGAGCTTCTACAACCACTGTATTGCCTCTTGTAACGAGATAGATAACCGTTGCCAGAAAAACAATCCCGAGAGCAATGGTATACTTAGGCAGTATTTTCTGCAGTGTCTGCATAGATAAAGGGCAAGCTTTAGAATAATGATGTGGAAGTTAAGAGTTTCCTGATTTTTCTCCTTATCAACCTTGGTTTTTCCATAATTTTATCAATCTTTAAGGTCAATAAAATATATCTGGAACTGCTTGACGGCGGGTTCAGGAAAACAATGACATTAGGGCACCTCTAATTAATCCGCACCGTATATGAGCGAAAATCAGGATCTTCAGAAAAGCTTTTTAGAAACCGTCAGGTTTGACGACAACGGGCTGGTACCGGCTATCGTTCAGGACCACGAGACCGGTAAAGTACTGATGATGGCCTGGATGAACCGTGAGAGCCTTGAAATGACACTGAAAAAAAAGAAAGCCTGTTACTGGAGTCGAAGCCGCCAGAAATTATGGCTAAAAGGCGAATCATCCGGCAACATGCAGGATGTTCATGATATCCTGATTGATTGTGACGGTGACACGTTGCTCCTGAAAGTTTCCCAGAAAGGTGGAGCCTGCCATGTAGGCTACCACTCCTGTTTCTACCGGAAAGCAAAAAGCGATCTTTCCCTGGAAATCTGTGATAAGCTGATGTTTAACCCTGAAGATGTTTATGGCAAAAAAAGCTGAAGAATCGCTTAACCGGTCAAAAGAAACTGCCCAATCTCTTTTCAGATCGAAGTCGCATGCCTCGATACAGCATATGTTTGATGAAGTCGCTCCCACTTACGACTTTCTCAACCATCTCCTGAGTCTCGGCATCGACAATTACTGGCGATCCTGCACCGCCAGAAAAGCAAAGCAGCTGGTCGGCACAAATAGCGAACCGGCTATTCTGGATGTAGCAACCGGAACCGGCGACCTTGCACATGCAATGTCCGGAATCCCCGGCTCAAAGGTTACCGGAGTTGACCTTTCCGGAAACATGCTGTCCATTGCCAGAAAAAAATATCCCGCCATAACCTTCAGGGAGGGATACGCGGAAAAACTATCCTTTGAAGACGCTTCTTTTGATATCGTCAGCGCAGGATTCGGAGCAAGAAATTTTGAGAACCTGCTGCAGGGTCTCAGTGAGTTCCACAGGGTACTCAGGCCGGGAGGCCATGCCCTGATTATCGAACCGATGATACCCAGGAATCCGGTCATGAAGAAACTTTACCTTGTGTATTTCAAAAAGGTGCTCCCGAAAATTGCAGGACTCTTCAGCAAATCAAGTTTTGCCTATGACTACCTGCCGCACTCGGTTGAAGAGTTCCCACAGGGCGAGGGGTTTACAGCCATCCTGAAAGACGCCGGGTTCCGTACGGCAGAGTACCGCCCGATGACCTTTGAAACTTCGATACTCTACACAGCACAGAAATAACAGCTTCCTGCCGGGGAAAGTGGCCGACGACATAATTCATTTGGTGCTTTTCGCCTTGACTGTCAAAACTCCGGCTCATATTCAATACCTTCGTACACGAACGGACGCTGGTTTTGCCAGACCGAACACATATGGCTTAAAAGTATTTTGGCAATTCTGATAATAGCCGCATCCCTGTCCATTCGGCTGCACAGTTCGCTGAAAATCATCGTTAGCCTTTGCTCTTTTCTCACTGCCATCCATGATGACTCTATCAGCAGGGTAAATAATTCATCGTACAGACTACCCATATTTTTGCTAACGGAACGCTTATCCGAAGAGTATCCCGATAATGCCATGTCGACATAATGAACAAGTTCTTCAAAACGCCTGAAACGGCTCATGTCTATAATCTCAGTTATGAACAGAAACGCTGTCAGAAACCCTACTCCCGGAACCGTCTGTAACAACGACACCGCCCGTGAAAGCTCTGGTTCTCTCCTGGTCACCTGCTTCATATTCCGCAGCACTCTTGCCTGTTTCCAATGGTTTTCCTTCAACTGATTCAGCAACAACACATGCGCCTCACGGGCATAAGGAGTTGGAAACCGCAGGTTTTCCAGCCATTTCAGACAAGCACCTGACCAGCGGCGGCTGTCATCAAAATCCGTCGGGATCCGGTAGTCGTACTTTGCCAACAAAGCCCTGATACGATTTTTCAGATGTTTTTCATCTTCCACAAGACGGCCCCGACTCCTGTTCAGGTACCGACATTCTTCCGCCAGAGATTGAGCAACATCAGTCCCGCCCAGCGTTACTTCTTCCAGAGCCCATCCCGTCTCCCCGCTGTCATCCAGCACGGTTATTATGAACCGCTTATCAGGATCCGGTGAATCAGGCTGCCAGATACGCTTGAGCATGGGAATTTTTTTAAGCAAAGGCACTGATAAGTAAAAAAGCGACATACCAAGGGTATTTGCTGCCATGTCAAGAAAAGAAAAATCCCTCCCTGTTGTATACCGCTGAAGGACCTCGATAGTTACACCGAATAAGAGCAGGCCACTCAGATTGAAGAAAAGAAACTTTTTTTCAGGAAATGAAAGATCGGCAAGCAAAGCCAGAATATAAAATGCACAAGCATGGAGCAGCTTGTCACTGTGAGGGAATAGTTCAGCAATTGAATAGGCGCTTAATGCTTCACGTAAAATCAACCCTGCTGTTATGAACAGTGTCACCCGTTTTGCAAACTTTATCAGCCTGTCGCCTTCAATCATACTCACTCTTCCCCGTTGCTGTTGTCCTGTAAATCGAAAACCACCTTGTACCTTTCATAATTGGTGCATACGTGACCGCCTGATGAACGATCACTGTGGATTTTGCGGATAAGATCAACAACTTTTTTCACATCGTTGACATGAAAAATCATTCTCAGATCACTTTCGCTGATCATTTTCCTCGACAGCACTTCAGCCTTCAGCCACTCAAGCAACCCTTTCCACATAGCGCCGAACAAGATAACAGGGGTTTCACAGATATGCTGAACCTGTGCCAGTTGCCAGGCATAAAACAGCTCGAGCAACGTACCGATTCCGCCCGGAGCAACAATAACCGCATCAGAAATCGACATAAACGTATCGAGGCGGTTGCTGAACCGGTCGAACTCATGCTTGATGTCGAGGTATTGATTTGCAACCTGCTCGTGGGGCAGTCTGATGTTCAACCCGATGGAATGAGTGCCGGAGCTCGCGCTCCTGTGACCTGAGTTCGCCGCGTTCATGAGCCCTGGTCCACCTCCTGTTACAACATCAAAACCTGACTCGGCCAGCGCTTTTGCAATGGCAAACACATCCTTGTACTCCTGGTCTCCCTCCCTTATCCGGGCGGAACCAAAAATTGCAATACGATAATGCGGATCCATAATTATGTTTTATCATTAGTACTTTATGGACTCAGTTACAGCATCTCTTTAAATTCGTTTTCAAAAATCACTCTGATACCAAGTTTTTTTGCCTTCTCCAGTTTGCTGCCGGGATTTTTTCCGATAACCACAAGGCTCGTATTGTTACTCACGGACGAAACCGTTTTCCCGCCCCGTTCATGAACAAGTCCTGCTGCTTCATCACGGGTATAATGTTCCAGGCTTCCGGTAAAAATCACTTTCAAACCTTCAAAGTTGAGGTTGACCGGCTTGTTCGTCTTTCCAGCCTCCAATCGCAAACCTGCCGATCCGAGTTTTTCTATTATTGCATCTGTGGACGGTTTACTGAAATATTCGTGAACACTCACAGCGATCGCCGGTCCGACATCGGGAACTTCCGACAACTCTTCGACCGACGCATTGCGAAGCGTTTCAAGCGAAGGATACACCGCCGCAAGCTCGCGGGCAGTAGCAAGACCGACATGACGGATCCCAAGCCCAAACAACAGGCGATCGAACCGCTGTTTCCTGCTCTCATCAATAGCCTTCAGCAACTTTGCCGCCGACTTTGCCGCCTGCCGGTCAAGGCTCATAACCTTGTCGGTGGTAAGGCTGTACAAGTCTCCCGCATCACCAACCATGCCGCTGTTAACAAGCTGTTCAACAATTGCCTTGCCCAGCCCGTTGATATCCATTGCATTGCGCGAGGCAAAATGCTCAATACGTGCCCTGACCTGTGCAGGACAACCATCCTCGTTCAAACAATAATAGTTTACTTCGTTTGCAGGTTTTTCAAGGGGAGTTCCGCATGAAGGGCAAACATCGGGAACGACTATGGGCACAGTATTGCCTTGCCGCTCTTCCCTGATGACGCTGATAATCTTTGGAATGACATCTCCTGACTTTTCAATAACAACGGTATCGTTCAACCGTACATCAAGACGCGCCACTTCGTCAAGGTTGTGCAGGGTAGAACGGGAAACCGTTGTTCCGGCAAGCTGTACAGGCTCCAGTTGGGCAACCGGCGTGATGGTCCCGAGCCTGCCGACCTGGAAAACCACGTTTCTGACAACAGTTTTTGCCCTCTGCGCAGGGTATTTATAGGCAATTGCCCATCTCGGGCTTTTCGAGGTTGCCCCAAGCTCGTCCCAGAACGAAGAGTCGTTGAGCTTCAGCACAATGCCGTCGATCTCGTATGGCAGTTCCTGGCGCTTCTCCTGCCACTCGCTTATAAAGTCCCGTATCTCATTGATTCCACGGCAAACCCGAAAGTTTCCGCCGGTATAAAAACCCATTTTTTCAAGACAGGAGAGGTGTTCTGCATGAGTGAGTCCTGCCTCCAGGGGATCTTTCAGGTCGTAGGCGACAAACATCATTTTCCTGCGGGATACTTCCGCCGAATCCTGCAGTTTCAGTGTACCTGCAGTGGCGTTTCTCGGATTGGCGAACTGCTCTTCCTCCGGACGCCCTTCATTGAGGCGGGCAAAGTCCGCTTTTGTCATGAACACTTCACCCCGTACCTCGATCTCCCTGCCTGCATATTCTTTCTCAAGCTCTTTTTCGGAATACACATACTCTCCCAACCGCAAAGGAACAGAGCTGATGGTACGGATGTTCGGGGTAATATCATCACCCTGTGCACCGTCGCCGCGTGTGGCTCCGCGAACAAGTATACAATCCCGGTAAAGAAGACTCACTGCAACTCCGTCAAACTTCAGTTCGGCGACAAATTCCGGGTTGTCACGATGTTGTTCGGGCAGCATTTTGTGCACTCTCCCGAAAAAATCTTCGATCTCCTCAAAAGAGTATGTATTGGAAAGGCTCAACATCGGCCTGGTATGGGCCACGGTCGGGAACTCTTTGGTAATCTGTCCCCCGACCCGCTGGCTGGGGCTGTCGGGGGTAATCAGATCCGGAAACTCCTGTTCGAGCGTGACAAGCATTTCAAGCATCGTATCGAACTCGTAATCTGAAACCTCCGGTTTTGCGAGAACATAGTAGCGGTAATTGTGACGATTGATCTCCTTGCGTAATCTTTCGATCTCGGCAACAGCCTGCTGCTTGTTCATCAATCTCCTGTAGTTGATTATTTTGTGGAAGACAATGCCCAACCGGCAAGGTTCTTTAAAAACGAAACCGAACCTCCAACCCCAAGTTTATCATAGGTGGCCTTCAATACTTTCGGGTAGCGCCATGCCACTTTCAGAAGAACGGTTACAAACTCTTCCAGCCTCATCTCATCACGGAACATGGCCTGGCGGTAACGATGCGGTAGTCCGTCAAGAACGATCATCACCTCGTTCATCAACTCATTGACAAAACCGGGTGTATCGGTTGCTGCATCATAACACATGTACTTCATCAGGTTTGCCATCGATGCAACATTGGGTTCATAAGCGCTGATCTTTTCAAGATCAGCGCGAGAGAGACGACCTGCAACCAGGGCCTGGTAAAGACCAGCCGTCAAATGCTGAAGGTTGCGGACCATTGACCCAAAACCGCAGAAAGTCAGTGGTGAATGGAGCGTCGCCGCATCCCCGAAAAGAATAATATTATCATCGGCTATCTCCCGTGCTCTTGAGAATCCTTCATGGGAATATGCCGGAATAATGCCGAAAACCGGACGGTGAATAGTGAAATCATCGGCAAGCTTCTTGTAACCGGGAAGCTTCCGGAAATATGTTTCGAAAAGGCCCAGCAGGGTTTTGTCATTGTCCGAGTCAACAGCATCATAGAAAAAGAGATAGGTAATATACTCCTTTCCGGCCGCAGGGAACCCTTCCCAGATCAGTTGACGCCCGCTGCCTGCCGATGTATCTGCCCGCTCGGTACTGACAAGGATCTCCCCGGCATCATAGTCTGCATCCTGAAAGCCGCTGGCGACAGTACCCACTGTCGGACAGACATGCGTCTGGGAACGTCCGTCGTTAAGCTGCATGGCGATCGGCGACAGAATACCCATAACATCAACAAGTACCTTGGCCTTGAAAAAGAGAATCTCGTCTTCGGGACCGGACGCCTCTACGATAACATGGTCCGGAAATTTATAACAGCGCCTGAAGGTTGTCCGGTCAAGAATACCGTTTCCTTCTTCAGCAAGTATTTTCCGTCTGGCGATTCCAAGGAGACGGTCTGCATCAACTGCACAGTCAAGCACGTTATCTATATACAGCCTTTTCTGACGCCCATCTTCGACGAAAAACTCAACCCAGCCGGTCTTGTAACTCCGGACAATGGCCGAGTCAATCTCTCCAGTGGAAAACACACCTGTTTCCTCAAGTCTTCGAAGCTCCTGCCGCGATATATTCCAGTCCCTGGTCGATGTGCCCGCAACATGCCTGTCTACAAGCACCACTTTCTGGCCGTAACGCTTTGTCATTACAGCCGCATGGAGCAGCCCGAGCGTTCCGCCTGCATAAAAAATATCACATTCGCCGTTCACAGGCGTCCCTTCCAGAAAAACACTGCCGGGTAAAACCGCACCATCCGAAGAAAACATATGCGCATGTTCCCAGTAGCGATCGAGCTCAACAACCCGGTGCAGATACGCCTCACCGTTCCGGAGGGTGGAAAAGTTCCTGTAAACAAGCGGATGGGTGTGTTTTATCTGTTCGAGCATTATTCACATATGTTTTTCCCGCGACGACCTAAAGCAGTCTGTCGCTGTCAATTTTTCCATCAACAAGATGAATACGACGCTTCGCCCTGTGGGCAAACTCTTCATCATGAGTCACAAAGATAACAGTCTGATTAAACTCTTTGTTCAGTGTCTCGAACAACTCGTAAACCTGGTTCCCTGATTTTGAATCAAGGTTACCGGTCGGCTCATCTCCAAGAACAACCTTCGGGTTGTTGGCAAGGGACCGGGCAACGGCAACCCTTTGTTGCTGCCCGCCGGAGAGCTGGCTTGGCCTGTAATCGTAGCGGTCGCTCAAACCCACCCTGTCAAGCAGCATCTCAGCCCTAGTTCGGATTTCGGTTTTTGTTTTGCGGTTGTTGATCATCATCGGCATACTGACATTTTCAACAGCCGTAAACTCGGGGAGAAGAAAATGAAACTGGTAGATAAACCCGATTTTTTCGTTGCGAATCCTCGACATCTCATTCTCGTTCTTGTCCGTAATGTTTATGCCGTCAAGCCAGACCTCTCCAAACGAAGGCTTGTCAAGACCCCCCATAATATAGAGCAGTGTTGATTTTCCGGAACCGGACGGGCCCGTTATTGAAATAAACTCGCCTTCCTCGATCTCCAGTGAAAGACCGGGGATAATGGTCTGGCGGATGTCGCGGGAAAGTTCAAGCTCCCTTCGGACAGAGACAAGCTTCAAAATGGTTTTATTCATCAGTAAAAGACATCGAACATACTGTTTGGCGTTTGCAGCACCTGCCTGAACGCCATGTCGAAATAACCGGGCGGACAGCCTTTATAATAAAAAAAACTCCTTAACATTATCCGCACACCGATAACCGGAACAGTCCACGCTTTTTTCCTGTCCGGTTACAACTTTTTAATCATTTGTTATGTTATTCTGAAGCAAGAGGTTAAAATACAGATGGCATTACCCGGCAAAAAAGTATGTTTTATAACCGGCGGCTCAGGACGTCTTGGCAGTGAGATTGCTTTTTCACTGGCTCAAAGCGGGTACTCTGTTTTCCTGACCTACAACAAATCAGAGGAAAAAGCAGAAGAAACCCTCAATAACATCCTTAGCTTCAGTCCTGAATCGAAAATGACGCAATGCGATGTCTCAAAAGTTCCCGATATCGAAGAAGCGTTCAGGTTTTTTGCGGAACATTTCAACAGGCTCGATCTTCTGATCACCAGCGCGTCCAATTTTTACAGTACAACGTTACCTGATGTAACCGAAGGCGAGTGGCACAGTCTTGTCGATACAAACCTGAAAGGAACGTTCTTTACCATGCAGGCCGGGGCGAAGCTCATGACAGGACAGCCGTTTGTCTCACGCATCATCACGATGACCGATATTTCTGCTGACCTTGTATGGAAAAACTTTACACCGTACACAGCTTCAAAAACTGCCGTTCAGCATATTACAAAGGTATTTGCAAAGGTATTCGCCCCGAAAATCCTGGTTAATTCAATTGCTCCGGGTACCGTGACGATAAATCCGGAATGGAATGACGGTCCGGAAGATGAGCTTTCGAAACACATCCCTTTGCAGCGCATTGGGGAACCCGCTGATATCATGGAAGCAATTATGTTCCTGACGAGAAGTAATTATGTAACCGGCCAGGTTATTACCGTTGACGGCGGGAGGATTTTGCACTGATTTAGCCAAAAACGTTCATTTATATATATTTTTTACTATACAGAAGCCCTTATGCCTAACACCAGGGCACCTTTATACAAAGCAAGCAGTTCTACAGGTGCTCTACAATCAGCAGATGATGATGCAGGAAATGCAGGACAATCAGCCCGTAAACGGGGAATCCGAACCGTCGCACTCAGGGAGAACCCATATTCCGGAGCAGGTCGAGGTAATAAGTGATAATATTTCCAAGATGTACAATCAGTTCAAGGACAGTGAACAGTACGAGGAGATCCAGAACAAGGCACTGAAACTCAAGGAATACATAAAGGAGAACCCTGTCCCCTCGGTGCTGTACTCTCTCGGAGCCGGGTTCATTCTCGGGCTGCTGCTTCACAGAAAGCGATAACCGTCGATCGGCACGTGCTGCGTCTCGCAGAACCGAGGAAAAAACAACCGGTTACGACCGCCTTTTCGGAGCATCGGATCCCTTGCGTGTTACCTATCACTATCCTTGCAATGAAAAGAACCCAAAATATTCCAAAAGCTTATGTCCCAGGAAGAGAAAAGGAATCCCGAACAGGATGATCAAAGCGGGAAAACCATAGGAAAATTGATTGACAGCACGGTAACATCGAGCTATGAGGATCTTCTGGCAATTATTGAAGCAAGAGCGGAACTGATCAAGATCGAAATCACCGAAAAGCTCGCCGTTGTCGCCTCACTTCTCATAATCGCAATTTTTCTTGTAGCAGGGCTCATCTATCTGATTACAACCATTGCCCTCCTTATCGGAGAACTCCTCGGCCATTACTATCTCGGCTATCTTATTGTCAGCTCATTCTTCTTGCTGGCTTTCCTTGTTTTCACCAAAATACGACCGGGTCTTCTGAAAAATCTCATCCACAAAATTCTTCTCTCCTCTCATGGACAAAAAAACTGAGCCACTGAAAAATATAGAAGCAAGAATTCACGAACTGGAAGACAGTATTCATGAACGTGAAAAACAACTCAAAGAGAGGGCAGGCCGGTTCAAAAAAGAACTTCAGGAAGAGCTCTCTCCTGCTGAACTGGTTAAAAAATACCCGCTGCAGACAACCGGTGCGTCACTGTTGTTTGGATTTTTTGCCGGAAAAGTGATGCGTTCCATCGTTTCTCCTTCGTCTCATAACAATGCTCAATCTGCCAAACCACCAAAAAACGAACCTTCTGAACTCAAAAGCGCTGTCAGTTCCATAGGAATCGACATTCTCCGGTCAGGCAAAGACCTTGCCTTCAATTACCTCAAGTACTATCTGGACGATAAAATGAAGTCGGGCAAAGGGTAGGCTTTTTTTACTATATTCCTGCACGGGAATCGTTGATGCATCAATGATCCGGCAGGAATAATCAGTCAGACTCTACCGTGAAAGTACATCTGGACAGAACATCGTCAGGATTCTGCATAGGAGTTCAGGGCACCATACACCTTGCGGAAGAAAAACTCAAGGAACTGGACGGCAAACTGTATTGTCTGGGAGACATTGTCCATAACGAAGTCGAAGTAAAACGCCTTGAAAACCTGGGTTTGATCACCATAGGCAACGAGGAATACAGCAGGCTCACTCATGCCCCGGTGCTGGTTCGTGCGCATGGGGAACCGCCATCAACATACAGGACAGCAGAAATAAACGAGTTATCGATTACCGACTCTACCTGCCCTGTAGTCTCAAAACTTCAGCGCACGGCAAGGCTGTTGCATGAGTTGGGATTCCAGGTAGTCATTTACGGCAAAAAAGCTCATCCGGAAGTAATCGGCATTAACGGACAGTGCGACAATCAGGCGATCATCATTAAGCACGCTGACCTTTCGGCTCACGAAGAAACAGAACCCATTGATTTTACACGCCGAACCGCCCTGATCTCACAGACCACAATGGATGTGCCCGGCTTTCATACCCTGAAAGAAAATCTTGAGCACTTTTTTTCCGAAAAAGTTGACGCTGACTACCGCAATGAAGCTGCCTCATGGAAAGATATCCGGGATATCGACCTTACAGCCGAAATGACCGGCGTTCGCCCATTGCCCCGTTTTGTCTATAAAGATACCATTTGCCGCCAGGTTTCAAGCAGAAACAGCAAGCTGCATGATTTTGCTGCAGCAAACGACGTAATAATCTTTGTTGCCGGTAAAAAGAGCTCCAATGGTCAGGTTCTTTTCAACATCTGCAAACAGTCCAATCCCCGCAGCTACTTTATAGTGAATGAAGCCGACCTCAGGGACGAGTGGTTTTATGAAAACGGCAGTCCGGTCGGCAGTGTGGGCGTATGCGGAGCGACATCAACACCTATGTGGCTGCTGGAAAAAGTCGCCCGGCACATTGAAAAAACATATGCCTCCTGACTGTCGGCCGAGTTGAACGTTTACAAGCTTTTCACTTCATCATTATGAGCACTGTCACTTTCACTCTCAACGGAAAAGAGGCTACTGCCGAAGCGGGAATATCCATTCTGGAAGCAGCAAGATGCAATGGCGCAGCTATTCCCACCCTCTGTTTCCATGACTCGCTGCACTCACCCGGTTCCTGCTGGATGTGTATTGTTGAAATCAAGGGAAAACACCGTTTTGTTCCCGCATGCAGCACCAGCATAACCGATGGAATAGCTATTGAAACCGACAACTCTGAGCTTTACGAAATTCGCAAGAAAAATCTTGAACGCATCCTTGAGGGTCACTGTGGGGACTGCAGCGGGCCGTGTGAAGTGTCATGTCCTGCAGGATGCGATATTCCCGCATTTGTCTCGGCCATAGCCGACGGCAACGACAGAGAAGCAATACGAATCATCAAGGAAGATATTCCTCTTCCGGGTATTCTCGGCAGGATCTGCCACGCTCCCTGTGAAGATGAGTGCAGAAGGCATGGTGTTGACGAGCCTTTGTCAATATGCGCCCTGAAGCGGTTTGCCGCTGACAGGGATAACGCATCGGGCAACCGTTACCTCCCTTCGTGCAAACCAAAAACAGGCAAAAAAACAGCCGTGATCGGAGCCGGACCGGCAGGCCTGACGGCAGCATACTATTTATTGAAAGAGGGGCATAGTGTCACCGTATACGATTCTCACGAAGCCCCGGGCGGAATGATGCGATACGGCATCCCCCGTTTCAGGCTGCCTCTTGACATCATAGAAGCAGACCTCGAACCACTCAAAGCCATGGGCGCAGAATTTGTCTGCAACACGGAGTTCGGCAGGGACATTTCTCTCGACAGCCTCAAAAAAGAAGGTTTCGATGCACTGTTTCTTGCTTTCGGCGCCCAGAAAGCCGATCACCTGGAAATACAGGATAAGGATAGTGACTGCGTGGTTTCCGGTATCGATTTTCTGAAACAGGTCTCATCCGGCAAAAATGTCCAGCCGGGTAATCGTGTACTTGTAGTTGGCGGCGGGAACACCGCGATTGATGCCGCACGCACTGCACTTCGGCTGGGAGCTGCCTCTGTCCGCATTCTCTATCGCAGAACAATTGATGAGATGCCTGCAAATCGTGCAGAAATACAGGAAGCCCTGCACGAAGGAATTGCAATCGATTTTCTCACAGCTCCGGTCTCGATCAGACAAGTCGGGGGCAGTTTTCAGGTTACAGCGCAGAAAATGGAACTGGGCAAACCTGATGAAAGCGGAAGGCGGCGCCCTGTCCCAATTGACAATGCGGAATTTTCGATCTCTGCAGATCTGGTTGTGTCTGCCATAGGGCAGCGTGTTGACAGCTCCGTTCATGCAAATCTGGGTATTGCCCCGGCGGACAACGGCACTGTGGGTGCCGACCCTGAAACATTTCAAACGGCCATCCCCTGGGTATTTGCCGGCGGAGATTGTGTAACCGGTGCCGATACGGCCATTAATGCGGTCAATCACGGCAAAAAAGCTGCACAGGTAATGAACCTGTATCTCAGAGAAAAACCGGTTGCCGCATCTGCCGGTGCTTTCAATTCAAGTTACGGCGCCAGAGACAAGGCACCTGAAGCATTTTACCGGCGGGCGACTCCCGCACCCAGAGCAAAGACTGACGAACTGCCCCTGAACCGGCGGGTTTCAGGTTTCGACGAGGTTTCAGCCGGGCTGAGGGCTCAAAGTGCAAGAGAGGAAGCACTGCGATGTATGCGCTGCAGTTGTGTAAGCGGAAGTGATTGCAGGTTGCGCGAACTCGCTTCAGCGTATGCCATGATCCAGAAGCACAGCAACAGCCCTGACGACGGGTTCCTGGTTGACCGGAGTGAAGAAATACGGTTTGAAAGGACAAAATGCGTTGACTGCGGTATTTGCGTCCGGACGCTCGAAGAGGCCGGAAAGAACGGCAGCAGGACAATGAAACTTCTGGTTGAACGCTGTCCTACCGGAGCATTGAGCGGGTAAAAAAAGCCAGCCGGTTTACCTTCCTTTCTCACCGGTCACTCTGGAGCCCTTAGAGCTATAGTTTTGAAAAATCAAAATCCTTTGCGGCAAACTTTCTCACTGTGGGATTGAACGCCTTCGTGCCCACCACAACGACATCCCCTGCCCTCAGGTTTTCTTTCTCATCCGAATCGATAACCACCTCCACAAGGTTGTTGCCTATGGCAACAACTGCTACATAGACCGCATCAACAGCTTTTATCTCAAGAATTTCACCCTTGAACGCAAATTTCTGGGTTGTCGCTCTTTCGACAAAAAGCTTGCGGGGCGACGTATCGGCAACGATTCGACCCTTTTCAAACAGAAGGACGCGGTCACAAAGCTTGTACATCTCACTTGAATCATGCGTAACGATAAGTATGGTTACACCAAACTCGCGGTTTATTTTCAGCAACTCATCCTGCAGCATTGCCTTCATACTTTCATCAAGCGCTGAAAGGGGCTCGTCAAGCAGAAGAAGCCGCGGCCTCTGCATGAGGGCACGCGCCAGAGCAACCCGCTGTTTCTGCCCACCTGACAGATTTGATGGTTTGACATGCTTCAGCTGCTGCAAGCCCACCATGTCAAGAAGCTTCTCAGCCATATCCATATCCCGGGATGCATAGAGCAGATTCCCCTGAACGGACATATTCGGAAACAGTGCATACCCTTGAAAGACAACCCCTACCCTGCGCTGCTGAGGCTTGAGATCGAGCTCTGGTTTTTTACCTGCTGTAGCGCGGAACCATATATCACCTTCCACTTCGAGCAGACCCTCGTCAGGAGAGGTCAGCCCAGAGAGTATCCGTAAAAACGTAGTTTTCCCGCTACCTGAAGGCCCGGCAACAGCGGTAATACCGCCGGAAGCAATTTCCACGTCCGTTTGAAGAAAAAAGTCTCCTTCCGTGCCGACGAGTTTTTTTTTCAACGATGCAAAAACCATAATCATCCACCCGGCGCCCTGTAACGATGATTGAGGACATAGACAACCATCAGCACCACAAAACTGAACGCAATAAGTATCAGGGAGTAAATATGAGCCGTTCCATAATCCAGCAGTTCCACCAGTTCGTAAATCGCTATTGAAGCGACCCTTGTTTCACCCTGAATACTGCCGCCGACCATCAGCACAACCCCAAACTCTCCTACCGTGTGGGCAAATGTAATGATAACCCCGGTGAGAATTGAAGGCTTGATACCTGGCAATATTACATGCAGAAGCGTTTCAAGCTTCGACTTTCCCAGAACGTATGAAGCTTCCAGAAGTTTTGCCGGTATCTGTTCCATTCCGGACTGAAGAGGCTGCAGCATAAAAGGAAAAGAGTAAATACAGGAAGCGATAAGAACCCCCTCGAATGTAAAAACAAGATCCATGTTGAACATCTCTTTCAAAAACATCCCCACGGGGGACCGGTCAGAGAGAACAACCAGCAGATAAAAACCAAGAACTGTCGGAGGCAATACAATCGGCAAGCTTATAAGCGCCTCCACAAACGGCTTTGACCGGGATCTTGTCTGCGATAGCTTCCAGGCAAGCGGAACCGAAAACAAAAAAAGCAGTATCGTGGTTATTGCCGCAAGCCTGAAAGAGAGCAGGAAAGGCTCTGTATCAAAATGGTTCATTGCTCTTCAGCTTTTGAAAGATAAAGGTCGCTTGCCTTCATGAGCGCAGTAACGGTATCTCCGGGACTGATATCCATCCTTGCAACCGCCTCCGTTGTGGTCAGTGCATAAAAATTCCCGACATTGCTGCCAAGCAGAATGTCGGTAAGCAGTTTTCCCCTTTGCAGTTCAAGCACGGTTGCTTTTACCCGGTTTGCTATGCTCACTTCGCCTGCCACGTTTTTTGCAAGTGCAACATGAGCTGATTTAAAATGTATTTCCACTGACGCACCGACAGTATAGTCCTTGCCAAGTTCAAGGGTTATCGCCGTAAACACCTCGTCACCCGCGGCAAGGGATACCTTGTGAAGATTTCCGCTTGAATCTATTCCCGTAACCACAGCCTGTATCCTGTTCATTCGACCCGGTATCCGTTTTTTTCCAGGATTTCCCCGGCCCTTTCCCCCTGCATAAACCTGAAAAAAGCTGCTGCTGCGCTATTGGAAGAATCCAGGAGCACCATTGCCTGGCAGAGCACGGCCGGATTATATGCCTCCGGTGGAAACCCGATCCATTCCAACCCGGCTTTTTCCAGTTCCCTGCCACCATCACCGTACAAAAGAGATGCTGCAATGAAACCGGCATCTGCCGCTGTAATAACATGCTGAAATGTCTGGGTTACAGAGGTTCCGTAAACAAATTTGCTTTCAACCTGCTGTAAAACACCGGCACGGGAAAGAATTTCGACCGCAGCTTCACCGTAGGGAGCGAGTTCAGGCTGTGCAATTGCAATTTTTTCAACCGATGCATCCGTCAGACACTCAACCCCCTTCTGCCCGTCGACCCCGCTTTGGTAAACCATTATCGGAACCCCCCGGGCATAGACTAAGGGAGGCCCAACGGTCAGCGATTCGTTGTAAAGCAACTGAGGGTAGAACGTATTTGCAGCCAGAAAAAGATCGAATGGAGCACTGTTGCGAATCTGCGCCGTAAGACTGCCACTCGAAGCCCTGGTGAGCCTGATATCCAACATCCCATACTCACTGACCTCTTCCCTGAACGCCTCGACAAGCCGAGGCATCACGTAACTCAGATTTGCCGCTGCAGCGATATACAGGGTTGCTGGTTCATCCGTGGACCGCCGAGGCTGCTCGCCTGCTCCCCGGCAGGAGACCACAAGAAACGCAACGAGCAAAAACGGTAAAAAAAAGCACCTGCTTTCCTTTTTCATAATGGCAACATTGAAATTCATTATTCCCGGAAAAACATAATGAATAACCTAAAAAAATAAAACAATAAAAATATAAAACCTTATTTTTTTAGGGTAACATTTATTTTCGAAAGGAAAAACTCAATCAGTATCACCAAAATTTCTTAAAAAGTCCGCCCCTTTCCTGAGCGATTCATCAACCGCCTGTTGGACGCTTTTAACCGTTTCAGGGATATTTTCGCCCGACCAATACAGGTAGGCAACATAAAGAATAGAGACAGCCGCCGCCACAGCAAGCAGTTTCAGGATTTTTTTCAAAAACAGCAGCAGCACGGCGATCGATACGATAACCGCTATGACAAGATAGAGAGGGTTTTCAACAAGAAGTGTGACAAACTGTTCCATAATGGGTTTGTTTAAACAATAGGTGGTAGCCGCAGATAGTTGCAGATAACAGAAGCAACCGCTCCTGACGGCGATACCGAACCCAGCTTTTCTCCCGCGGCAAGCAGTTCCCGGCGCATATTCCCGGCCCCCCTTGCGTCGTCCAGCAGTCGTGATGCTTCCCTGAAAATATTTTCGGGGGTCACTTCATGCTGGAGCAGTTCGGGCACTGTCCGCTCCCTGGCATACAGACCTTTTGTGACAAGATTGGCAAGCGAGATACTGTGCAGGCGAACAAAGCGCTTGCCTATAGCATAGTTCAACCGGCCGGTTTTATACAACACAACCATAGGAACCCCGAAACAGAGCGCCTCAAGCGTAGCCGTCCCCGATGTCACGAGCACAAGATCACTATAGTTCATCACATCATACGCCGAACAATCTACAAGCGGAACTCCTGCATTTTCAGCCCATGCATCATATAAGCGGTGATTGACATGCGGGGCTCTGCCGAGCAGAAAAGCTGCATCATATTTTTTCCGAAGCATTCCTGCCGCCCGAAGCATTTCAGGAAAAATCAGGGATATCTCCTGCCCTCTGCTGCCAGGGAGCAAACCGATCATCTTTCGTTCCGCCGGTATTCCATGCTCATGGAGAAAGTCCCTTTTCGGGCGGAGCTCGAGCCTGCCGATCTCTTCAACCACCGGATTACCGGCGAACTGTGCGTTTATATCATGTTTTTTGTAAAAGCCCACCTCAAAATCAAAGATCACCATCAGGTGATCAACATATTTTCTGATCTTCCCGATACGGCTCTCCTTCCATGCCCAGACTTTCGGGGAAATATAATAGATCACAGGAATATCGAGACGATGGAGATACCGGGCCATGACAAGGTTCATTCCCGGGTAATCCACAAGCAATGCCGCATCAGGCCTTTCGCGTACAACCGCCTGTTTCAATGCGCGAATCACTTTCCGGAAAAAAAAACCCTGCTTGACCACCTCAACAAAGCCCATGACGCCGAGATCTTCAACATCATAGAGCAGATCAACACCAAGTTCCCTCAGCTTTCGACCGCCTGTACCGAAAACCTTGATCGCAGGGCATCGCGCATGCACAGCCGCAATGACTTCCGAAGCATGGAGATCTCCTGAAACCTCTCCGGCCAGAACAAAAAGTTTCTTCTCTCGCATACGTCACCCCAATTGGAACATCAACCAGCAAACTGTATCTTTGACCTAAAGGCGGAAAAGCCTCGGTAATCGCATGTTTTTAAATAAGTTCCTCCAATTATATCAAATTACCCGGAGAATGCAAGTTAAATTCGGCACGGACGGCTGGAGAGCGATCATAGCGAAAGACTATACTTTCGACAACCTGAAACTTGCCACGTTGGCAGCTGCCGATTATTTCATCAATCACCCAAATAAAGCAAATGGCGTCTGTGTCGGATACGATACACGCTTCCTGTCTCCTGATTTTGCTCACTATGCCTCCCGGGTACTTTCTTCCCGGGGCCTCCGGGTTTTGCTTTCAGACAGTTTCATCCCCACGCCTGCCGTATCGCTCTATTGCAGGGACAAAAAACTTGCAGGCGGCGTAGTCATCACCGCATCTCACAACCCCCCGGTTTATAACGGCTTCAAAATCAAAGCCTCTTATGGAGGGTCGGCACTTCCGGAAACTGTCTCGGTAATCGAGAAACATCTGGCCGCAGTAAACCCCGACAGCACAATCGAGCCAAAAGAACACCTCATCGAAGCGGCAGATATACAAAGCTATTACCTTGAACATCTTCAATTACATGTCGATCTCGATGCTATCAGGGATTCACGGATACATATCGCTCACAATGCAATGTACGGCGCCGGGCAGAACATCATTACCCGTATCCTGGATACGTCACAGGTACACTGCTACCATTGTTCTCACAACCCGGGTTTCAGAGGAATAAACCCTGAACCTGTGCCCCGCTACATCAATGACTTTGTCGACTTTTGTAAAAACGCAAAACCGGATGTAAGTATTATAAACGACGGCGATGCCGACCGGGTAGGCATGCTCGATGAACATGGGGCCTTTATTGACTCCCACAAGCTTTTCGCCATTATACTCAAATACCTGGTAGAGGAAAAAAAGAAGACCGGTGAAGTTGCCAAAACATTCGCCCTTACCGATGTCATTGACAAGATCTGCAGAAAACACAACCTGGTTCTTCATCTGCTTCCGGTAGGGTTTAAACACGTGAGCAAACTCATGACAACAAACGATATACTCATCGGCGGGGAGGAATCAGGCGGAATAGGCATAACGTCATACCTTCCGGAAAGGGACGGCATTTTCATAGGGCTTCTGATACTCGAGATCATGGTAAAGCAAGGCAAAACCCTTTCATATCTGGTTCAGGAACTCTTTGACGAATACGGCAGCTTCTATTATAATCGGCTGGACCTTCAAGTCGACGAAGAAAAAAAACAAGCCATTATCGCAAAGGCATCCAAAGGCAGCTTCCGAACGCTTGCACAGTACGGTGTAACCGGCTTCAACGACCTTGACGGTTATAAATATCATTTTGACGGAGGATGGTTGCTGATACGACCTTCAGGCACAGAGCCGGTCCTGAGGCTGTATTGCGAAGCTGATTCACCTGAAAAAGTCACCAGCGTACTGAACTACGCAGCCAGTATTGCATGAATGAACTCCAAGCAGCCATGACACCTGACACACTACCGAAAAGAATTGTTATTTTTGACGGCGTATGCAATTTGTGCGAATTTTCGGTCAATTTCATTTACGAAAGAGACCGCGATGGAAAGTTCACTTTTACTCCGGCACAGTCATCCCTTGGAAGCAAATTGCTGCAGGATTATAAGCTCAATGACGAAACACTGGACACGGTAGTCCTGGTTAAAAACGGCCGTGCTTATACACGCAGCAGCGCTGCACTTGAAATAGCATCGGAACTGGATATTCCCTGGAGTTTCCTGCAGCTTTTTTCAGTCATTCCTCAGTTCCTGCGTGACCAGGTATATGATGTCATTGCCCGAAACAGGTACCGGTGGTTCGGGAAAAAAGAAAGCTGCATGATCCCGACTCCGGAAATCAAGGCAAGGTTTGTTGAACAACCGCCGCCCTTTGACGGTAGTACCAAATTGTAAGGCGAAATATGCAGGAAGCATTCAAAGACCGGTTTTCGAATCATGCTTCGGAGTACCGCCTGTACCGCCCCCGCTATCCTGAAGCACTTTTCAGCTACCTGGCGTCGCTTGCACCGGAACGGGAAGCCGCATGGGATTGCGCAACAGGAAATGGTCAGGCTGCAGTCTGTCTTGCAGGACATTTCAAACAGGTCTATGCCACCGATGCAAGCGCCGGACAGATAACACATGCCATACAGAAAAACAACATCCGGTATGCAGTATCACCGGCACATAAAACATCTCTGCCGGACAGATCCATCGATCTGGTGACCATTGCTCAGGCAGTTCACTGGTTTGACACTGAACCCTTTTATCGTGAAGTGTGCCGGGTCATGAAAAAAGACGGCGTTATTGCTGCATGGGCCTATCATCTTCCGGTAATAGACCCTGAAACAGACAGGATCATCAGGCATCTGTACACAGTTATACTTGATCAATTCTGGGAGGAGGAGATCACACATATCCAGTCCGGTTACAGCAAAATCCACCTCCCTTTCCCGGAAATACCGTCTCCAGCCTTCACGATGACGGCAGATTGGACGCTCCATCAGTTAAACGGGTATCTTGAAACATGGTCGGCACTGGACATATACAGACAAACAAACGGAAATAACCCGCTGGAGACCACCTTTACCGAATTGCTCGAAGCCTGGGGAAATCCGGTGTCAGTCAAACGGGTAACGTGGCCGGTCATGCTCAAAACAGCTATAGTTGCAGACTCATAACCGTATTGCAGAAACAGTTGCAGTCGCAAGAAAATCAGAAAAAAAGCGTCAAACCTCCGGATGTTTTTACGTAAAAGCAAGTAAGCCGCGCCTGCGTATTTCAGTACACACTGAATGACTGTTGTTATAATCGTGCATGCAGCCTGTGAAAAAACACGACATCCTTACACATAAAAGAACATATATTGGAGCAAAGCGGGCATTCAATACAGGAAGATGATTTCAGTACTATCGTCGCCGAGCATCAGGATATGGTGCTCAATACCTGCTACCGTTTTGTACTGAACCGGGAAGATGCTGAAGATATTGCGCAGGAAGTATTTCTTGAAGCATATCGTTCGCTTGACAGCTTCAGACAGGAGTCAAAGCTTTCAACCTGGTTATACAGGATTGCCGTAACAAAATCACTTGACCATCTCCGAAAGAAAAAGCGAAAAAAAAGGTTTTCTTCACTGAAACGGGTAATGGGGTTCAATGATCCTGCCGAAGAGCTTGCGCTTCCCTCATCCATAGAGACTCCAGCGGAAGCGCTCTCGGGAAGCGAGAGGACAGAGATTCTGCAAAGCGCACTGGACTCACTGCCCGACAATCAGAAGACCGCCTTTCTTCTCAGCAAATATGATGGCTACTCCAATCAGGAAATCGCCGATGTCATGCAGACAACGGTATCGGCGGTTGAATCTCTTGTTCACAGAGCAAAAAAAAACCTTCAGAAAAAACTGGAAAAACACTACAGAACACAATGACATTTCGCTCTTTCCCGCTCCGACTTTTTCGGGATGTTCAACAGCCTCTTGAACAGGGGACTTTCACTTTTTTCCCTTTGTCGTGCAAGGTTTTCAGCTCAGAAACGTCAAAATAACAGGAACAGACTATGACGATGGATACAAACGATCACATAGCAGCCGAAGTCCGGAAAACCATAAATATTCTGGATAACCTGCCTGAGCTGGAGGCATCATATCTTTTCCGGGCGCATCTTCTGGAAAGAATTGCACATGAACCGGCCAAGGCGGTTAACTCGGCAACAAGCGGGTTGAAACTCGCTCTGATGGCGTTCCTGCTCATTGTCAATATCGGTTCTGCGCTGGTTCTCATGCTCTCAAACGGCAATGAACAGATGTTCAGCAAGCACGACATACTTGAGAGCCTGACTGACGAATACAGCAGCCCCGCCCTTTCCTATTACCTGGAAAATGACAGTGCAGAGGATACAACTGACTAACCGGAGCGGAGACAGATGTCCAGGAACATTGTTGCAGCCACGACGGGCGTTTGCCTGGCTGTCACTCACAGACGAACTCTCCAACTATGTTCCTGATCGCTACGCGAAAGCTCAAGGAGAAATGATGTTACGTCGTTGAAGGATAGCATGCGAAAAATACGAGGCCGCCCCGGCAGGGCACATTTCCAAGCTTGAACCAAATTACACTTGAATGGATATTCTTTCATCCAGACGTTTTATCTCAATTGTACTTGCAATACTGGTTGTTTTAAATCTTGCCCTGCTCGGCACACTCTGGTGGCAAAACGCCCACACACAACAGAAACATGAAAAGGCGGCAGGCACAAGCAAATACAAAAACAAACAATCATTTTTCGAAAAGAAGCTGAATCTTACCGATGAGCAGAGCAAGCAGTTCAATTCGCTCAGGCGCCAGCATTTTCAGGGCTCTCTCCCCGCACTCGTTGCAATCTCAGGCCTGAAACGGCAACTCATACAGGAAGCGATTAAAACCGAGCCGGACACTCTGGTAATCAGAACTCTTGCCGGACGCATCGGTAGACAACAGGCAATTGTAGAGCACAGGCTTGCATGGCACTTCAACAATCTCTCAAAAGTCTGCACTCCTGAGCAAAGAGACTCCCTGCAGCAGGTACTTGAGAGAGTAACGGCAAAACCGTATAAGCTGAAACGAAGACTGTTTCTCAAGCGAATACGGTTTACTCCTCTTCAGCAAAAAGATACAACCGAACAGCAAGAGAATAAACCGGAGAAATCGAAATCGTTGCGGTAAAAAGGAAAACATTCAGTTGGAGGGCTTTTATAAGCCTCGGCCTTTTCCTGGCGCTCCTGATGCTGCTTGTTTCCGGCATTATACTCTACCTTGCTCCTCCCGGTAGAGTTGCGAACTGGACAAACTGGCAGATCCTCGGGCTCAGCAAGCAGGATTGGCAAAACCAGCATACCATTTTTTCTCTTGCCCTCGTGGTACTTTCAATATTCCACCTCTTTTCCATCAACTGGAAAGCTTTTTGGTCCTACATTGCCGCAAAAGCTCATGCGGGACTCGGTAAACCTTTCGAGATTTTCAGCATCCTTCTTCTTGCACTGCTTTTCGGGATCGGCACACACCTGAAGCTTCAGCCTTTTTCGACAGTGATTGATTTCGGCGCATATCTTTCGGAATCATGGGAGGAGCCGCAAAGTCGGCCTCCCGCCCCACACACCGAAAGAATGACCCTGAGGGAAATCTCCGCAAAGTTCGCCGGCGGGAAAAAACCCGAAACTCTGCGCGAAAAGCTTGAAACGGAAGGCATAACAGTCCAATCGCTGGACCAGACGCTGGAAAACATCGGTAATGAAAACAATACCTCCGCACAGAAGATATACGAGCTGCTGGGCATAGACGCATCTCCAAACCCCGGCAAGGGAAGAGGTCAGGGGAAGAACCGGCAATGAAAGAATCAATAAGACAGCTTGCAGTCCTCGGCATCCAGCAAAGATAATCCACAACGAGGCCCTGTGCTGATGTGCAGAGTCTCTAACCTACAATGTTTTCAGGTCACCTCTATTTATTCCGCGCTTCAATTGCCAACTGTTTATTGACGACTGCCAACTGGTTCACTGCTTGTCACTACGTATCAGCTTTGACCGCAGCTGCCTGAAAATATATTCCACTTCGTTCCTGAACACAACTACAATGACTCCGAGATAACATACGGTCAGGACAGTCTCAAACCATATATCCTGCTTTCCGGCCAAAACCGGCAGACGGCTGAACACAACACTTGTCACAAACAACAGAAACAGTTTCAGCCACTCATACCTGTTTGGATAAACTTTCAGCGAGAAATACCCCATACAGATGCTCATCACAATAGTACCGGCAAGAATCGAAATCGCAGCGCCCTCCATTCCCATGACAGGAACAAGCAAAAGACAAACCGCTGTTGTCACACCGGCACCGGCAAAGGTAACAAGAGGCAAATACCTGGTGCTGCCTGTAATGAGAATACCCGCCGTAAGATTGGTTGAGATCATGTCGAAAATATAACTGAAAAATATCCACGGAAGAATGGACAAACCTATCCAGTAAACAGGCGGCAAAATATACAGCTGATCAAAGTAGTGATACCGTATAAGATCGGGGACATAAAAGGTTGCGGCCAGTGCGATAACCATGGCAAAAACGGTTGAAATACTCAACACATGGCGAAAGAGTTTCTTCGCCTCGGGATCGTCGGCATGCTGCAGGAAAAACGGTTGCCACGCGAACCTGAATACCTGGATAAACAGTTGCAAAAGAATACCGAACGCCGCGACGCGGCCATAAATCCCTACAATATCAGACTGTACATACCCTGTTCCGTAAATTCTCTCAATGTCCTCCAGCCGCATTCTTATAAGAACATTGCGGTCGATCAGGTGAATCAGCAGCCCGGCAATCCCGGTCGGCACGTAGGGCAACCCGATTCGCAGCATCTCGCGCAACACTGCAGGAGAAAAAAAGTGCTTGAACTGCCTGAAAACAGGCATAACAAAAAGCAGACTGACAAGGGAACCCACAATATTCGCAAGAAAAGCGCCGTGTAAACCGGTTTTATACTGTACTATTAAAATAACAGCACTGATGACAACGGCGACAACCCCGAGAACCCTTGCAAGCGCGAACCGTACTGCTTTTCGTTTCAGGCGGAGATCGGCAAACGGTACCACCAGCATTGCATCAAACCAGAGGATTACAGCAGCATATCTGATAAAATCTTTCTGGTTGTCCGACAACCCTATCAACTCTGCAATCCCTGGAGCAAAAAGCACTATGCACACTGTAAAGAGTGTAGAAGTAAGAAAAAGTGCGATAATTGCCGTTGAAAAACACCGTGAGCTGTCACTTCCCGAACGAGCGTTGTCCGACGCGACTTTCAGATAGGAGGTCTCCATACCATAGGCGAACAATACGTTCGCGAGGGCTATGTTCGCATAAATAAGTGCGTGAACCCCGTTTTCAAAGGTGGTGAGAAGATTCGCGTAAAGAGGAACCAGCACATAGTTGAGGCCCCGAGCCAGAATAGTGCTTGTGCCATAGATAACGGTATCCTTTGCCAGAAGTCTCAGCTTGTCAAGCATACAACTTCAGCCTTGTTGAAATGCCGATAGCTAATCCTGATCAGCTTTCTTACCGTCACCGGATGATTCTCCTGACTCCTCATCCTGAAGTTTTTTCATTTTATCGAAAGCCGGACGGAAACGGCCGTCCTTTTCTTCAACGGGAATTTTGGAGATAACCTCCTTGAGGTGTTTCTGCGCTTCGGCCTGCTGCTGCTTCAATTTTTCCAGCTCCGCTCCCGATAAACCGACAGGGTTTTGCTCGTCAACCAACGTATCCCTGATTGATTCTATTTCCATATTCTGTTCTTCCTGCATATACTTGACAAACTTCGACATGACAAAAAGGAGACCGAAAAAAATCGGCAGGGCAAAAGCCATGATGATAAGCCAGCTCATAAGTCCTGATGTTTTCTTGAAAAAAACGCAAAATCCGTAACAGCCCCTCTGATTGCAACAAAATATTAATATTTAGTAGTTTTTTTAAATATTTCACATAACACAGGCACGGACACATGGCATTATCTCAGGACAGGCAAGCAGTGCTGAATACAGGAAGAAACATTATACTCAGGGAAGCTGCTTCGCTTTCCCGTATTGCCGAACTGCTTGACCGGAATTTTTATTCCGCCATAGAGCTTCTCAGCCAATGCAGGGGTAAAGTCATTATTTCCGGCATGGGAAAATCCGGCATAATCGGTCAGAAAATAGCCGCAACACTTGCGTCGACGGGCACTACAGCACTTTTCATGCATCCTGCTGAAGCTGCGCACGGTGATCTGGGCGTTGTTTCGAAAGACGATGTCGTCCTGTGCCTCTCGAAAAGCGGCATGACCGAAGAACTCAACTTCATCCTTCCCGCGCTGAGAAAAATCGGTGTTTCAATTGTCGCGTTCACCGGCAATAAACGATCATATCTTGCAGAGAAAGCCGATATCGTTCTTGATGTGAGTGTAGAGCAGGAAGCCTGCCCTTTCGACCTTGCTCCGACGACATCGACCACCACTATGCTCGCTATGGGTGATGCACTGGCAATATGCCTGATGCAGGAAAAGCAATTCACACACCGGGACTTTGCCATAACCCACCCCAAAGGCTCTCTCGGCAAACGGCTTACCATGAAGGTTTCCGACATCATGGTCAGGTCGGATGCCCTGCCTCTTGTTCTTGAAACAGCCCGCCTCACAGACCTTATTCTTGAAATGACATCAAAACGGTTTGGAGTCAGCGGCGTCGTTGATGACGCAGGAAGGCTTTCAGGGATATTTACCGATGGCGATCTTCGCAGGCTCATTCACAGCAAAAGAGACTTTCTTTCGTTACAGGCACAGGATGTCATGACGAAAGATCCAAAAACAGTCTCTGCTGATACCTTGGCGGAAAAATGCCTCAGGATTCTTGAAACCCACAGGATAACCCAGTTGCTCGTCTGTGACAAAGAAAACCGCCCTGTCGGCCTGATTCATATTCACGACCTGATTACCCTGGGACTGTGAGTAGTGACAAGTGACAGGTAACGAGCAATGAATCAGCCTACAGCAGGCAGTCGACAGGAGAACTTTGCTCCTAAAAAAATAAGTCCCATAGGCCTTATGGGGCCTATGGGACCTCTATCATTCTCTCAGAGCAAACCCGGGACAGTCTCTAAAACTTCTTGTCACTGATTACTCGTGTCATGCCATCAGGCCTTTCCAAGCGCCTTGAGCATCATGTCACCGATATCAGCAGGGTTCTCGACAACATGAATACCGGCCTTCTCCATTGCCGTGATTTTGTCTTCCGCAGTACCTTTGCCACCCGATACAATTGCGCCTGCGTGCCCCATTCTCCGTCCGGGCGGCGCAGTACGCCCTGCGATAAAGCCGACAACCGGTTTTTTAAAGTGCTTTTTAATATATTCCGCAGCTTCCTCTTCAGCGCTGCCGCCGATTTCTCCGATCATGATAAGGCCCTCCGTCTCGTCATCTTTGGCAAACAGCTTTATTGCATCGATAAAACGGGTGCCGATGATAGGATCACCGCCGATACCGATGCATGTTGACTGTCCCAGACCAACTCTCGTCAGTTGATGCACGGCTTCGTAAGTCAGTGTTCCGCTCCGGGAAACAACACCTATTGACCCTTTTTTGTGAATGAAGCCGGGCATGATACCAACCTTGGCTTCATCAGGAGTTATCACTCCGGGGCAGTTGGGACCGACAAGCACGGCATCTTTTTCCTGAACATAGTTATAGGCCTTCATCATGTCGTTAACCGGAATTCCTTCGGTAATACAGATGATTACCTTCAAACCTGCATCGGCTGCTTCCATGATTGCATCCGCAGCAAATGGAGCGGGGACAAAAATAACCGATGCGTTCGCACCGGCAATTTCGACAGCATCCTTTACGGTATTGTACACCGGCACAGGACGCAAGAATGTGTCGCGGTCATTCCCCCTGTACTCCAGCCCGCCCTTGCCGGGGGTCACGCCGGCAACAACATTCGTCCCGTATTCAAGAATCTGTGATGTGTGAAAGGTTCCTTCCCCGCCTGTAATACCCTGAACAACAAGCCGGGTATCCTTATTGACTAATACGCTCATACTATTTTCTTTTCTGAGTTGGTATATAAAAGATTGTTGATTTGTTGAAACCTGTTATCCCTTTTGCATTTTTTGAATTTTTCTCGCCACTCCGAGCAGCTTCCCTTCATCAAAGAAATCACCAATAAGCTGAAGACCTACCGGAAGCCCGGAGCCATCAAAACCTGCTGGTACGCTGATCGCCGGCATCCCTGCAATGCTTGCCGGCACCGTAAACACATCGGCAAGGTACATTTCCAGCGGATCGTCCATTTTATCGCCTATTCCGAAAGGAGGAAACGGAGACGTCGGACCGGCGATAATGTCCACCTTGTTCAACGCTTCCTGGTATCTGTTCAGAAAAACCCTTCTGACCTGCTGGGCTTTTTTGTAATAGGTGTCATAATAACCAGCGGAAAGCACATAGGTACCAAGCATGATTCTGCGCTGTACTTCACTGCCGAACCCTTCGGTTCTCGAGTTCACATACATGTGCCCAAGATCCTCGGCGTCCGCCGAACGATAACCATATCTCGCTCCGTCGAAACGGGCCAGGTTGGAAGAAGCTTCAGCGGTTGTGAGAATATAGTACGCGGCAATCGCGTAATCACTTTCAGGCAATGTAATTGCCACCAGCTCGGCACCGGCTTCCTGCAATTCGTCAAGGCGGTTCCTGACCACCGAGGCAACTCCCTGATCAAGGCTTTCCGGGAAATATTCTTTAGGAATACCGATTTTCAAACCCTTTATCGATACAGTATCCATCTCCCGGGCATAATCGGGAACAGCGTGATGAGACGACGTCGTATCAGCCTCGTCTTTTCCCGCGATTACATTCAGTACAAGTGCGGCATCGTCGCAATTTTTCGAGAGCACACCTATCTGATCAAACGAAGAGCCAAATGCAACAAGGCCGTAGCGGGAGATTCTGCCATACGTAGGTTTCAAACCGACCACATTGCAAAAACCCGCAGGCTGTCTGACGGAACCGCCGGTATCGGAACCAAGAGCAACCATAGCAAGGTCTCCGGCAACAGCAGCGGCGGAACCGCCCGAACTGCCTCCCGGAACCCTTGATTCGTCGTACGGGTTGGGAACCGGCCCGAAAGCTGAATTCTCGTTGGAGCTCCCCATGGCAAACTCGTCCATGTTGACTTTGCCAAGAAAGACCGCATCCTCGGCAAGAAGCCTCTCTACGGCAGTGGCATTGTAAACAGCCGTATAATTGGACAGAATCCCTGAAGCACAGGTAAGCGGACAGCCCTTGACAGACAAGTTATCCTTTATAGCCATAGGCAGCCCAAAAAGCCTGCCCGGCGGCAAGCCTGCTTCGAGTTTCCTGTCAAGCTCCCTTGCCCGTTCCAGAGCACCATCGTTAAAAACCGTTATATAAACATTCCGGTGTTGGTTTTCCCGGATTCGCTCCAGGTACTCAAGCACTGCAGCCTCGCAGCTGATTTCACGATCAAGAAGACTTTTGCGCAGGTTCTGATATGAGGAGAAATGCACTACTCTGATTTCAATGAATTGTTGTGACCGGATATACCCAAACGATGACGCTATGCGCACCTCGGCGGAAATGTTTGGCTTGTATAATAATAAATAACTGCATATAATTCAATTTCATGTATTCTGATACCCGCTGAAAAGTGCGGCTTTGTTTTCCGACTGCAAAGGCAAGGAACAATGATGGAACGGACGTTTAATGTCTCGAATGTCAACTATGGATTTTTCTGCTGCATTTACATCCCGCTGGTTCAAGTCTGCAAGTGATCCCCAAGACGAACACATCCGTCATACTCTTAAGGCCACCGGTGACCTTCCCGGGCATATTGCAATCATTATGGATGGTAACGGCAGATGGGCAAGACAAAAAGGTAAAACCCGCATCGAAGGACACATTGCGGGCGTCGATGCTGTGAGAGACGTGGTTGAAGCCTGTGCTCAACTGGACATACGCTACCTTACTCTGTTTACCTTTTCAACGGAGAACTGGAAACGACCTGAAAAAGAGATTTCCTCGCTCATGCAGCTCCTGATAAAAGTACTGCAGAAAGAGACAAGGACACTTTATCGTAACAATGTACGGCTCCATGTTATCGGCAATACTTCACAGTTACCAAAAAAAGTCAGGGAAACACTTAACGAAACTGTAGAACTCACAAAAAACAATACAGGGCTTACACTATGCATTGCGTTGAGTTATAGTGGAAAATGGGATATCTTACAGGCGTGCAAGGCGATCAGTCGAGAAATAGCGGCAGGAGAAATCTCCCCTGACGAGATTGACGAACGCCTTGTAGATGCGTTTCTTTCAACCAGAGGCATGCCGGAGCCTGAACTGCTCATACGAACAAGCGGTGAATTTCGTATCAGCAACTTTCTTTTATGGCAAAGTGCTTATTCGGAAATATATTTCACCAACATCTACTGGCCCGATTTCCGTCGAAGCCAGTTGTACGATGCCATAAGGGATTTCCAGAAACGAGAACGCCGTTTCGGTCTGACGAGTGAACAACTAAAAGACAAAAAAGCTTTACAAGACTGATTATAACAACGATGTGCACTTTCATGAAACAATTACACTTATTTCGGCGCAGTTTTTACACAAGCTTACTACTTCTGTTCGCAATAACGATCAATCCATACTCTGTTTCAGCAGAAACCGCCCCTTCAGAGAAAAAAGCAAACCGTTACACCGTATCCGACATATCGTTCAACGGCCTGCAGACTATCAGCGAGAATGAACTCCTCAACAGCCTCCCCCTCAAGAAAGGGGACGTCATATCCATACCGGGGCCCGAGATCCCTCGAGCCATCGACTATCTCTGGAAACAGAAAAAGTTCAGCGATATCCAGGCTGATCAGACCCTGTCGGGCAGGATGGTTGATCTTCGGTTTATCGTCACTGAACGCCCCCTGCTTGACCGGGTTGTCTTTGAAGGCAACAACAAGCTGAAAGACAAGGAGCTTGACAATATAGCAGCTCTGTACCCGGGCAGACATGTCGATAAACAGAGCCTCCTGACCGCATTGAGCAAAATAAAAAACGCCTACAAGGAAAAAGGTTACCTTCGGGCCGATGTCAAGTATACGCTGAAGCAGCTTCAGAACAACAGGGTTGCAGTATTTTTCTCGATTGACGAAAAATCAAAAGTCATCATCGAAAAAATCCGGTTCCACGGGAATAGTGCGTTCAAAGACGGAAAACTTCGGGGAGTCTTCAAGGAAACCAGCCAGAACGCATGGTGGAAAACAATTTTCGGGCGGCCCAAACTCGATACTGAAAAGTACAACGAAGACAAAAAACTGCTCATTGATTTTTACAAGGAAAACGGCTACCGTGATATAACAATTGTCAGAGACTCCATTTCGTACACAAAAGACAGGAAAGGACTGAACATTGACATTTATCTCGAAGAGGGACCGGTTTATTTTTTCAGAAACATCACCTGGAGCGGCAACACCAAGGATTTTGCAACAACCGACATCCTGAACAATGTTTTCAGCATAAAAAAAGGTGATCGTTACAACGGGAAAAAAATTCAGGAAAAGCTGAACTTTTCCAAAGACAACCGCGACGTGGCATCGCTTTACCTTGACCGGGGTTACCTCTCCTTCCGCAGCTCCGTGCAGGAAAAGGTTGTTCCGCCGGATTCGGTTGATCTTGACATTGCACTCCGTGAAGGAGAGCAGTTCAGGCTTGGAAAAATCAATATCAAGGGAAACACAAAAACCAAGGATCATGTCATCCGCCGCGAACTGCGCACTGTTCCGGGAGACATGTTCAGCCGAAAAAATGTTGTCAGGAGCGTCAGGGAAATATCAATGCTCAACTACTTTGACCCTGAAACAACAAGACCTGATATTCAGCCGGATGAAGCAAGCAAGACTGTTGACATCACCTACAATGTCACCGAGAAACAAACCGACACGTTCAACGCATCGGTTGGCTACAGTGGTAATATCGGTTTTACCGGAGCCCTCGGCGTAACCTTCAATAATTTTTCCCTCCAGGATCTTTTCAACGGAGAGTCCTGGGATCCCCTACCGCATGGTGACGGTCAAAAACTCTCTTTCCAGTGGCAGTTCGGCAACGAGGATTACCGCACGCTGTCACTCTCATTCACAGAACCCTGGGCGTTTGGAACCCCAACAGCAGTAGGCTTCTCTGTATTCAGAACACAACGTAACTTCACGGATGATGACGACGATGAAGATGACGACGACAACCTGCTTAAGCAGACTGGTGCGTCACTGAGCATTGGAAGGCGCCTGACCTGGCCGGACGACTATTTCTCGATCAACTGGAAACTGAAGTACCTGCACAGTGAAGGTGAATTGCTCAGCTTTGTTGACTCCGAAAACCAGCCGGATACGGCTGATGAAATTTCCATCACACAAACGATAACCAGAAACAGTATCGACAACCCGGTATATCCCCGCAGGGGGAGCAAGAACTGGATATCTGCGCAACTTGCAGGGGGACCGTTGCCGGGAAGCGTCGATTTCTACAAATTCATCGGTAACTCAAGCTGGTATGTGCCGCTTGGAGGCGACCTGGTGCTTAACCTTGCCACCCAGCACGGCTACCTCGACACATTCAGTGACGACGACTATATCCCTTATACAGACTCCTTTTACATGGGCGGGAGCGGGCTTTCATCGCTTTCCACCGTTCCGTTACGCGGCTATGATGATCGCGCCCTCGGTGTGCTGAATAATGATACCGACTTGTACACGGGAAGAGTGTATTCGAAATTCGCAACAGAACTCCGTTACCCGCTTACACTGTCGCCAACAGCAAGTGTTTACGCACTTTTATTCGTCGAAGCCGGCAACCTGTGGGGTTCGTTTGAAGACATTGACTACAGCGACCTGAAAAGATCGGCCGGGCTCGGGCTGAGGTTTTACCTTCCGATTATCGGGCTGATCGGGCTGGACTACGGCTACGGGTTCGATCCTGTTGCAAGTAACCCCGGCGAAGATAACCAGGGATGGAAATTTATCTTCAGCTTTGGTCAGTTTGCCCAATAGCAAAACAGGTAACAAACAATTTAATTCTTCTATGAATCATCGAAAAAATCCCTTATATTGGTGATGTATTACAAGGGCTTAGCCCTTATTTGCAACTTTTCCTAACCAGTTCCTACAAACAAATGGAGACAACAATGAAAAAAGCACTTTCACTTCTTGCTGTTTTTCTGGTTGCGGTCATGTGGTCCGCCTCCGGTTTCAGCGCAGACAAATACGTTAGCGGCAACATCGGTATTGTGTGGCTTCAGGACGTTACTTTTGATCCGGCTTACGAGTACGTGATCCCTTACCCGTCTGTTGACGCTGATTTCGATTCAGGCATAACCCTTCTTGGTGCCTTCGGTTGCGATTACGGTTCTTACCGGGTTGAAGGCGAGCTGGGCTACCAGTCGGGCGATCTGAACAACATAACAATTGATGGCGAGGCACTTCCTGTTTCAATGGAAGGAGATCTTAAAGTTCTTTCCTTGCTTGCAAACGGCTACTATGACATCGACCTCGGTGGCGTTGAATTGTATGGTACCGCAGGCGTTGGTGTTGCCAGAGTCTCTTTCGACGATATCAGCTACGGTCTTCTTGGCAGCCCGGAATACACAGAGCATGCAACCACTCTTGCTTACCAGGTTGGTGCAGGTCTTGCTCTTCCGGTTGCTGACGATGTCATGATCGATGCCCGCTATCGCTACTTCTCGACAACCGAGTTCACGCTTGATGATGTCGGCATTTTTGAAGAGAACGCCACTGTTTCAAGCCACAGCGCACTGCTCGGTCTGAGAATCAATCTTTAAGAAGTAACAAGAATTCTTACCAGCAAAAAAGGAGGCTTTTCGAAGCCTCCTTTTTTTGTTTATGTCACAGCGCGTGATATGTACCTATGAACTGCCTTTAAGGCGGGTTATTTCGTCGCGCAGGCGAGCAGCTTCCTCGTAATCTTCGCGCTTAATGGCATCCTCAAGCATTTTCTGCAAATCGTTGAGTGAAGACTCTGCCTTACCTGCGACCTCTTTCGGAGCGCCCGGCTCCGTTTCCGTCACCCCGGCTTCCTCCTGCTGTTCCTCCCTGATTCCGGCCTCATTCATAATCTCTTCGGATACAAATATCGGAGCCCCGAATCGTACCGCTATAGCGATAGCATCGCTGGGCCTTGCATCTATCTCATGAATCTCACCATTCATTTCGCAGCAAACCTTCGCATAGAACGTTTCGTTATGCAGTTCATCTATGAATACCTCTTTCACACTCAGATTGAAAGTTTCGGCGATTGTTTTAAACAGGTCATGAGTAAACGGCCTGGGAGGCTTTATATTTTCGAGCTTCAACGCAATAGCCTGTGCCTCGAATCCACCGATAATGATCGGAAGCTTCCTCTTGCCCTCTACCTCATAAAGAATAAGCGCATATGCCCCGTTGGTATGCGGGCTGGTTGACAGCCCAAGTATATCGACCTTTAGTTTATCCATCTGAACTACTTTTTATTCCTGTTCCAACCATCACCACAATCCGGAAAGGTCACAGCTTCACCAAACAAAATCAACTAACAATAAAACCACATAAATCATTTCACGCGTTGAAAGCCACAAATGGCTCTTTCCAGTTGCGGCACGACATCGGCAATGTCGCCGACAATTCCGTAATCCGCAGCCTTGAATATCGGAGCGTCCCTGTCGCAGTTTATCGCAACAACCGTTTCAGCACCGGTAATCCCTGCAAGATGCTGTGGAGCACCGGAGATACCACATGCGATGTAAAGCTTCGGAGCAATGCTTTTACCTGTCTGTCCAATCTGGTCGGCATGCGGACGCCACCCGTCATCGACTGCCGAGCGGCTCGCACCGACTGCCCCTCCAAGAACATCAGCCAGTGACTCGAGCATGGCAAAGTTTTCATTGCCGCCTACCCCCCTGCCGCCTGCAACTACAATATCCGCTTCGGCAACATCTTTTCTTCCTGTATGATAGATAATCTCCTTCAGAACCGGATTACCTACGGAATCACTCACGTTCATGCCCTTAGCATCAAGCACTTCAACCTTGTTTTCAAAGGGCTCTTCAAAGCGGCATACCCTTGGTGCCAGGCTGTATACCACCCTGTTCCTCAAGCCCTGTATCACTGCCGAGACGGTGCCGGCATACATTGTGGTCACTGCTTTCAACACACCGGCGCTCCCGGCATCGACAATGCAGTTCGATGCAAGAGCCGCATCCAGTCTCATAGCGACGCGCGGGGCCAGATCCCTGCCCATTGCCGTATTGGCAAGAAAAATGTTTTCCGAACCTGTACTCTTGATTATTTCCACTATTGTTCCGGCATATGCTTGTGGGGCATACTCATCAAAAGCCTTGTCTCTCACAATATATACCTGCCCTTTTCCAGCACACCTGCTTTTGATGAGATCCGTATCGACATCACCCATAACTGCTCCGTAAACCTCTTTCCCCCCCGAAAACTGTGCAAGATGCTGGACGGTACGCCATACATCGACAGCAGCCTCCTTGATAATCCTCTGTCTCTGTTCAAGAATCACGAAAAAGCTCATCGTTTATCCCCACCTCCTTTCCTTATACAGCATACGGACAAGTTCTTCAGCGGTTTCCGAAAATTTGCAGTTTCTTTCGCGGCTTACGGGAGAAAAGCCCCTGTACAACACTCCAGGGGTCTTTTCAACCGAACCGTCAAGGTGCAAAACCGTTTGTTTCCGGGCTTTCATCACAGCCTTAATATTGGTCTTCCTTGGAACATTCAGCCCTTTTTCGGTACTTATCACCGCCGGGGTATACAGCATATACTCCTCGACACCACCTTCTATTTCACGCCATACCCTCAACCCGCCTTCATACATTGTCAGTTTTGTCACATCACTTACGGCAGCCACGCCAAGCATTTCAGCAAGCATGAGAGGAACCTGAGCACGGTTGCTGTCCGAGGACTCCCTGCCACAGAAAACAAGATCGGGAAGCCCGGAATAGTGTGACCTGATTGCCTTGCAGAGGCTTGCCGCGACAAGATAAGAGTCCTCATTACTTCCGCCTTCTGCCAGACAGACCTGGTCAGCCCCCATTGCCAGAGCTTTGCGGAGAACATCGTAACGCTTTTTCCCCCCGGCAGAAAAAGCCGTGACGGTTAGACCGGCATGCAGTTCCTTGAGCCTGACAGCTTCTTCTATTGCATACTCGTCATATGGGTTCAGCACCATGTTGAGACGCGAAGCGTCCACAATACCATTCTGAACATCTATTCTCGAACCTGTGTCAGGCACACGGTTGATGCAAACAGCTATTTCCATGAACCCTGTTTAATCTCTTTGGTTATCCATCCCGCGAAGTTTCAGGACACTGAGCACCTAAAGGCATCTCGATTTATTTATTCCGCGTTTCAATTGCCTCGTTGAGCGGATAGGAAAGGGTTTCTGCGCTCCGTTCGCCTTGCACTTGAACCGCTCATGACAATAAATAGAGGTACCCTTAATTTCAAGTAACAATTTTTTTTACACTATGTTTATACTACAAAGTTTAATCATCCGCAACTCCTAAAATGTGATGTTCCATGAAGAATCAGTCAAGAAGAGATTTTCTCAAACGTTCACTGCAGGCCGGGACGGCATCATTGGCCTTGAGCTCTCCTGTAATAGCAGCCGGATGCAGTGAGCCCTCTTCAGAACCTGTACATGCCCCTGCCGTTCAAACCGGCAAAAAATTTCGATGGAAAATGCTCACTACCTGGCCGCCGACATTGCCGGTGTTGCAGGAAGGGCCGAAGCTGTTTGCCCAGTGGGTAAAAGAGATGACTAACGGGCAACTTGAAATTCAGGTATATGGTGGTGGAGAACTTGTTCCGGCTTTTGAGGCCTTTGACGCTGTAAGCCAGGGAACTGCTGAAATCGGCCATGGTGCATCGTACTACTGGGCAGGGAAAATACCTGCTGCACAGTTTTTCGCGGCTGTTCCTTTCGGAATGAACCCGCAACAGATGAACGCCTGGATCATAAGTGGAGGAGGGCTCGAACTCTGGGAAAAAGTTTACGCTCCCTTCAATCTCCTCCCTTTGCCGGGCGGCAATACAGGAATACAGATGGGGGGCTGGTTCAACAAGGAGATCAATTCCGTCAATGATCTGAAAGGCCTCAAAATGAGAATCCCGGGCCTCGGCGGCAAGGTAATATCGAAAGCCGGAGGTTCTGCGGTATTGTCGGCAGGTAGTGAAATCTATACCAATCTCGAGCGTGGAGTCATCGACGCAACAGAATGGATCGGACCATACCACGACTATATGATGGGCTTTTACAAGGTAGCTCGCTACTATTACTACCCCGGCTGGCATGAACCCGGTCCAAACCTGGAATTCTTCATCAACAAAGGCGCTTTTTCAAAACTTCCTTCTGATCTGCAGCAGATTGTCCGCAATGCCGCCGCAAAGGTACATCACTGGATGCTTTGCGAGTTCGAATCCCGGAACAATCTTTACCTTCAGAAACTCATCCACGAGGAAAACGTCGATCTTAGACCGTTCCCTTCCGAAGTACTCGAGCAATTACGTTCCTATTCAGAGGAGGTTATCGAGGAGATTGTCCGTAGCGACCCGCAGAGCAGAAATGTTTACGATGCATATACTTCTTTCCGCAACCAGATAACGCCATGGGCGGATATTTCGGAAAAAATCTACTATACGAAAAATCTGTAAACTGAAATACTCATGAAACGTGCCCTAAAGATCACAGAAGGTGGAAAACTAGTCCGACCCTGAAACCCGATACCGACCCCGATTTCCGATTCTCTTCTTTCGGGATTCGGCGTCAGTATCGGCATCGAAAAATTTTTCGCGACCTCATACTATTTTCCCGACAACACTTCCGGCAACCGGGTAACCAGTTCGGGAAACAGAATAACCAGCACCAGTACGATAAACTGAATAATGATGAATGGTATGATCCCACGGTAGAGGTGACCGGTGGTTACTTCTTTTGGGACAACGCCTTTGAGGTAAAACAGTGAAAATCCAAAAGGGGGAGTCAAAAAAGAAGCCTGAAGGTTCATGGCAAGCAGCACGCCCACCCATAAAAGATCAACCCCGAATAGCGTGAATATCGGTGCGACAACAGGAACAACAATGAAAATGATTTCTATGAAATCAATAAAAAAACCGGCAATAAACACGCCTGTCATAACAATGACCAAGAAAAGTTCCGGCTGCAAATTTGCCTGAACAATCATCTCGGACAGATAGCGATCCCCATCCATGCCCCTGAAAACCAGAGCGAACGCGCTTGCCCCTACAAGAATGATAAACACCATCGAAGTCAGCCACGTAGTCTCACGCATCACTGATTTCAACACATCAAGCGAAAGCTTGCGCTGAAACAATGTCAGCAGCAAAGCACCGAAAGCCCCTATTGCAGCAGCTTCTGTGGGTGAGGCGATCCCTGCGAAAATTGAACCGAGCACCGCAATAACCAGCATAAATGGAATAACGAAAGCCTCGACAATGGTTTTCCAGGGCTTGTCGCCTTTAAAAGCCTGGATTTCTGCAACGGGCATTGCGGGCATCAGCTCCGGACGGAAAACACCAAGCCCTGTAATATAAAGCAGATACAAGCATACGAGAAGAAAACCCGGCACTATTGCCCCGATAAACATATCTCCAACCGAAACGTTAAGAGTACTGCCCAGAAGAACCAGCACAATACTTGGAGGAATTATTTGGCCGAGTGTACCCGAAGCAGCTATCGTCCCGGTAGCAAGTTCAGGGTCGTATCCTCTTTTCAGCATGGCAGGAAGACTCATCAACCCCATGGTAACTACCGTTGCACCGACAATACCTGTTGAAGCAGCCAGCAATCCCCCGACAATAACCACCGAAATTGCCAGCCCTCCGCGAAAACGACCGAAAAGCATTCCCATAGTTTCCAGAAGTTTCTCGGCAATACCCGATTTCTCAAGCATAACCCCCATAAAAACAAACAGAGGAACCGCCAGAAGCACGTAGTTCGTCATCGTTCCCCAAATCCTGAGCGGTAGCAACGAAAAAAAATCCGTCCCGAAAGCCAAAATGCCAAAAATAACCGAAACGCCGCCAAGCGTCAAGGCAACCGGATATCCAAGCAGCAGCATGAGAAACACTGCCGCAAACATGATAAAGGGAAGCATTTCCATCGCTGATTACCCCTTATCCGGTTTATCCGTTATGACAAGAATGGAACGAAAAATCTCGGCAACCCCCTGAACCAGAAAAAGCATGAAACCAAGAGGTATGGCGGCTTTCAGCACAAACCTGTACGGGAGCCCTCCCGGGTCGGGCGACGACTCAAGAATGAAAAACGAGTTGCTTACATATGACCATGAAGTAAAAATGATAACCAATGTAAAAGGGAGAAGAAAAAATATGCCGCCCATGATGTCCACCATTGCCTGTTGTTTTCTGGTCAACCGGACATAAAAAACATCGACCCGGACATGCCTGTTATGTTTCAGTGTGTAGGACGCGGCAAGAAGAAACAAAAGGGCGAAAATATGCCATTCCAGTTCCTGCACAGCAACGCTGCTTGCTGAAAGCACATAACGGGTAAAAACATCATAAACCACAACCACAACCAGCAGAAGAGCCAGCCAGCTGACGACACCGCCCGAACGTTCGGTGAACATATCGATTGCACGGATATATGCTTTCAGAAAACCCACTGTGGTGGTGCCGGGTTAAAGGGTATCACAAAAAAAGCCGCTTCAAGCGGCCAGTAAAAAAAGATATTACGATGTGCCCGAGAGGAGATTCGAACTCCTACACCTTTCGGCGCTACCCCCTCAAGATAGTGTGTCTACCAATTCCACCACTCGGGCTCCGAAAATAACGGTACATCCAGTTAAGACACCTGTACCGAATCGTGAGAATAGAAGGACTCGAACCTTCGACCCACTGCTTAAAAGGCAGTTGCTCTACCAACTGAGCTATATTCTCAACCGTACTCCCCTATATAAGACAGAATGTAGCCAGATCGTTATTTGTTCTGGTATCTCAAGCGCTTCTTATGACGGTTTTTACGACGCATCTTTTTGCGTTTGTGCACCGCCATCTTATGACGTTTTCTTTTCTTTCCGCAAGGCATATAGTAACGACTTTACTCTTGTTTTAAAGGCCAACAATATACGGGCTGCCCCCATAAAATGCAAACATCCTTGTAAAAAGCTCAAAACTACAGTAAATGATCAGGAGGCAAAGAAAAATTTACAACTTTATGCCTTAACATGAAAGTTCCAAAGCCGGGAAGGGATCCCGCAACAAGCTTGAACTGCCGATTACGAGTACCGCTTCGCTGAGTACGAATACGATCTCGTTCCTTCCACCGGTTCAACAAAAAACAATATTTCTTCAATTCGACCCCGAATACCGATCCCGACCCCGATTTCCGGTTTTTCTTCTTTTTCGGAGTTCAATACAACACTGCCAACTTGCCGACTGAGAACTGCAAACTGATTCCTCAGGCGTTCATATACTTGAAAAACTCCCTGTTATCTTTCGTTTCGACAATCTTTTCGCGCATGAACTCCATGCATTCGATCGGGTTTTTGTCCGCGAGATATTTACGCAACAGCCATGTTCTGGAGAGCTCTTCCTGGGAGAAAAGCAGCTCCTCCTTTCGGGTACCGGAACGTAAAATGTCTATTGCCGGGAAGATACGACGCTCCGAAAGACGCCTGTCAAGCACAAGTTCCATATTTCCCGTCCCCTTGAACTCTTCGAAAATAACGTCGTCCATCCTTGAACCGGTATCGACAAGTGCAGTCGCTATGATGGTCAGACTGCCTCCTTCTTCAATATTTCTTGCTGCACCGAAAAATCTTTTTGGCTTCGTCAATGCGTTCGCATCAATACCTCCGGAAAGAATCTTTCCCGAATGAGGAATAATGGTATTGTGAGCTCTTGCAAGACGGGTGATCGAATCAAGCAGGATCACAACATCTGTTCCGACTTCAACAAGGCGCTTGGCCTTTTCCAGTACCATATCCGCAACCTGCACATGACGCTCCGGATCCTCGTCAAACGTCGAACTGACAACTTCCGCAGGAACGCTTCTTTGCATATCGGTAACCTCTTCAGGGCGCTCATCAATAAGCAGAACAATGAGGAACACCTCGGGGTGGTTTTTAATAATCGCATTTGCAACCGTTTGCAACAGCATTGTCTTGCCTGTTTTGGGCTGAGCGACAATCAAGCCTCTCTGCCCTTTGCCGATAGGCGTATAGATGTCCATAATCCTTCCGCAGTACTCGTTCTGCGTGGTCTCAAGTGTCAAACGCTCGTGGGGAAAAAGAGGAGTCAGGTTGTCAAAAAACGGTCTCTCCCTGGTGATCTCGGGATCTTTGCCGTCAATGGTATTGATTTTCAACAGTGCGAAAAACCTTTCTCCCTCTTTCGGAGCGCGAACCTGACCGGAAACCGTGTCCCCGGTTCTCATGTTGAAGCGCTTGATCTGTGATGGAGAGACATAAATATCATCCGGAGAAGACAAATAGTTGTAGTTGGCGGAACGAAGAAAGCCGTATCCTTCGGGAATAACCTGAAGAACACCTGTATTGACCATTACCTGACCGTTCTCCGCACTGCTTCCTTTCTGAGACTGTGCCTCTATAATTTTGTATATCAGCTCTTCCTTTCGCAATCCAGCGGTAACAACACCAATCTCTTTCGCTAAAGCATTCAACTCATGAACCTTCTTCTTCTGGAGCATGCTGATGTCCAGACCTTTAGTAACTGAATTGTTCGACATTATTGTTTGTTTATTTCATCTCTTGATTGTTATACAAAAACACAGGGCTTGCCTGAAGCAGGTATACGTAACGGAAAACCGGCTATTAACCATGCAACAATGAGTGACATCCGTAAAAAAAAGTGTTGCGATCGGCTGTGACAGCCCGAGCAGAAGCTATAGATGGAAGTTGTAACGTTGATAATCGGCCTGGCTGAATTCCTGATTCATCTGGTGGCCACAACCCTGTAGCATGGAAGCTTGATATCTGGAGCATATGATGCTTTTAATATAAAATTTTTCCCGAAAAAAGCCGTCTGTGTAGTTGTCAACTGTCCAGAACCTTCAGCACCTCTCCCGCAAGATAAAATGACCCGGTAATCAGAACCAAGTCATCCTTGCCTGCAACTCCACGAACAACATCCAGCGCTTCACCGGCGGTTTCAGCAACGGTAACCCGAAACCCCTCGCTGCTGCAGAGGGAACCAAGTTCAGAAGAAGACATTCCCCTTTCAGAAGGCAGATTAACTGTAATAACGGTATCTGTAAGTTTTTTCAAACAGCGAACCATTCCCGTTGCATCCTTGTCGCGAACAACTCCCAGCACAACCAGAACATTGCGGTAGACATCCTGAAAGCCTCGAAGGACTCCCACACTTTTTTCAATCCCGTCAGGGTTGTGTGCAACATCGAGCAGAAAATCGGGTTTCCGGGATAAACGCTCGAGCCTTGCCCTGTAACCGTAACCTTGTATCGATAACAGCCCCTCCCGGATAGAACTTTCTTCAACACCGGCATCACATGCAACCAAAGCGGCAAGAGAAAGGTTCGATACATGAAAATCTCCCGTCACCGGAGTCTTGAGGTTCTGGAGGCTTATCCCAGGCGCCTTCAGGGAAAAATCGAGTTGACCGACAGAAGCCGAATGCACAGCGCACTCTGCCGTACCCTGAAGCACTGTTACCCTGGCACCAACCGCATCCACCCTTTCAAAAATAGGCCCGAGCGCCTCAGGGTCCTGTACAGCCGTATACACTCTGGAACCTTTCTTGATGATCGCGGCTTTTTCAGCAGCGATCTCCCCGATTGTCTCACCAAGCCACCCGGTATGATCTCTCCCTATACTCGGAATAATGACATAATCAGGCTCGACAACATTCGTGGCGTCCAGCCTTCCCCCCATACCGGTCTCAATAACCGATACATCCACCGCCATATCGCTGAAATACATAAACGCAATAGCTGTCGCTGCTTCAAAAAAAGTTGCTTTACCGGCGATGATATCCTTTTTCAGTACAGTGCTGTATGCCGCAACCCGGGATTCGGGTATCTTGCTGCCATTGACGCGAAAGCGCTCTGTAAATGAAACAAGATGAGGTGATGTATACAGCCCCGTCGTATAACCCGCGGCAGAGAATACGGCGGCTGTTGCACACGCAACGGTACCCTTCCCGTTTGTGCCGGCAACATGAACAACTTTTCCCAGACTTTTCTGAGGATCGCCTGCAGCACGTAAAAGCCGAAGCACTCTTTCCAGACCGGGTTTCATGCCGAACCGGCACAGAGGGAAAAGAAAATCGATGGCTTCCTGATACTTCACCGGCGTTGACTCGAGGGTTCCATGAATTGAGCTTAGGGAGTTCGAATAGCAAACAATGCGTCTCTTACCAGATCCTCAACCTGCGGGTCCTTGAGAGTTGCCTGTGATCCGGAAACCGCTTTTTGTGCAACAGATCGTGAAAAACCGAGAGTCACCAGGGCATTTATCGCATCGTCCCGCATGGAACCTTCCGATACACGCGAAGATGGCGTTGCCCCGCCCGAAGGACGAAGCTTCAGTATCCTGTCCCGCAGTTCAAGAACAATTCGTGCCGATGTTTTTTTACCGACTCCGGAAATCGCAAACAGCCTCTCCGGCATATTCGATACTATCGCTTCCTGTATTTCCTGAACCTGTAAACCGGAAAGAATAGCGAGCGCAAGTTTTGGACCGACTCCTGAAATCGAAAGCAACAGCCTGAACAACTGACGTTCCTCCTCATCGAGAAAGCCATACAGCTGCATCAGATCTTCCTTGACATGAAGGTGCGCCAGAACCAGCACCTGCGATCCCGGTTCAGGAAGTTGATGATAGGTTGTGGCAGATATCAACAGACGATACCCCACACCGGATACGTCAATAACAGCATCATCCGGAGAAGCCTCGATCAGCTCGCCGCGAAAATATGTAAACATGACAGTGTATAAAGAACCTCAGCGCCGCATATTTACAGGATTACAGAACACATGCAACGCAGGTTATCATATGAAGAATCAAAATGCAAAAAAAGAGGGGGCAAAAAACTATCCTGCCTTCATATAGTTGTTCAGCAACCTTGAAAGCTGGGATTTTTTGCGTGATGCCTTGTTAGGATGAATGTAGCGTTTCACTCCCAGCCTGTCAAGTTTCTGAATGGCCGAACGGTATGCTGCCTCGACATCTCCCTTGTCGGCACTGGTATCGATTAACTTCTGAACGTTTTTCAAAAGCACCTTCAGCTCTTTCTTCCTTGCCCTGTTTCTTTCATTGCGCCTTGCAGATTGACGGAGCCTTTTTTCAGCTGATTTGTGTAACGGCATAAAACGTAACTCTTATATAACTAATGTTGTGATAACGGGATCGAAGACGGCCTGCGCGGCTGAAAACCCTTCTGTGCCGTCCTATCGAGTCCCTTCGGAATCAATTTTCAGATCAAAAGGTCTTAAATATATAAAACTGTTCTTTTATTACAAAAACCAATTCGCTCGAAACGACCATTTCCGGATAACCCTTGTCTATCGACTTTTCACTATATTGGTTCGGCCTCTGCCGTCATGCACCTGGGACACGCCCGGTTACACAACCGGCTTCATTCGAGGCTCTGGTTCGGTGGAATTTGAAAACTCAACAACAGATTAAAAAAACATCCCTTATGAGCTTGATGATAAGCGTATCCGGTATCCGTGGTATCGTAGGAACAAGCCTTACCCCTGATGTTCTCACGACGTTCGTGCAGGCATTTGCAACCTGGCTGCGCACACAAAGCCGCCCGGAAAAAACAACAGGAAAAGACACGCGCCTGAAAATCGTTATAGGAAGAGATACGCGCCCAACCGGTGCCGCCGTTGCCGGTCTTGTAGGGAGCACTCTCGCGCTTTGCGGGTGCAAGGTTATCGATCTTGGTATTGCAACAACACCAACCGTTGAAATTGCCACTGCTGCGGAACAGGCCGACGGCGGCATCATTATCACTGCATCACACAATCCTGTTGAATGGAACGCCCTTAAGCTGCTCAACAGACAGGGAGAGTTCCTTAACGAACATGAGGTTCGGCAGATGCTCGACATTTACAGGAATGAACAGTTCAGGCTTGCCGACTGGGCGCATATCGGGTCAACGAAGGAGAACCTCCAGTATGACAGCGTGCACATCGACCGGATTCTCTCACTTTCCTCTGTCGATGTTGAAAAGATCTCTGCTCAGCGCTTCAGAATACTGGTGGATGCGGTTGAAGGTGCTGGCTCATCAATCGTGCCTGAATTATGCAGGAAACTGGGAGTCGAGCAGGTTGAAACCATATTCTGTAATGGTACCGGAATATTCCCGAGAAACCCTGAGCCCCTCCCTGAGCACATGGCCGCAACGGTTGAAGCCTTGAAAGAAAAACAGTGTGATTTGGCGATAGTCGTTGACCCCGATGTCGACCGTCTGGCACTGATATGTGAGGATGGCACCCTGTTCGGCGAAGAATATTCGCTGGTTGCCTGCGCTGACTTTTACCTGCAGCACAAACAGGGACCCGTTGTCAATAACCTCTCAAGCAGCAGAGCACTCCGGGATATCGCTGCAAGACACGGCCAGGCCTGTTACAGCGCCAAAGTCGGCGAAGCAAACGTGATCGATGTCATGAAACAGCAGGGCGCCGTGATCGGTGGAGAAGGTAACGGGGGTATCATTCTTCCGGAGCTTCACTACGGCCGGGATGCTCTTGCGGGCATCGCTCTTATGCTCCAGGCATTCACAGACTGGCGCGAAAAGAATGTTCAAAACAAAAGGCTTTCTGGTTTCAGAAAACATTTTCCGGATTATTTTATGGCGAAGCAAAAGGTTCGGCTTGCATGCAAACCGGAAAACCTTGACGACATATTTTCAGCGATCGCAAACAGGTATCCTGAAGCAGCAGTAAACCGGGAAGACGGTATGAAACTCGACTTCCCCGATGAATGGGCACATATAAGACCGTCAAATACAGAACCGGTTCTCAGGATATACACTGAAGCAAAAAACAGGGATCGTGCGGAAAGCCTGGCAGAAACATTCAGTCAGGAAATTGCGTCGTCGATCAGCACCCTGTAACAAACATGACTCGATAGTAAACGGTTTGTTTTATGAGTAACGGCAAAGCAACGGCGAAAGGTTTTGAGCAACAGAAAGACGACCTGCTTTTTTCAGGCAGAAAGGGCTCGAACGACCGTTATATCATCTCACGCCTTCTGGAATATGTCAAGCCATACAAAGGATTGCTTGTATCGGCAATCGTCATAACTCTCGTCGGGTCGATCCTCGGGCCGCTCAGACCTTTCATTACCAAGCTCGCTATCGACGACTATATCGCAAAGGGAAACATCAACGGACTTGCCCTGATAAGCCTTGTGCTCCTGATAATCATACTTTTGGACGGCCTTAAACAGTATGCCGCCACCTATCTTACACAGCTCCTCGGACAGAAAGCAGTACTCAACCTGAGAATGGATATTTTCCGTCACCTGCAAAAGCTTTCCATAAGATTCTACGACCGTAACCCGGCGGGCAGGCTCATCACCAGGGCAACCAATGATGTCGAAGCTCTTAATGAAATGCTCTCCAGTGGTGTTGTCACGATTATCGGCGACATCATGCAGATCCTGTTTATTGTTGCCCTCATGTTCATGATAGACTGGGAACTGACTCTTATCGTCCTGAGCATTCTTCCGTTGATGGTTTATGCCACACTTACCTTTAAAAGTAAGGTGCGCAAAGCTTTTCAGGATGTAAGGGAGCATCTTGCAAGGCTCAACTCCTTTCTTCAGGAACATATCTCGGGAATAAACATTGTCCAGTTGTTCAACCGGGGCAACAGCGAATACAACAAGCATGTTGCTATAAACAAGAAGTACAGGGACGCTAACATCAAAACGGTGTTCTACTTCTCGGTCTACCACCCGCTGATTGAGTTGCTCAGTTCGATCGCAGCAGGGCTTGTTATCTGGTACAGCGGCGTCCGGATGCTCAAAGGGGACATCACTCTCGGCGTAGTTATCTCGTTTGTACAGTACATCTGGCTTTTTTTCCGTCCTCTCCAGCACCTGTCGGACAGGTTCAATATTCTTCAGACAGCCCTTGCAAGCTCAGACAGAATTTTCAGACTTCTGGAGGAGAAAGATACCGTCAAGGAGCCTGAGAAACCCGAAACTCTTGAATCCTTCAGGGATGAAATCGCATTCAACAATGTCTGGTTTGCGTATACCGGCGACAACTGGGTACTCAAAGACATTTCATTCAAGGCAAAGCGGGGCGAAAAAATTGCGATTGTCGGCGCGACAGGAAGCGGGAAAACAACCATCACCAATGTTTTTTCCAAACTTTACAGCCTGCGGAAAGGCTCGATCACGATTGACGGAAATGCACTGTCCAGAATACCTGAACAGTCATTGCGAAAGATTGTCGGCGTTGTCATGCAGGATGTCTTTCTCTTTTCCGGTACAATCAGGGAAAACCTCTCGTTCGGGAAACCGGAAGCCTCCGATGAAGAAATCCGCAATGCCGTGGAGGCCGTTGGTGCCGACCGCTTCATAGAAAAACTGCCGGGACGTTACGAGTACCGGGTCAACGAAAACGGATCAGGACTTTCCGCGGGTCAGAAACAGCTCATCGCTTTTGTACGTGCACTTCTGTATAACCCCGAAATACTCATTCTCGACGAAGCAACCAGTTCGGTCGATACTGAAACGGAACAACTCATTGAAGCGGCAACCGCAACGCTCATGAAAAACCGCACATCGATTATCATCGCACACCGCCTCTCTACCGTGCAGCATGCGGATAGAATCATCGTAATGCATAAAGGCACCATTAAGGAAAGCGGTTCCCACCAGCAACTTCTTGCGAAAAAAGGTTTGTATTACAAACTGTACCTTCTGCAGCACCCTGAGAACATCCACCTGCGGACGGGATAGAACAGTAACGAGTGACGAGTAACAAGTGCCAACAAAATAAGCACCTACCCGAAAAAGTCATGCACCCTATGACAATAGTAAAGATATTGTCGGGAGCGGCCCGAGTACGAAGCGACCGGAAAATTCTGAATGAAACGAATGACAAATCCAGCTTTCTGGCTCCAGCGAAAAGGGACCTCGAAAAACCGTAGCGAGCAGTTTGAGAGCAAGGCGGACGAAGCGCAGGAACCGGAATGTACAGAAGTACATGAGGATTCCGAGCATCGCCCAACGCAGCAATCAAGCTGCGCAGCAGGTTTTTCGAGGTACCTTAAAGGCTGCTGTCACGGAGGACTTGGACAGGTTCGAGCTTTGCCGCTCTGGTAGAAGGGATAGTTGCCGCGACGGTGCTGATAAGCACCGTTACGAAAATAACGAAGAAAAAATAAAGCGGATTCCATGACATGCTGAAGCCGCTTTTGGTGAGCGGGCCCTGTGAAGTTTCTACAGGGATATTGGCAAGCAAATTGATCGAGCCGGTCGCAAGAACTCCTCCGAGAAGAGCACCTGAAAAGCCTACAAGAAAACCTTCAAGAATAAACATCCCGACAAGTGCTCCGGCCGGAAAACCGCAGGATTTCATAATTGCTATATCACGGCTTTTTTCAAAAACCGTTGTCACAAGAATATTTGCCACACCAAAACCCGATACAACCCCCACAAAAGCAACCAGTGAAAGCACAATGTAGCCAATACGGTTAAACAGGGAAAGAACATTCGCGTTTTCTTCCTGCCACGTGGCACAGTCATATCCCGTGACGTTCTCCAACTCCCTGGCAAGTGGTTCATTGGCAAGAGGATCCCCTACCTTGAGACCTATTCCAGTGACCTTGTCCGCCGGCAAGTTCTCCAGAATCTGACCGAATTTAAGCGACACGAAAACAGTATTGTCCACCGCGTTGACACCTGAGAAAAAAACACCGGCAACCTTGCACTGGCGAGCCGGCCCTGAAGCCGGCACCACGGAAATCTCGTCATGCAACTCGAGCCCGAGATCCAGAGCCACTGTTTTTCCCACAAGAAGAGCATTGGGCGTCTTTTCAAAAAAAGCAAGATCCCCTGCAACCAGCCGCTCCCCTACTCTGCTGATAAGGTTTTCCTGCTCTATCATCACGCCTTTCATGAGTATCGGCTGGTTGGTATTACCTTTAATCACAATCACCCGGGAATCAACATAAGGTGAAACCGCAACAACCTGTTCAGCGTAATTCACCGACTCCAGAATATTCACAATCTGCCGATAGTTGCGCACCTCTTTACGGTCCTCTTTTTGTATATTTTCATCGACAAATGCGTAACGCAACTTCCCTGAATCACTCATAAGATCAATCGGCAAAGGGTCGACGGGCTCTCCCTTGATTGTGATGTGCGGTGCAACGTCTACAATTGTTTCAACAAAAGAGTCCAACAGCCCTCTGGTCAACGAGATCGTTGTAATCAGAACCATGGTACTGACGGCAACACCGGTAATTGTGGTCAGGGTCTGCCTCCTGCGCCCGGACAGGTGCCGCAATGCTATGGTAAGCAGGGTTCTGAGCATATGTTGAGATGAAGAATCTTCAGAAAATGTTTATTGCGATATATTACATTGTAATTTATACATTTCACACAGGCACGACATGAACAAACCGTCGTTATCACCGAAAAACGGCATGAACGAATCAAAAATCATCACGGTAAACCGTAAGCAAAGCCATGTTGAAACCTGTCTGAACAGGAACGTCGGTTTCGACAGTAAAACCACCGGTTTTGAAAGATATGAATTCACTCACAATGCCGCCCCTGAGATAAACCACAGTGAAATAAACCTCTCCACAAACATTTTCGGTCACCGGGTTTCTTTCCCTTTCATGATCTCTTCCATGACGGGCGGCTACGACAAAGCAGAGCATTTGAACCGCACGCTGGCTCAAACCGCAGAAAAGCTTAACATTCCTCTCGGAGTGGGAAGTATGCGCCAGGCGCTTGAAAACACCTCCTACAGAGAGAGCTTCAGTGTTGTACGTCAAGCAGCTCCGTCTGTTCCTGTCCTTGCAAACATCGGGGCTCCGGAAGTCTCACAAGGCCTTACGGATAAAGAGCTCAACATCCTGATCGACATGATCGATGCTGACGGATTGATCGTCCACCTCAACCCCGCCCAGGAACTTTTTCAGCCTGAAGGGAACACCAATTTCAAAAACTTTCTCACGCAACTACAGAAACTCACGCACACCGTAGAAGTTCCGGTTATAGCCAAAGAAGTTGGCTGCGGCATATCTCCCGGGACGGCAAAAGCCCTCATGGATGCAGGGGTTCACATCATCGATGTTGCAGGAGCGGGAGGAATCAGTTGGCAGAAGGTTGAAGAAGAGCGCTATCTGCAACAGTTCCAATATGAAAACCGGTTCAGCTCTTCCGCACTCCAGGAACTGCTCAACTGGGGGATCCCGACCGCCCAATGCCTTACCGGCATTGCTACGCTGAAAGCGGAAACACAACAGTACCGTAATATCGGAATCATTGCATCAGGCGGTATTTCCAATGGCATTGATATTGCAAAAGCAATTGCCCTCGGTGCAGACATCTGCGCCTCTGCAGGCTTCATGCTCAAAGCCCTCCATGATTCCCGGCTTGAAGAAACCATTCTTACCTGGATGAACGATCTCAGGGCAGTGATGTTTCTCACGGGAGCAAAAGACATAAAACAGCTGCAACAAACCCGCATTTCATTAAAAAAAGTATAGCCTTGTAATGAATATCAGTGTCTCTCTTGAACAGGTTGAACAAAAATACCAGCAGTCTTACAAGCTGATCAACGATGCACTCGGCAACTGCTTCACAAAAAACACGCCGGAAAGCCTTTATGAACCCGCCCGGTATATTCTGAAAGGTAAAGGGAAAAGAATTCGTCCGTTTTTCACCTTGCTGGCTGCCGAAGCCGTATGCGGGTCCAGCGCAAATGCAATACATACAGCACTTGCAATTGAGATCCTTCATAACTTCACACTGGTACACGACGATATCATGGATCAGGCTGACCTCCGCCATGGAAGACCGACAGTACACGTGAAATGGGATGCCACTGCCGCCATTTTGTCCGGTGACATGATGATTGCGTTCGCCTATGAGTGCGCTTTACAGACAAAAACGTCACGCCACGATGAACTGGTGCATATCCTCAATGAAGCAAACATAACCATTTGCGAAGGACAAGCGATTGATATGGAGCTTGAACAACGTAAAGATGCCACTATCGACGATTATCTGGGCATGATCGCAAAAAAAACCGGGAGACTTATATCGGCTGCTCTCGAGGCAGGCGGTATTGTCGGTAATGCCACGCCTGAACAGCTTGCAAAACTGATAACTTTCGGTGAAAAAATCGGACGTGCTTTTCAGGTACAGGACGACTACCTTGACATCATGGCCGAGGGCGGAAAGTCCGGCAAAGTCCCAGGTGGAGATGTTATCAACGGGAAAAAAACCTACCTGCTTCTCCGCTCTCTTGACCTGACAAACGGGAAGGAACGGGAGATGCTACAATCTGTCATCAACAACAAAGGCACAGTGCCTGAACGGGTACCTGAAATCAGGGCAATTTACGAACAATGTGGTGTCCTTGATGAAGCCCGACAACTCATCAACTCTGACACCGAAGCAGCCCTCTCCGCTCTTGATTCTCTTCCTTACGCCGAGGGCAGGGAATATCTGAAGGGCTTTGCCCTCAAACTCATGAAACGTGATTTTTAGCGCTCCCTCCGATAATACATCACAGAAAACTGTTTTTCTGGTTTTATCGCAAATTCCAGGACTCGGGCCCGCAAGAATAAACACGCTCCGGCAACATATCGATTGTTCCAACACCATTCTTCGTGCCAAGGAAGCCGACTTTGCAAACGTTCCCGGTATTGGTCGGAAGCTTGCTCAAACCATAGCCGGATTCCTGCGAAACTCCAGCTACCTTGACCTTGCAAGGAGATCTGCAGAACATCAGCTCTCCCTTCTCGATCGCTACGATGCACAACTCATCACTATCGAAGACCCAGCCTATCCACCGCTTCTCAGAGAAATCTATGATCCTCCTCCCTACCTGTTCGTACGCGGTGACATTCAGACAGCACACACACCATGCATCTCTGTAGTCGGAACAAGGCAGGCAACACAATATGGCAGAAAAGCTGTTGAACATATCTGCAGGGATCTGGTTTCCGAAGGATTCACCATTGTCAGCGGACTTGCCTACGGCATCGATACGGCCGCTCACAGAGCTGCTCTCGACAACAGTGGAAAAACCATCGCCATTCTGGCCGGAGGAGTGAACAACCCTCACACGGACCCACAGGGCAAAGTCTGGCCCCACATCATAGACCACGGTGCAATACTGTCCGAAGAATGGTTTGAAAGCACAATTTCCCCTGCAAAGTTCCCGAAAAGAAACCGCCTGATATCAGGACTTTCGAAAGGAACACTAATAGTTGAATCAAACAGAAAAGGCGGTTCTCTGATCACCGCATCCTATGCTCTTGACCAGAATCGGGAAGTCTTTGCGGTTCCCGGCAGTATATTCTCCAACGCTTCCGGCGGGACGAACACCCTTATCGAGAAAGGCCACGCAAAGCTCGTATCAACAGCAGAAGATATCATTGCCGAACTTTGCCCGAAACCCTCAGGACTACAAAGGAATAACCCTGCCGAAAGGGAAGAACCGGCCGTGACCCGTGAGGAAAGGGGTGTACTCGATCAGATGGATAACGAACCTGTACACATAGACACACTGGCCGACAAAATCGCAATGGACCCATCAACCTTGCTCGTTCATCTTTTTGAGCTGGAACTTAAGCAACTCGTAAAGCAAGAGCCCGGACAAATGTTCCACAGGTTATGAAATTATAGCATGACATAGCTTTACAAACTATTATTACAATGCCGCAAATAGGTTTCTTCATGAATTAACGAATATTCTCTTGCTTTTTCTGAAATGTTAAATATCCTGTAACCTGCTTCGCGTAGTTTGAATAAGGCCTCCTTGGTCTGTTGAACCGAAACGGATGGAAAGCGATGATGAAACTCAACAATAATCTGATAGACAGGTGCCTTATCCTTGAGAATATCACTAATCACATCGTACTCTGCTGCTTCAATGTCAATTTTAAGGATATCGATAGTGTCAACATTAAGTTCCCTGAGCACAGAAACAACTTTTTTTGCGTTTACATATATGCCGCCGTTCTCTTCACACCCTTGATTCACGGTAGTCAACATGGTGTTTGATCGCCTGCCTTTTCTTGACATACGAGGAAACATTCTCCTTGATCCATCATAATTAGAAATTGCATATGGATAAAAATGAAACTGCGAGGGGAGTTCAAGAGTCTTGATCCATTCAATGCATTTAGGAGTAGGGTCAAATGCATGTACCTGACAAGCAAACCTCTTGATCATTTCTCTATCGAACCGTATATCACTGCCTACCCCTAACGACATGATCATGCTTTTTTCATTGATACCGACGGGACAAATACACCATCCGGACAAGAACAACTTTTCACAATCCATCTCTTCACTTGTCCACAGCTCTTGCCCTATGAGTTGGCGAACTAAACGTTTGCTTCTATCAAAAACTTTACCCATAAACCTCTCCGGTTAAGAATTTCAACTCCTCCCCCCCATCTTTTTTAAAAAGATAGGCCACTTCAACTTTATGTCAACATAGAAGCCGCATTTTTTAAAAAAACCATGGGTTACAATTCCTGCACATGTTCCCGCTTCATTTGACGTCATACCCGGTAGGCAGCAAAGAAAGCCTACATTTCAATCTTTTTTCCCGCCTGCCGAGGCTTAGCAAGCATAGTTTATAGTTTTTTATAGGGGAATTATTACCTTTTGAAAACCGTGAAAGGGAGGTATTACACGGTATTATTTCAACCAAAACAAGAGATTCAGTTATGAAAATGATGTCCAGAAATTCAGCGTTTACGTCACTGTCACGCACTATGATCATTGCCGTTATTTTAAGTTTCCTTGCCGCTGTTCCCGGCGCACAGGCAGCAACCGGCGGACAGAAAACCGGCGTTGTCGATGTTGCCAAGGTTCTCAATCAAATGCCCGAAAAAAAGAAAGCTGACAACATACTTAAAGCAACAGGAACTCAGTGGGAAAAAGGTCTCGATAATCTTAAAAAGAGTTTTCAGACAGCGGCCGCAAGTTATGAAAAACAGAAAAGCTCTCTCTCCAAGGCCGCAAGAGAACAGAAGGAAAAAGACCTCAGCCTGAAATACCAGGGTATCCAGAAATATCAGATGGAAAAATTCGGTCCGGGAGGTGCCCTCGACAAGAAAAAGGCTGAACTCTTCGCACCTATTCGTCAGAAAATCCTCAACGCAGTGAAAGCTGTGGCTGCAAAAGAGGGTTTTTCGGTAATTATTGACAAGCAGGCAATGGTCTACGGAAACCCGTCCGCAGACATCACGTTCAAGGTCATCAGTCAGCTTAAATAACCCTTAACGCTCTTGTCGCGTTTTATTGCCCGCATTTTTGGATGCTGCCTCATGATCTTCTGTGCCGGCTGTGCTGAGTCACAAACAGAAAAACGTGCAGCCGATACCAGATTTCTTGGTGAAGAGCAACCGCTTCAGGAAAGCTGGAACGTCAGCATGAAGATATTCAAGGAGGACAGGGTCCATGCCGTAGTAACCGCGGGTCATTTTGCAGAGTATAAAAAAAACGATATAATCACCCGTCACCTTGATAAAGGACTCACGGTTACTTTTTTCGACGAGACTGCAAACCCTTCATCCACTCTCACAGCAGATAAAGGGACTGTATACGATAACAACGACATGGAAGCTTTTGACAATGTTGTTATAACATCCGGAGACTCGACAGTTGTAAGGACCGATTACATAAAAAGGTTTGAAAAGGGAAAAAGGCTTTGGTCGGACAAGTATGTAACCATACATAAACAAAGTGAAACCATCAGGGGTTACGGTTTTGAAAGCGACGAACCCCTGAAAAACTATACCATTTTTAAAGCAAGCGGTGAAGCCGATATACAGCGGCAACAGTGACAAGGGAAAATCATTAGTCCCGGTGGGTAGGGATACATAATTTGAAATAGCAAAACCGGTTAAACGTTTTTCATCTCGATGAGATTACATCTGTTGAAATCAAAAATTCACAACGCTGTTGTAACCAGCGGAGACCTCGAATACGAGGGTAGCATTACCATAGACAGTGAACTGCTCAAGCTTGCCAACATGCTTCCCAATGAAAAAGTCCTCTGCGTTAACAACAACAACGGCGAACGTTTTGAGACATATATCATCGAAGGCAAGCCCGGCTCAAGGGAAATTCAATTGAACGGTGCTGCGGCAAGATGCGCTTTGCCGGGTGATGGGATAATTATCATGGCTTTTGCAGAAATTGAAGCTGAAAAAGCAAAATCCTTTAAACCCATGATACTCATCGTTGACAAACACAATAATCCGAAACGCCGACATCTGGTTGGTGAAGAGGATAAACCATTGTAAAAAGATCAAGGTTGCTGACCTGTTGAGCAGCCGACTTTTACTTTTGATTTTTGACTCTCCTTGTATGTCCTTAGCAATCATTATCATGGCCGCCGGCAAAGGCTCCAGAATGAAGTCGGATCTTGCCAAAGTGCTGCATAAGGCAAACGGGCGTCCTGTTATTGAGTATGTTCTTGAAAAAACCAGCGCTCTTGATCCGGAAAAAATTGTTTTGATTGTCGGCCACCAGGCCGAAAAAGTCAAACATGCCACACAACAATATCAGGTTGAATGGGCTCTTCAGAGACCCCAGCTTGGCACAGGCCATGCTGTTATGCAGGCTGAACAATCTCTTCACTCATTTCAGGGCGATATTCTCATCCTTTCCGGTGACGCGCCGCTTGTAACTATCACAACGCTCGGGCAGCTTATTGAATGCCACCGTATGGAAGATGCGGCAGCCACAGTGCTTACTGCAGATCTGCGGGACCCGTCCGGATACGGAAGAATTATACGCAACGGTGAAAGCAATGGTGTATCGAAGATCGTCGAACATAAAGATGCGTCATCCGAAGAGTTGTTGGTGCAGGAGATTAATTCGGGTGTTTATGTATTCAGGGCAGATGTCCTTTTCGACGCCCTGAAAAAAATCAGCAACAACAACGCCCAGCACGAATATTACCTTACCGACGTTTTTTCCATCTGTTTCGATAAAGGGAAGAAAGTAAGTGCATACAAAACAGCAAATGCTGATGAAATCAAGGGTATTAATACCGTAGAGCAACTCCGGGAAGCAGAAAAGATTCTCTCTACAGAATCATAAAGGCCGCGATCCTGAACAACGACATTGGCTGAGCATACCACACGCAGCTTATGCAAGAGGACTGATGGACGATGGTGAAAACTTTTCTGTCCCTGCAGAAGGGGGCTCCCTGAGGTTTTTTTCCAGCACAGAAACTGTCTCAGAAAAAAACACCTGAAGCTCCTGTCTTTTTTTCTCCAAAGAATTCAGGGCCTCCATAATCCCTTCAAGACCGCGACTGCATACCTCGAGATCATGCTGTATCCCACCGAGAGATGCTGCCTTTTTTATTGGATCACACCCGCTGACACAAAATCCGGTACGTTTCCTGCATTCTTCAACCTGTTTGCGAAGCCTGGCTATTTCTTCCTCGAATATCGTGACGGCGGTTTTAATTGATTCTTGCTCCATCTCCCCTCTGTTTGCTTTTTTCCCGAAACGGGGATTGCCACGGGATCGGCACTTGTAACGTTCTCACTCTATAAAAATGTACGTATTAGGACAAAACATTGAAACAGGAAAGCGAAATACTCCTGCCTTTCATTGAAAAGCAGCAATATACACGTGATCTGAAAAGCGCAAACGTTCCCTGCAAGCGGAAATGCAGACTAACAGTACTTTTGGGTCAGCCAGTAAAAAAACGGGCCTGCCAGAATATAGAAGGGGTAAGCAAACAGTGGAATATGAATAATGGCTGATCCAAAGATTCCAGGATCACCGGCAATCCTGCGGATTTCAAGGAGATAATATCCTATGTATTCGACAACAATCAATCCACACCAATACATTGCCGCAACCCTGGGCATTGTTTTTAGACTGAATTTCCTGGCAAGCATCGGAACAAACGTGAGCCCGGCGGTCCACATCAGGACGGGAGTAATGTTGAGCGGGCCCACCCAGAAGTTGTAACGGTTATACACATAGATCCCACTCAGGGAGACCCACAGCAAAGAAATGATAAATGCCGGAACAATGAAAACAAAAATCTTCAAGCCCTCCTGCATCACTTTCTGCTCCGCCTGGTTTTTTTACCGGAACTTCCCGCAGCTATTTTTTTCCTGGCGGCAGCAGCAAGCTCATCAGTAGAACTGCTGTCTATAGCGCTCTCTGAAGCATCAAGTTCCCTTGATTTCATCGAGTAAAACTCAATAAGATTCCCGTCCGGATCCATCACGAAAAAAGCTCTCCCCTCCCTGCGCTGAGCTGGCCTCGTGACAAGGTGAATACCCTGCTCTTCAAGGTAATCGGCGGACTCATCCACCTCCGAATCAGTTGGAAGCCTGAACCCGAAATGATCGACCCGAATATCACGAGCCTCTGGAACACCGGGAGTTTCGGCTTTAACAAGAACAATCATATCCGAGTTAACCCTGAGATAGGAAATGTTGGCACCTGCCCGATACTCGACCTTCAACCCCAGAACCCCCACATAAAAGTCTTCAGCCAGTCTGACGTCGTTAACCCTGAGAGTAATCTGATTAATCCCTGTCAGCTTCATTTTCCTGTTCATCCTGAGTTTTGGCCGGGCTCCCCTGATCTTTCAGGGTGTAATCATATTTGTTCTGAAGGAATTGGGTAATAGCACGCTGAGCGGTTTTCTGCCGGCTTTCAAACTCAAGACTAATGGCAACCTGTTCAGGGAAAACCTTGTCCGACTCTGATTCACTGGCAGGATTACGAATCATCTCCTTGTACGGAAGTAATTTCTCTTCAAGTTCAGCACGCTCCTCTTCATGTATCACTTTTGCTCTTTTTGATATAGCCACGACCGTTTCATAAAGGTTTTCGTGTCCGGCTCTCAGCTTGTTCAGATCAACTGGTTTAACAGACATATGCTTGCCAATATTTTATTGTTTTGAAAGAAAATCAGTAATTACCGCCGTTACTTCCTCTACTGCGCGGTTCAAGTCGTCGTTCACCACCTCCCGGTCAAACTGATGGGCAAAAGAAAGTTCAAACTCAGCTCTTTCCAACCGCTCTTTAAGAGCCCCTTCATCCTCGCTATCTCTGCCTTGCAGTCTTTTTTTCAGTTCCTCAAGATCCGGTGGTCTGAGAAAAAGCAACAGGGAGTTGTCCGGGAAACGCCTCTTAAGGTTCAAAGCCCCTTTCACATCCAGATCAAACAGCATATTTCGCCCGGCGTTGACAACCTCTTCTGTTTTATCCAGCAATGTCCCGTAAAAGTTACCAAAGAAGTGCTCATATTCAATAAACCCCCCACTTCTTATCTTATCCTCAAACGCCTCCTTTGTCAGAAAAAAGTAATTCTTGCCGTCAGCCTCCCCCTCCCGCTTTGGCCGGGTGGTTGCGGATACTGAAAACTCGAGTCCATCAATGCGCTCCAGCACATGTTTCGCCACGGTTGATTTTCCAGTACCCGAAGGTGCCGAAAAAACGATCAACTTACCTGATTCCCCTTTCATTCCTCTCTCAATGATTACAGAAGCATGCGACGAGTCAAAAAGGCAGACTATTCGATATTCTGGAGCTGTTCACGGATTTTTTCCAGCTCTTCCTTGATCAGAACGGCTTTCTGGGATATATCGGCATTCTGGGATTTTGATGCAATCGTATTGGCTTCCCTGAGCTGCTCCTGCAGCAAAAAATTGAGCCTTCTTCCCGAACCGCTCTGACTGCTCACAAGCTCATCAATAAAGAACTTGTTGTGGCTGGCAAAACGAACGCACTCCTCGGTGATATCCAGTTTATCAGACATCAGGACAAGCTCCATTTCAAGACGATCCTTGCTGTATGCGATATCATTTCCTGCAATTGCGGCTATTTTTTCCGACAGACGCTGTCGAACCGCAGACACATTGTCGCGTGACAATACCTGCACTTCTTCCAAAGCGGCAGTGATCGATGCTATCCTGGATTTAAAATCCCTGGCAAGCTCCTCTCCCTCCTGAAGCCGCATTTTCTTCATGCCGTCAATTGCCTGACCAAATACATCTTTGACAAAAGGCCAGATTTCGTCCGTCTTTTCAAGCAGCCTGTTGTCGGAATCAAATATTTCAGAAAAACGTAAAAGGTGGTCAAGAGTCAGGGGGGCATCAATACCCGCCTCGGTTCGGACAGTGTCAAGCAGTTCCCTGAACATCCTGGTTTTTTCCCTGTTGACGGTAACCGGGATCTGCACTTCCTCATCGAGCCTCACCTGGATAAAAGCAGACACCTTCCCTCTCTCCAGGGATGACCTGACAAGCTCACGTGCCTCAAGCTCATACGAGGAAAACTGCCGGGGAAGTTTTACACTTATCTCGGCAAACCTGTTGTTTACCGAACGCACTTCCGCAACGACATGCACTCCGCTCTTCACACACTCTGCACTACCAAAGCCGGTCATGCTTTCCAACATAGTCCTAAACGGTTACATTCATCCGATGAGCGACCCTCCCCGCGTGTATCAGGGCAAGGTGACAGTGATATCCTGCACGAACTTTTTATTTACGAAGATCCAGATCAGCAAGAACCTTGCGGTAGCGCTCGATATCGGTCTTCTTGAGGTACGTCAAAAGACTCTTTCTTTTTCCGACAAGCTTGAGCAAGCCATGACGGGAATGTTTGTCTTTCGGGTGCGCTTTTAAATGTCCGGTAAGATCACTGATACGTCTGCTGAAAAGAGCAATCTGTACCTCAGCCTGCCCGGTATTCTGCTCACCCCCACCAAACTGTTTGATAATATCTGTTTTTATTTTCTTTGTGACACTCATGGCCTGTCGTTTAACATTTAGAATTGGATGACTGGTAATGTAGCATTATTTATGATATTGTTCCACCCATTTCTCATCTTTCTTCAACTGTTCCTGCAGTGCCTGAAACGATTGGAACTTCATTTCATCCCGCAACCTGTCAAGAAGATGAAAGGTAAGCGTTCTGCCATACAGCTCACCGCTGTGACCAAGAATATATGCCTCTACCGCGGGAACTGTATCAGCAGCAATCGTAGGCCTGACACCAATATTCATCATAGCTTTAAACTCTCTGCCGTCTATGACAGTAGTTGCAACATACACTCCGTATTTCGGCAGCAGCTTGTCTGGCCCACCTATCCGGAGGTTGACGGTTGGAAATCCGATCTCTCGCCCCCTTTTTGCTCCGTGTATCACTTCCCCGGAGATCAGATACGGAGCTCCGAGAAAAAGGTTCGCATCTTTGATGCGCCCTTCACAAAGAAGCGTACGTATTTTTGTGCTCGAAAAGTGTTCGGCACGAAGGCGCACTTCGTCAACGACCATAACGTCAAACCGGTTTTGTTCCGCCATACTGCATAGCGTATCGACTCCGCCTTTGCGATCGCGTCCGAAACCATGGTCGTATCCTATGACGATGGCCTTTGCTCCTATTCTGTCCAGCAATACATTTTGAATAAATGATTCCGAACTCTGTGCTGCGAAAAAGCTGTCAAATTTCACAACAAAAAGCCATTCCACGCCAAGGCCCTCAATCAACATGGCTTTTTCTTCAAGCAGAGTCAAAAGCCTGAGCCTCCCGGACGGGTCCCGGTTGACAATCTGCCGGGGATGGGGCTCGAACGTCACAACAACACTCCGAAGACCAAAGGAGGCTGCTGTTTCGACCATTTGACCGATAATACGCCGATGACCTGCATGAACTCCGTCATAGGACCCCACTGTAACAGCTGAAGGCTCATGGGCAAAAACGATCTCTTCACCGGAATAATAGTCCTTAACCTGCTGGTCCTGATATATGACAACTCGCATAAACCGCCTACTCCACTGAATCTTTTGCTTCACGCATAATAACCTTGATAGTCTCGGTAACACTTTTTGCATCTGCCACACTGTACTCGCCGATAGCAACTCTCCTCAGCGAAGAAAGATATCCTCCCACCCCCAGGCTCTGGCCAAAATCGTGAGCCAACACTCTTACATATGTGCCTTTGGAGACCTCCATTCTGAAATGGACAAAAGGAATGTCTATCGCCGTAACCTCAAAGCTGTTGACACATATCTCGCGCGCTTTTCTCTCTTCGACATGTTTTCCCTTTCTGGCAAACTCATAGAGCCGCTTTCCCTTGTGCCAGGCCGCCGAATGCATCGGAGGCTTCTGCATGTGCCTGCCTTGAAGCGTACCGGCAGCAGCCTTTATATCCGCAACAGTAAGATGGTCGACGCTGCAGTGCCCATACTCAGGCATCTCGGTGTCATGGCTCTCTGTCATCACCCCGAGTTTTATCAGCCCTTCGTACACCTTGTCAAGTGTCTCAAGGCTTGCTATCTGTTTTGTTTTTCTGCCGGTTGCAAGAATAAGCAGCCCGCTTGCCAAGGGATCGAGAGTGCCACAATGCCCGACTTTTCTGCGAAATCCTGCTGCAGTATAGGTATTGCGAACTTTAGCCACGACATCAAAAGAAGTCCAGCCAACCGGTTTGTCAATCAGCAAAAAATCCCCGGCATCACTGACAGTAAAAACTCTTTGTTCTTCAATCATTGCCCAGCCTGAGTCGCATAGTCATCATGCATTATGAGTTGATGCAAAACATCACTTTGCGCCATTAAGCGCTTGCTTCAACAACTGCTCTATTCTGTCAGCCTTCTCGAATAACCGGTCTTCATAAAACTCAAGCTCCGGTATTCGCCGGAACTGATGGCGTATCCTTGAGGAAAGCAACTTACGGATATACTTTGTCTCTTTCTGCAAACGAGCAATAGCATTTTCCCGCTCTTTCTGACTACCTATAATGGAAACATACACCCTCGCAATACCAAGATCAGCAGTAACCTTTACTTCCACTACAGTTACAATCGGCCCTTTTCGGGGCAACTCTTTTTCAAAAATCGCGCTTAGTTCCCTCTGTAATAACGATGCGACTTTTTCCGTACGAATCGACATGTATCAAAATATCTATATACCTTGGTCAAACTATTCAGCTCCCCTATCGCAAAACATAACCGGTGGCAAGAGGAAACCGGTAAGCAGGACAATGTAAAACGCTCAATTCAGGCTCTTCAAAGTTTTCGTCTTTTCTCCACAATGCGGTATGCCTCAACAACATCTCCCACCTTAATATCACTGTACCCCTTAAGATTCAATCCACACTCATACCCTGCATCAACCTCTTTGACATCATCCTTGAAGCGTTTGAGCGAATCAAGCTCACCGTCATAGATCTGAACCCCTTCACGAAGAAGGCGAACTTTAGAATCACGGAACACTTTCCCTTCAAGCATATAACAACCTGCGACATTGCCTACTTTCGGGACTTTGAAAACCTGGCGTATTTCAAGGGAGCCTATACTTTCTTCATGCAGCTCGGGAGAAAGCATGCCTTCCAATGCCTGTTCAATGTCCTCTATCACATGATAGATAACGCTGTAAAAACGTACATCAAGATCCTCTTTTTCGGCCAGTCTCTTTGCGTTGACATTGGGCCTGACCCTGAAACCTATAATAATTGCGTCAGATGCAGCAGCAAGCAACACATCCGTCTCTGTTATCTGACCGACGCCCTGGTGAATAATCTGTACTTTTACCTCGTCATTATGAATTTTCATCAATCCGTCTGCAAGAGCCTGGATAGATCCATCCGTATCAGCTTTGATGATCACACTCAGTTCTTTCATCAGGCCCTCCTTGATCTGTCGGGCTATACTGTCGAGCTTAACGCGTGTACTGCGTCTGAACTCATGTTCACGACGGATAATCTGTCTCTTCTGGGCAATTTCTTTTGCTTCCCTGTCAGAAAACATTACCGTAAATTCATCCCCTGACTGAGGCAATTCTTCAAAACCCAGTACACTGACAGGCTGGGAAGGACCCGCTTGCCTGATTCTTTTGCCTCGTTCGTCCATGAGCGCTCTTACACGTCCCATGGTATGGCCTGCAACAAACGGATCTCCGACTTTCAAAAAACCCCGTTGCACAAGAACAGTTGAGACAACCCCCTTTCCCTTGTCGAGTTCCGCCTCTACAATAATCCCCCTGGCCGGTACATCTATCGAGAAGTTCGCCTTCAGTTCCCTGATTTCAGCTTCGGTCAATACTTTTTCCATGAGTTCGTCAATACCTGTACCCTGCTTGGCTGAAATCTCCTGGCACTGATACTCACCACCCCAATCCTCAACCAGCACACCGGCTTCGGAAAGTTGCGTTTTAATTTTTTCCGGATTTGCATCCGGCTTGTCGATTTTGTTGATAGCAACAACAATCGGCACTTCTGCTGCTTTCGAATGGTTGATCGCCTCGATTGTCTGCGGCATAACACTGTCATCGGCTGAAACAACGAGAATAACTATATCCGTCACCTGGGCCCCCCTTGCACGCATTGCTGTGAAAGCCTCATGACCAGGCGTATCGAGAAAGGTTATTTTACGGTCACCGTCAAGCGACACTTCGTATGCCCCTATGTGCTGTGTAATACCTCCGGACTCACCGGCCACAACATTACTGCTGCGAATATAGTCCAGAAGAGATGTCTTACCATGATCCACATGCCCCATGATGGTAACAACCGGAGGCCTGATCTCCAGATCCTCTTCCACGTCCTCCGCATCAGTAATCTCCGTTGCCTCAACCTCTGACACAAACTCAACCTCAAAGCTGAATTCCAATGCAACAAGTTCGATAGTCTCTTTATCGAGCCGCTGATTGATCGTCACGAACTTTCCCATCGTAAAACAATGCTGAATAATTTCCTTTGGGGTAATGCCCATAAGGTCAGCGAGTTCATGTGCAGTGGCAAACTCCGTGACCCTGATAATGCTGCGTTGCGCCTCTTTAATCGCATCGGCTGCCTCCTGCTCTTTCTCACGTTCCATCTTGCGCATCTTGCGGAACTTCTGCCTGGAACTCCCTCCTGCACTGGCGTCATCCATGCCGGAGATGGTGCTGCGGATATTTTTTTCGATAGTCTTTTCATCAACTTCCGGCTTCTTTTTCTTCTTGCCTTTTTTCCGCTTTGCCCCTCCGGAATCATCTGTGATTTTCTGACTCTCTTCCGAACTCTTTTTCAAAGGCTTTTTCTTCGAAACAACACCCTCTTCCTTTTCCAGCGCTTCATCCTTGACCGTTATATCGAACTCGTCTTTCAGTTCATCAGCCTGTTCCTTAAAGCGTTTTTTCCGCTTTTTCTTTTTATCGGTCTCACCGACCATGCCGGAAGAGCCCTGGGCAACATCGATAGTTCCGAAAACAGTAAGACCGCCGATATTCTGGGGACTGGCAAACGTAATCTGCCCTTCTCCATCACTCATCTCATCCTCTGCATCACCTGCCTCGTCAACCGGTGGGGTTTTCGCCTCGACCGGTTGATGAGCATCTTCCCTGACCGGCTCTATTTTTTCATCGGGTTTCGGCAGATTTTCCGGCACCATAGGCGCTGCAGGCTGTTCATCTGTTTCCTCCCGGACCGGAACGGGCTCAGGCGATTCAGGATGAATCCCTGTTTTCGGCTGGGTTGGAGCTTTTTCCGGACGACCGCTGATTATATCCTTGAGCTGCTGTTCTTTCTCATATGTTTTTCTGGACTGCTCTTCAAGCCGGGACAAGCGAATCTGCTTTTCTTCGCGAATCTTGCGGGTTTTATCCACAAGTTTCTTCTCATCACTGAACTGATCCAGGATCAAGTCACGCATAGCTCCCTTGACCATAGAAGATGTTGAAGCAACCTTTCCTCCTGCCTCTTTGACAAAATGCAGCACCTCCTGCGGGCTGACCTGCAGTTCTCTGGCAATATCACTTATCCGAAATTTCATCTCCTTTCCCTCAGGGGACATACAACCTCCTCTGGATTTAATAACCGATTACCCTGTTGTTTATCAGCTGTTCAGATCGTCACCGTCAACACCTGCCGCATCGCCACTTTTTGAATCGTCATCATCTTCATCGATAATATCCTGCAGGTCTGCATCATTAAATTGATCTTTAACCGTTTTGTGTATGTTTTCAGCGATCTTTTTCCAATAACGTTTCTCATCTTCGCTGAGTTTTTTCTCTTTCTGCCTCACGGCTGTGCTCCTGCCCTTGCCGAACATGGCCGACTCATCACCTTTTGAAGAACCGACAAGAGCTTCTTCAATCTGCTCCACCTCTGCCTTGAGTACCTTTTTCGCTGTATCAAGTCCATTATCGAGAAGCTGATAGATCATATCATCACCAAACTCTTCGCGGAACTCAATAATATCGATGTCGTTGGGATCCTCCATCGATTTATCGATAACATCCCTGTACACATCAACCTCATAGCCGGTAAGCCGCTCCGCCAGGTGAATATTGTTGCCGTTTTTCCCTATTGCATACTTGATCTGCTCGGGCTTGAGCATAACCCTTGCTTTATGTGTCTTCATATCGGCATGAACCGTCATAGGGTCTATCTTGGCCGGCTGAAGTGCCCGAGCTATAAAGATCTGGGGATCGTCCGTGTAATAAATAACATCAATATTCTCATTATTCAGTTCTTTGACGATACTCTGGATACGCTTTCCTCTGTACCCCACACTTGCGCCGACAGGATCAATCCGTGAGCTCGTTGACTCAACAGCCACCTTTGCCCGTTCACCCGGCACCCTTGCAATCCCTTTGATTACAATAAGCCCGTCCAGAATTTCAGGCACTTCGCTCTCAAAAAGCTTGTAGAGAAAACGATCATCAATCCTTGAAACAATGACCTTCATACCGCCATCGGGCTTCTCCTTCTCGACAATGGCACCATCATCCTGCCTGACTTTTACCTTCTCTCTTTCAATACGCTTGACATACAGTTTCATTCTCGGAGTTCGCCTGGGGTTGTCTTTTCTCATCATCTCGGACTTCGGAAGCACAAGCTCGACACGGTGATCCTTGGAGGTATTGTAGGTAAAAATCACCTCATTCTGCCGGATTTGATAGACCTCTCCTGCGACAACTTCACCCACTTTCTCAAGACACTCCTCATACACAACCTGTCGCTCCAGATCCCGCACCTTTTTCTGAACAGACTGCTTGATAATCTGTATTGACTTTCTGGTAAGATAATCCTCGAGCTTTACAGGCCCCTCCTCATAGTAATCCCCAAGCTCAAGAGATTCATCGATCTTGCGAACCTCGTCCAAGCTGATCTCAATGGAAGGCAGGTCAACCTCATCAACTATTGTTTTTAAAATATATACCTCAAAATCGCCCCGCTCGGGATTGATAAATATATTGGCCTCAACCTCGGGATCGTAGTCTTTCCGCAACTGCTTCTGTATTATATCCTTCAGGAGATCCGCGATATCCATCTTTACAGCAGCACTTTCCGTACGTTTGTCCAGAAAAACCTTCGACTGCTCAATCTCCCCAAAAGCGTTTGCGATCATCGCCTTACGGTCCTGCTTTTCTCCTTTTACCTGCTTTCTTGCCATCTGTTTGTAATTCCTTTATTTTAAAGAAAATACGAATTCCCTTATATCCATTTTCAGAACTCAACTTCCACTACAGCCCTGCTGATCCGGCTGAGTTCCAAGCGTACCTGGTCAAGGCGCTCTTTTTTCCTGCTTTTGTCTGTCTTTACCGGCTCCAGAACAATAAACGGCGCTGTTCCTTCAAGAACTTCCGCCTTGAGAAGCCTTCCGACAATCTCATGCGAAACATTACCGGCATCAGTGTACCGAACACTCAGCAAGCGACCCATGTGACGCCTGTACTGCCGGACATGTTTTATCGGCGCTCCGATACCTGGAGATGAAACCACCAGTTCATAATCATCACCGACCAGACTTTTTATCTCTTCATTCGCTTCAAGAGCGTTTCTCAGCCAGCGGGTAATCGACATGCATTGTGCTATCGAAATACCTGCATCCGTATCCACCAGAATTTCGACCCTTCCTGAAGGAACATAACCCTTCACGAAAACGTCAACAAGAAAAATATCCGGCTCACCGGAGCCGCCTGCCTCACTTGAATAACGTTCAAGAGTGCCACGAATAAACGATAACAACTTGTTTTCTACCACGCCATACTGTCGTTATATCAGAAAAACAAAAAAGTGGGCGCAACCCACTTTCAAAAAAGTCCTGTCCTCTCTCCGCACGTGTGATTTAATGTATAAAAAAGGGCCAAATTGTTCAAACGAAACAGGAAATCATCTCTTTCTTACGTTGTGCGGTTATCTGTCTCGTGAATATTCGTCTCGATCACCTCAAAATCAGCCTCCTCAGCAACGCCGGATGCCGATGCAGCACCATTATTGCTGTTTCGATTCAAGGTCTGAAAAGGCCATTTCTGTGTCAAAAAGCGGCTCGTGAGGAAACGCATCACTGCCCTTATCAGCAGAAAAATTACAATAATGAGTAACAAAAACCGCAGCATGCCGTAATGTAATGATTGTGAGATTCGCTTATTAACGGCACAAACAAACCTCGAAGCTGTATTGTTCCCCTACTTCCCGGCGCCGGAAAGCCGGGACCGAAATTTTGCTTCATCGACATGAAACCTGAAAACTTCGACACCGTCAATGCAGACAACCGGAATATGCAACCCGTACTCCTGGATCAGTGCAGGAGACCGCGTAATGTCAGTAACTTCAAGATGAAACGGTATGTCCTCCATTACCCGGCTTACTATGACCATCGCTTTTTCACACAGCGAACATCCCGGCTTTGTATAAAAAGTAACATTCTTTTCAGAATTTCGCTCAAAAGTCATTACCCACCTGCCGTTCCGCCCATTCGAAAGTTCCAGATCCTTTCCCTGGTTCCTGATGCTTCACTACAACAAATCATCAACAACTCTCCTGCTCAGCCTGCAAGTCCTTTTCTGCCTGTTCTGCCCCCCAGACTTGATAGGGCATCTCATTTCTTCCTGCCTGCGCTGCACGAGGGAAGCTGATTATTACTCTCGCGCGGATCTTGTCACGACATCTTTGCCGATCCTTGAAACAATCTCCTGCAGCGAGAAACACTCCTGTTCGGCTGTCTTGAGATCTTTCAACCCGTATGCCCGGGACTCCACCTCGTTGCGGCCTACAAACAGAGCATAAGCAGCACCTACCTTGTTAGCTTCACGCATCTGGGCTTTAACGCTTCTCCCGCCAAGATCCATTTCCGACCTTATCCCCGACCTGCGCAACGAATCGCAAACGTCAACGGCATAACTTTTCAGTTCACGATCCTGAAGTACAACATATACCTGCGGTCCTTCCGGCTCGATATGCTCAAGCAGGCCTTGCTTTTCCATGGTGATCAGCAATCTTTCCATGCCAACGGCAAACCCTACTGCGGGAACATCGGATTTACTGCCAAGCTGTTTTGCAAGACCATCGTAACGACCGCCGCCGCCTATGGCATCCTGTGCCCCGAGTTCCGGGCTTACAACCTCAAAAGCTGTATGACAGTAATAATCCAGCCCCCTGACAAGCAACGGGTCAATGGTATATGTTATGGCTTTCTGATCCAGATAAAGCAACACCTGATCAAACTCTCCAAGAGTCGGCGGACTCAGAAAATCCCGGAGTTTCGGAGCATCTGCAATGACTGCCTGAATATCAGGGTTCTTGGAATCAAGAATGCGAAGGGGATTTTTATCCATACGCTCTCTCGACTGCTCGTCAAAAAGAGAGGCATACGGTTCGAGATACTCTCTCAATGTCTTTCTGTAACGGGCACGGTCTTCAAAATCACCGAGAGTGTTTATCCTCAGCCTGAGCCCTGTCACTCCCAGAGCTGTAAAAACATGCATCATCATGCCTATAGTTTCCGCGACAGCCTCGGGAGAAGACACCCCCAGCATTTCAGCACCGAACTGTGAAAACTGGCGCTGACGCCCCGCCTGCGGACGCTCTTTGCGAAACAGTTCAGCGATATAATACAGTTTGCGAATCGGAGAAAGGGCTAAAAGATTTCCCTGAAGACATGCGCGCATCACCCCGGCCGTCATCTCGGGACGCAATGTCACAGACCGCCCGCCCGGTTCAGGCTTGAAGGTGAACATTTCCTTACCGACTATGTCGGTCGTCGTCCCTATGCTGCGTTGAAAAAGTTCGGTATACTCAAAAACAGGTGTGCGGATTTCCTGAAATCCGTAAAGCCCTGCAACCCTGTGGATAACCCCCTCAATGTGTTTCCACGAACTGATTTCGTCAGGAAATATATCTTTCGTTCCTTTTACCGCGCGGTATTGCAACATAGTTACCGTTTTTACAAGCCACGTTGATGGTTTAGATCTGTGGGAAATCTTTTTCCTCTTCCCTGAACAGCTCAAGGACATCGGATGAAGCAAGTGCGGTCATCAGTTTCTCCCTGACATCCGCCCTTCCGGCAAGGCGGGTAATACGACCCAGAAACTTCAGGTGCTCTGCAAGCATCTCTTCGGGAGTAGCAAGCAGAAACACAACTCCAACAGGCTCGTCATCTATCGATTCGAAGTTAATCCTGTTTTTGAGCGTAGCAAGAGCAAGCACCGGAACTGATACCGCATCGGTTTTTGCATGGGGAAGTGCAATCTGTTTGCCTATCCCTGTTGACATCTCTTTTTCACGTTTCAGCACATCATGGCGCAGCTTACTGAGATTTTGCACGCCGGGATGCGTGCCCGCAATCAGGAGCATTCTATCTATCACCTCAGCCTTGGTCGCCAGCTCAAGATTTAACTTTATGTATTTTTCGGAAAGCAAACCTTCAATCTTCATTATGACAGCAAACCTGATGTTGTCCCCGCAAAACCGGAATTGATCATTTCAAATTGCCCTGACGTTGTCGGTGAGCCGAACAATCGCTCAATACAGACAAAAGAAAAACGGCTTGTAATATACACAAGATTCCCTACAATCCAGTCACAGCCTCAACGAAATACACATAGCAATACAGCAGCGGCGACATAAACATAACCGTATCAAAGCGGTCGAGAACCCCACCATGGCCCGGAATCAGCGAAGAGGAATCCTTAACACCTGCATCGCGTTTGAACATCGATTCCACCAGGTCACCCAGAGGGCTTAAGAGCCCTATAAAAAGACCGGTAACGAGAGCAAAATCAACACGAAGATCCGTATCAAAATAAGCAACCGCAGCAGCCCCCAAAACACTTCCTGCACACCCGGAAATAAACCCTTCCCAGGTTTTATGCGGACTCAAACGCTCAAAAAATTTTCGTTTGAAAAGCTTTCCTCCAAAACGGCTCCCCCCGAAGTATGCCATACTATCCGCGGACCAGATACAAACGAACAACAAGAGAACATAGGCAAAGCCCATCGGTTCCATTTGCCTGACTTCCACCAGCGAACCGAACGCGATGTTCACATAAAGCAATGCTGTCATTGAGGCACCGATATTGACGATGCTTGACCCGTCTGTCCTGAACAGCTCCAGCACAAGAAAGCACATCAGGATAATCAGGAAAAGAATCCAGGGTTCGACAACCGGTAAAAAAAAATTCAACTGCACAGCAAACGAAAATAACAGAAACAGCGATAACGCCGGAGGGGCTGACCGGGCAGAAAGAAGCCTGTGAAATTCATTGACCGCACACAGCACACAGACAAGCATCAAAACAAAAAAATACCCTCCCCCCATCCAGGCAAACCAGACAATCAGAGGAATGCCCAACACACCCACCACGATTCTCTGCTGCAAATTTGAGATACCTGCTCCTGCCATAGTTCTGTCATTCTTGCCTTAGCGTACAGCTCTTAGTATAGCGAGAGAGACTACACAAGCCAAAAATGTATCTTTGTTTATCGTTTCAGATTTCACCGGATTGTCCGAAGATGGCTATTTCGAACGAATTTGCCAACCCGACATTGCTACTAATTATACACCGACTCCCCAACCCGACTTCGCCATTCACCTTTCGCCGCCACTTATTGCACCGGCAGGAAACAGTCTGTTGAAACGACGAAACACAAGCGAAAACAACAGAAGAGAAATTCCGACAGAAAGCAGACCAAAAACAGTTGCTGCACCTGACATTTCCATACCATCCAACATATCAGGATTGGTTCGCTGCACCTGCAACACGGCAAGCGACAAAAAATTGTTGCAGAAATGAACCATAACCGGCACAAAAAGATTTTGTGTTTTATAGTATACATATCCCAGATACCAGCCCATGAGTGTCAGAGGCACAAGATTGGCAGGACTCAGGTGAAAAAGACCGAACACAAAACCTGTAAACAGAATGCCCCTGACAGGAGAAAGTGAATCCATATAGTTTTTCTGGATATAACCCCGAAAAAAAATCTCCTCGCAGACCGCAGGAACCACGGCAACAACAACGGCGACAATGATGAATTCGCTCGCAGAATCAGCCCCGGCAAGAAACATCAGAAAACGTTCGAGCTGTTCCTGGCTATCAATGAGACTCCTGCCAAAAGTACCAAGATGCGAAAGGAGGTAACCGATAAGCTCCATCACACCATACATAAACGGCTGCAACAGCACTACTCCCATAACGGCAAGGATCATTCCGGGTTGTTGCTTGTGCAACCGTATACCGAGAAACTCGAGATTGTCTTTTGAAAAAGGCATCTTGCTGCGTGTATGAACTCCCGCAAGGAAAAAAACCGGCAGACAGAGCAGCAGAACCTGACCGGCTACCTGAACAATCCGGATTGCAGGCAGTACATCCGGGGTAAACCTGACCATTGAATCTTCAGCTTCGGTTCCCTGCAGCACCAATGACATCATTACCCCGCCAAACAGGGGATACAGCACAAGTGCAACCAGCAAGACAACACTGGTCCAATAAAAAACAGCATTCCTTTTTGTCAGAACACACATTTTCAACCAGTTTTGCATATTATTAGGAGAACTTCCGGTTCCGGGTAAATTATTATTTCTTTCCCTGCTTAAAAATCGAACTGAAAACTCTAATTGGCTGGATTTAACAAGTAACGGAACCATCGAGGTTGTATCTTCCAATACCCTCGGGAAACATCAGTGATTTCAGGGTTGTACATATACGTTAAAAGCACAGCCTGTAGCAAAAGGATCAGAAAAGATGGCTTTCCATCCCTTGATATCTGCGGTAGTTGCAATCTATAAACCCGATAAAAAATACCTGCAGCAAGCCGTTTCTTCGGTTCTGGAACAGACTTATCCCGTGGAAGAACTGATTGTCGTCAATGATGGGGATACTTCTACTGTCGCAAAAAACTGGCTTCCGGAGGATCATCGTATTCGTTTTTTCTTTAAAGAAAATGGCGGCATTGCTTCTGCAAGAAACTTTGCAATAGAAAAATCAAGAGGAGAATACATCAGCTTTGTCGATCAGGATGATTACTGGTATCCGGACAAACTTGAACAGCAAGTCAACCTTATTCCTCTCTCCTGCCGAGAGTGCATGGTATGTTCAACCGTTGATATCGTTGATGAAAAAAACAATAGGCTTGAGAAGGAAACCCGGAAAAGACAGGCCTTATATGATCGGAACTTTTCAGAATATACCGTGTCTGAAGCCCTGCTCAAAGAAAACATCATCTACTCATCCACCCCCCTTATTCACAGGGACATATTCAGGAAAATTGGAGGATTCGACCCGAATGTCCAACCGCACGATGACTGGGACATATATCTGAGAATTGCTTTTTCCAGTTACCCGATCCACCATCATAAGACCCGGCCTTTGTCGACCTGGAGAGCCCATGAACTCAATGAATCAAAAAAAATGCCTGAAATGATCCGGTCAAGGTGCAGGGTAGAAAAAAAAATCATGACTTATACCGAAAACCCTGACATCAGGAAAGCACTCGAGCTGAACTATCTCCTCGACACCATTGAAAGAGATCACTGGCTGCTTTTTAAAAATCAAAGATACCGTTTGTTCAGAAAACATATTCTTCATGATCTTTATCAGCTCATGGAATATGCACGCCACACCCCCCGGGAACATGCAGGCAACGCGCGGATAAGAAAAACACTGCTTAAATCAATACGCCGTTATGTTTATTCATGCCTCCTTAATGGATCACAGACAAAGGGATGATAAAAATACTTTGCCTGCATATCGCAAAAAAACAGGCGAGTTACCGCTACAGGGTTGAGCAATTTCTCAGCTATTGGAATGAATATGATATCGAGCTGCACCCTGTAACCATAGTCGGTAAAAAATACGGATCAAAAATCAGGCTGGCGCTTCAAAGCCGGTATTATGATTTTGTGTGGCTGCAGCGTAAAACCCTGTCACCCTTTATTATCAATATCATTACAAGCCGCACAAGACTCATTTATGATTTCGATGATGCCCTGTACACAAAACAGACAGGTCATGGCGGGAAACTCAAAGACAAGCATCCCGGCTCACAGCAGACAATAAAGCGCATGAATCATATTCTGAAAAAATCCAGCCTCATTTTCGCCGGCAGCAAAGCACTTGCTAGATATGCGGAAATATATAACCCCGCAAACGTTCACCTGTTACCGACATCGCTCGAAAAACCGGACACAGGTGTACCCGGGAACGCCATACAAAACCGCGTCACCATCGGCTGGATCGGCAACATCGGTAATCTGCCCTATCTTGACTTGATTGATGAAGCTGCTGCTCAAGTGCAGAAAAAATTCCCTGGGGTCAGTTTCTCCGTCATGAGCGGAAAGCCACCTGAAAACCTGAAAACCCGTTGGAATTTTGTCCCTTGGTCCGCTGCAACCGAACATGCATGGCTGCAATCCATAGATATAGGGATCATGCCTTTGGCCGATGACGAGTGGAGCAGGGGCAAATGCGCATTTAAACTGTTGCAGTACATGTCACACCAAAAACCTGTCATCGCTTCCGCTGTCGGCGCCAATACATCAACCGTGCAACACGGTGAAAACGGTTTTTTGGCAACAACGGCCTCTGAATGGTACCGGGCATTTGAAACCCTTATCAATAGCAGGTCATTGAGACAGCGTATGGGAAAGGAAAGCCTGCATATTTTTGAAACCCGCTTTGAACGAAGTATCATTCAGGAAAAGATTGCTTCAATTGTCAGGAGCTGCATCTGCAGTTCCCCCGGCTGCAACGGGAAATCATGAGATCCTGATGAATATTCTTTTTATCAACAGCGCAAGGAGCTGGGGCGGTACTGAAAAATGGACACGCATGGCTGCCGAGTCCCTTGCAGATAATGATAGCAACAAGGTTTGTCTGGTTTACAGGAAAAATATTGTCGGGAACACTTTTACTATCACCAAATACCGCCTCCCCTGCGTCAGTCATATCGACATGTACTCGCTTGTCCGGATCATACAGATCATAAAAAAAGAAAACATCGAGATTCTTGTCCCCACCAAACGTAAGGATTATGTCCTTGCGGGCATTGCCTCAAAACTATGCGGAACCGCAAATGTTCTGCGGCTTGGCATAGCAAGGAGGCTGAAGATCCCGGTCTTTCACAAGCTTGTCTATCACACACTGGCAGACGGGATCATAGTAAATGCAAAAAAAATCAAGGATGAGCTGATGCTTTCCCGGTTTATGGATAACGGGAAGATCCGGGTCATCTACAATGGACTCGATACAGAAAACATTGACCGCATGAGCCGCCCTCCTGCAGAAAAACCATATGCATTTACGATCACGGCTGCCGGGGCACTTACGTCCCGCAAGGGCTTTGATTTCCTGATCCGGGGTTTCTCCAGGTTTCTCGTTCTCCTTCCCGGTGTTGACGCAGGTCTTGTCATCATGGGAGACGGTGCCGAGAAAAAAACATTCCGTGCACTTGCCGAAGCCCTGAACATCGATGACCGTGTGGAATTCACCGGGTTCCTGCAAAACCCTTTTCCCCGCCTTGCATCAAGCGATGTCTTTGCCATGACCTCAACTAATGAAGGAATACCCAACGCCCTTCTCGAAGCGATGTATCTCGGAAACGCACCGGTCAGCACTCGTGCAGGAGGATCGGCAGAGGCTATCTGCAACGGAGAAAACGGTTTTCTTCTGGATTACGGTGACGAAGAAAAACTCGCGGAAGTGCTGATTGAACTCTACAGAAACCCTGACCTGAGGGATAAAATTGCCGCCAGGGCTGCCGAACGGGTCATAGAACAGTTCTCTACCCACGCAATGGAAAAAGGCATCACTGCGTTTCTTGGAGATACCCTGTCAAAAAAATCATGACCGCACACGGCTCAAAAGGTCTTGTAATAAGGGACTATGCGAAAAGTCGTGTTGAAGATGGCAAACAAATTTTCGCCATTTCTTGGACAATGTTCTCTTCGCAAAAAGATCAGAATAGTTTGCAATGGGAAGAAACTCGTTATTGCCTAATCCATCCACGAGCACAAGTTTCCCTGCATCCCGGCCGTAACGCTTGTAGACAAGATTGTCAGCTTTCAGTTCCCTGACTATTATCCGTTCTCTGAAAAGATATTCCCTGAAAGCCTTCACTGCACGACAGAAAACCTCAGCTTCCGGCGCAGCCAGACCGGAATGCAGGTAATGCGCCATGGTCTTTGATATTTCACCGTCAAAATCCCTGGGAAGACTGAAAACAGCCCCTTCTCCAGCAGAAGTCAACACTGTTCCGAAACTTTTCGCCATCATATCCCAGGACACCTGTCTTTTCTCACACAGACGATAGTGTTTCAACTCTTCAGAAACTATCGAACAATTTTTTGTGTAAACGACCTTAATGCATTTTCCGCCATCTCCTGGATGCTCGTAACAAAGTCTCGATGAGCCTTTTCCGATCAACCGGGCATCTGTAATATCAATCATGTCAAGTCTTCCGGTAGAAAAAATTCACATACCTTTAACAAAAAACTCTTAATAATTCAAAAAAATTTCATATAAACAAAGCCCTGGCATTCACAAAAAACATCCCTTTGAAAATACAGGGTAACCACACGTTCAGATACGCAACAGCTTTTTCATTAACGGCGGATCATAAGATTCAAACAGTGTTCAACACTATCCCTTCCAGTTTTATTAATCCCGGGTCTATGCTATTTTTATCCTGGCACCAACGATGTATCAAACACAACCACTCATGAATGTACTTTTCATGAATTCAGCCCGCGCGTGGGGAGGAAATGAAAAATGGGTACGTCTGGCCGCGAAAGCATTAAACCGAAAGAACAATGTTTTTCTTGCTTACCGCAAGGACATTGTTGGGAGCCGTTTTACCGTTCCGAAAATACGTCTTCCCTTCCGCCATGAAGCTGACATTGAAACCATCGTCAAGCTGACCTTATTTGTAAAAAAACACGATATCGAGGTTCTTATCCCTTCAAAGCAAAAGGATTACGCTCTCGCCGGACTTGTGAGCCGTGCATGCGGATGCCTCAACGTGCTACGCCTCGGGATCGTTAGAGATTTGAAAAAAAATCCCCTCTCCGCCTTTGTTTTCAACAAACTTGCCGACGGGATTATTGTCAATGCCGAACCGATAAAAAAAAAGCTGCTTGAATCAGGCTTCAGGAAACCTGAAAGAATACGGGTTATCTACAACGGGATTGACCATGAAGAGATTATCGGGCTGGCGGAAAAACAGGAAATACAACTCCCTTTCAACTTTATTGTAACGGCAATGGGTGAACTGAGCCCCAGAAAGGGATTCGACACGCTCATCAGAGGCTTTGCCAGGTTTATCGCTCACCCGTCTGTTCAAAATGCGGGAGTTATCATCATAGGAGAAGGGAACCTGCAGAAAGAACTGCAAAGGCTTGCAAAGTCACTCCATATTGAAAAACATGTTATCTTTACAGGCTTCCTCGATAACCCATACCCGTTTCTTTCCGCCAGCAATGTTTTCACAATGACATCCCGGAACGAAGGCATATCCAATGCGCTGCTCGAAGCCGCTCTCCTGAACAACGCGATCATAAGCACCATGGCGGGAGGAGGCATCGCCTCGGTAATCAGCGAAGGGAAAAACGGTTTTCTTCTTGAATACGGGGATGAAGAAAGACTTGCGACTCTTCTGCTGAAACTCTATGCAAACCCTGAGCTGATGAAAAAAACAGCGACCGAAGCATACCGCACAGTAATGAAAATGTTCTCACTCCCGCAAATGACCGAGGAGATCATCTCATTCTGCAATGATCTCCAGAAAAGCAAAAAACGCCAATGAACGTTCTGTTTATTAATTCGATCGGTAAAAACAAGTTCGGCGGCGGTGAAAAGTGGATGGTCAACGCCGCCAGGGGGCTGCACGAAAGAGGCCATCAGATTACACTTGCAAGCAGGAAAAACTCCAGAATCCTTAAATATGCCGCACAAAAAAATGTGCCGACAAACGTTATCGAGATACATTCCGATATCAGTCCTTTCAAAACTTTACAAATTTCAACATATCTCAGGCAGCAGAAAATCGATATCCTGATCTGCAACCTCAACAAAGACGTCCGTGTTGCCGGGCTTGCAGCTCGCATTGCCGGAACCCCTGTAGTCCTGGCACGCCATGGTATGCTCCTATGCAGCCGGAAATGGAAACACCAGCTCACGCTGACAAGGCTGACAGACGGCATTATCACGAACAGTAAAACCATTCAGGACGCCTATGCCGGCTATGGATGGTTTGGACGTGACTTTGTAAAGGTCATCCATAACGGCCTTGACATACCCGAACATGTCATCCCCCATAATTTTTCCCGGGACTTTCCGGGAAAGAAAATCATATACAGCGCAGGACGTCTGGCTGAACAAAAAGGATTCAACTACCTGATCGAGGCCGCACGTATTCTCAGGCAGAAGCGGGATGATCTTGTTTTTGTTGTTTCAGGAGAGGGAAAACTCGAAACGATGCTTAAAGATCAGGTCCGGGCTGCCGGCCTGGAACGGTCTTTTGTCTTCGAAGGTTTCACTCCTGATATCTACCCCCGGCTCAAAGGGTGTGACCTTTTTGTGCTCGCTTCGCTTTTCGAAGGCATGCCGAATGTCGTGATGGAAGCGATGGCAATGGCAAAACCGGTCATTGCTACCGATGTCAACGGCGCACGGGAACTTGTCGAGGACGGAAAAACAGGCCGCATCATTCCTCCGAAAAATCCTGAAGCCATTGCCCGGACAATCGATACTCTCATTGATTCTCCCGAAGCAATGAGCGAGCTCGGAAAAAACGGCAAACAGAGGGTTGCAGACCTTTTCACCATAAAAAAAATGGTTGACAACCTGGAACAACACCTCGAGCATATGCTCAGCGAAAAAAAGACACGGTAATGAAAAAAGACTGGAAAAAAAAGAGACGGTTCCGCCAGTCGTTTGCCCGCTTTCTCCAGAAAGTGCTCAGAAAACATTCCAAAACCGGAAAATACAATGGACCTACAGGCTCTTTCGCCATCCTTGCCCAGGAAAAGTTCGGAGACGCCATCCTGCTGACCCCGCTTTTGAAAAACCTCAAAACCTTTTTTCCGGACAGTTTTGTTACCGTGATCACGTTCAGCAAAGCTGTTTCCGGCTTTTTTCAATCCGACCCCCATGTCGATGCCGTATATTACACAAAAGGCAATCCGATTCGCTATAGCAGCTCAGTGCTCTTTCAAAAACACGATATCCTGTTCAATACAAAAGACAATCCCTCGATCAGTTTTCTGATTCAATCGCAGCTTGTTCCCGCCCGCTGCAAAGTTGGCATACAGAACGAGTACCACACCGGTATCTACGATTATCTCGTCAAAGCTGATTTTCATACCCCGATCGCTCTTAAAAACTGCGGGCTCCTCGAACTGCTCGGAGCCGATGTCCGTAAAAAGCAATGCCGCCCGTATATCCCTCCCATGACGGTATCCGAATCAGTACGCTCTTTTGTTGTCTCGATGAAAAAACACACTTTCACCGGCATCAACATCAGCGCGGGCTTGCCGACACGTCAGTGGACCGAAAACAACTGGCAACAGCTTGTCAAGGCCTTTCCCGGTGACACATTTATCGTGCTTTCCGCACCCGGAGATATCGAACAGAAAAAACGCATTGAGCAAGAGTGCGGCAATGTTTTTCCCTCCCCTGAAACAAAAAATCTGCATGAAGCAAACCTGATACTGGAAAAGCTGAAACTGCTCGTAACCCCCGACACTGCAATGGTGCACGTCGCATCTTGCGCCAACATCCCTGTCATAGGACTCTATGGAAAAGCACCGCAGGACCAGAGCCGTTTCGGTCCTTTTCTTATTGATTACAGAATGGTAATCTCACCAACAGCGCAGGTGCGGGATATCAGTGCTCGGACAGTTATCGACACCTTCCGCGATCTGAAGGAATCCTGACAAGAAATCTTTTTCAGTACAGGTATTTTTTATGTACCATTTAACCTGGCAGCCGGAAAACCTGAACAAATATTGAACACACTTGTCATTCATCATGGGAATAGGAATCGAGGTTCATGAGTTCGAGAAAGAAATTCTCGCCATTGAGCGGCGTCAATGGCCTGAAATAGCTCTATGTGAACTGGGAAACCAGAAAATAAAATTCCTGAAACGTCGGATCCCCGCAAAAAAATTTTATACCCGAATGGGTGTCAGGGAACATGTTTCCCTTGATCTCAACCGGAAAAACGGCGCCCGGTGCGTGGACCTCGACAGACCGGTTCCCGATGACCTTCTGGAACGTTTCGACATCGTCACCGATTACGGAACATTGGAACATGTCAACAATCAGTACCAGGCATTTAAAAACATGCACGATCTCTGCCGGACGGGTGGTCTGATGCTCCATTCCCTCCCGCCACCCGGACACTGGCCGGGTCATGGCCGTTATTATTACCCCGAACAGTTTTTCGAGGAGCTTGCACTCCTCTGTGGTTATACCATCATCGGAAGCATTCGCAGAAAAGCACGCGAAGGAAGGGCACTGCACGACATGCTTCTCGTCGCATTCCGAAAAGGAGAAGCTACGTTTCCGGAAAAAGAACAGATTCTGCTGCTCCCACTCGATGATTCAGGCGACACCTCGACGACCGGCAATTACACGCAGAGAAAAAAAGCCTCGCTCATGAAAAGAACTATCGAAAAAATAAAAAGCCGTCGAAAATCAGCTCAAGACGATCAAGGCATGCGAAGTAATAACCTTTGAAACACATGCCGCAAAAGCCTCTTTGTTATTGACTTGAATTAGGCTTAAGTTTAAAATTAGGCTTATGAGTTGTGCCCCATTATGGGATACCACCGCACAAATCTGAAAAGAGCCTGACGAACCGTATAAAAAGATAAACCAGAGAAGGTATTTCGAGGTATAGTATCGCATGAAGATTCTCTTACGAATATTACGCTACCTTGCACCCTCCAAAGGCAAGATCGTGCTTGTCGTTGTGCTCAGCATACTGAGTTCACTTTTCAGCGTCGTCTCGATTTACTCGGTATTGCCCCTGCTGAACGCAATTTTTTCCCAGAATGAGCTGGTACAAACCCCTTCCGGGACTCTTGCCGTTAATGAAAAGCCCGCTGCAGAAGTCAGCACTAAACTCACTGCCGGGCAGCATCCCGGAGAAACACCTGCTGAGAACCAGGGCGGCATAGAGTCACTCAAGAAAAAGATAACAGAGGTATTTGAGAGTGTTTTCTACGCAGAAACCAGGGAGCGAACATTGTTGAATATCTGCCTGTTCCTCATCGCTGCATTTTTTTTCAAGAACCTTTTTCTTTACCTCAACAAACAGATCATTTATGCGATTCAGACAAGGGCAACAAAAAAACTCCGTGACAATGTTTTCAACTCGATTATTGAAATGCATCTGGATTATTTCAATAAACAGCGGGTTGGGAATCTCATGAATTACGTCTACAATGATGTGCTGAATGTACAAGCTTCTATCAGTACAACCTTCATCAACCTTGTTCAGAATCCCTTTGCCATTTTTGTCTACCTGACTGTCTTGTTCGTTCTCAGTTGGAAACTGACACTGTTTGCATTCGGCGTTTCGGTGCTCATTTTTTTCGTTATCCGGGCTGTCGGAAAAAATGTCAAAACCCTCGCAAGGTCCTTCCAGAGCCGCATGGGAGACATGAATTCCGTACTGCAGGAAAAATTCAACGGCATCAAGGTCATCAAGTCCAGCGCATTCGAGGATATCGAGCTGAAACGTTTCCGGTCATTTACCAGGGATTTCAGACGTCTCGAACTGCAAATCAATCGCCTTCGCAACATCATCACACCACTGAATGAAACCCTTCTTGTTACAGCTATTGCCTTAGTGTTGTGGTTCGGAGGTCTGCAGGTTTTTTCCGGGGACATGACAGCCAATGAACTGATAGTGTTTGCCTTCAGCCTCTATTCCGCAATGGGCCCCATCAAAATGATCGGCGAGGCAAATACCTCGATTCAGATCGGACTGCTTTCGGCTGAAAGACTTTTCGAGGTCATGGATGCTGATTCGGAAGTTGTCAATGGAACCCGTCCCATCAGCGGCTTTTCGCATACCATCAGGTTCGATGATGTCTGCTTCAAATACCGAAAAGACGAAGACGCGCCCAATATCGTTGATCACGTATCTTTTGAGATTCAAAAAGGAGAAATGGCAGCCCTTGTCGGGCAATCCGGATCGGGCAAGTCAACCATTGTCGATCTCCTTCTCCGGTTTTACGATGTCGATTCAGGCAGCATTACCATAGACGGGGTGGATATCCGTGAATTCGATTATAAACAGTTGCGACGGATCATAGGGGTGGTGAGCCAGGAAGTCATTCTTTTCAATGACACTATCGAGCAGAACATCGCTTACGGAATACATGGCGATATCGGTCACGACCGAATAACCGAGGCAGCAAAGCTTGCCAATGCCCATGAGTTTATCGTGGATAAACCGATGGAGTATGAAACGATTATCGGCGACAGAGGCCTGCAACTGTCAGGCGGACAGCGACAGAGGCTCGCCATTGCCAGGGCAATGGTTAAAAATCCCGATCTGCTTGTCTTTGACGAGGCAACCAGCGCCCTTGACAATGAATCTGAAAAGGTAGTACAGAACGCTATCGACCACGCACTCGAAAACAGAACCGCTCTCGTTGTTGCCCACAGGCTGTCAACAGTCAAGAACGCCGACACGATCATCGTCATGGAAAAAGGCCGAATTACGGAATCCGGTTCCCATGAAGAGCTCCTTGCACGGAACGGACTCTACAAGATGTTTTACGATATACAGTTTCAGGAAAAAGTTGCTGGATAGAAACCTATGAAGCAGTGTCTATGACCCTGAATTCATGAACAACCCCAGAACAACAGGAAAAGCAGAAGAACCAAAGCCGCCACCAAAGCACAGCAGTAACCCTACAGCACAGTGACCATGAACGCGCCGAAAATATCCATTATAACTCCAACATACAACGCTGAAAACCTAATCGAGGCATGTCTCCTGAACGTCGCTGCCCAATCCTATGAAAAAAGGGAACACCTGATCATCGACAACGAGTCAACAGACAGCACGCCTGATATTGTCAGGAACCTTGCAAAACAACACCCTCACATCCGCCTGGTTTCCGGAAAGGACAAGGGAATTTATGACGCCCTGAACAAAGGTATCGGTCTGAGTTCCGGGGAATGGGTCTATATTCTGGGAAGTGACGATGCTTTTTATGACAACCATGTTCTGGAAGACATCTTTGCCGAACAGGAAACCGGTCGGTACGATATCATCTACGGCAATGTCAAATGGGGCAAAGAAAACCGGACCTACGACGGAGAGTTTTCCAAGCTCAAATTCATGGAAAAAAATATCTGTCAACAGGCCATCTTCTATTCATCGACACTCTTTTCACGATTCGGAAAATTTGAAGCCCGCTACAGATTGCTTGCAGACTGGGTATTCAATATGCAATGGTTCTGCCGTGAAGATGTCAAACAACTATATATCGACCGGATCATCGCAACATACAATCCTTACGGCTTCTCCTCGCAGGCGGATGATACCGAGTTCATCAAAGACAGAGCTTCGCTCATTGAACAGTATTTCCCGGAAGAGTACTCCATCATCTTTGAACGTGAGACAACAATCAATGAACTCAACCACGAGCTTTCTAAACTCAACCACGAGCTTTCTGTAAAGGACACGCAGATCAAACAGTTGCTTGAAGCCATCAACTACAGAGAGAAGGAGAACGAACTCCTGCAAACACGTGCTGAAGAGTTCGAAAACGTCATTCATTCCCTTGAGGGGTCCATACTTGACCTGGAAGGAACTGTCAACGGTCTGGAAAACAAAATCCACAAGCTGATCAATTCAAGCAGCTGGCGGATGACGAAACCTGTCCGCAAGCTCTCGAAGTCAATCCGGAAACGGACGAGAAAAATCAAAAGTGTTTTCAGGAAAAACAGCGAGCAGTACTACATCCTGAACCAAGACAAGGAAAACAGATCCTGTGATATTTCCGCACTGCATGAAACCTGCCGGATTTCAGAAAACAAAAGCCTCCTTCCCCTGAAAAAAACTACCGACATCATCCTCTCAATTGATCATTACCACGACGACCTTCCCGTAACAGTAAACAGTATTGTAAAAAACACTTCTTCCCCGTTTACTCTGCACATAATAGATGACGGCAGTCCCGATGAACAGATCCTCGGCTTTATTGAGCAGTTTCAAAAAGACAATCCCTCATGTTTCATCACTTTTACGAGAAACCGCAAACAAGCAGGGGTTGCCAGCAATCTGAATCGCACAGTCGGCTCGACGAACAACCATATCGTTCTTGTTCATCCGGGAATCGAGGTTTCCCCCGGTTGGCTGGAACGTTTGATGGCTCCGATCATGGCGTTCGAGGATGTCGCGACAGCAACACCATTCACCAACGCAGACACACTCTGCAGTTTTCGGGAATTTGCAGGGGCTCCATCCCTGCCTGAACAGCAGGGCCTCGAAGATACCGACAAGTGCTTCGGGAAAATAGCGCCGCTTGACAAGTATCCCGGCATTCCGGCAGGAGCCGGATTCTGCATGGCAGTCAACCGGAACATCATAGACCGCATCGGCATGTTTGATACAAAGACATTCGGAAGTGAACCGGGTGCAGAAATCGACTGGAGCTTTAGTGCTCTCAGAAACGGATACAGAAATGTCCTGGTACCGAATCTTTTTATCCAGAGCCATTCCCGGGAAGAGTATTTTCCGGGCCGTGAAAAACAGGGGCCTCTTTCCAGGCATATGCAGAAGATTGTCCGCAAGCATCCCGATTATTTGAAGGTCATCAAAGAGTATGCCGAAAACGATCCGTCAAGGCAAATCAGACAACTCCTTCTCCTGCTGCTGCTCGCATCGGGGAACTCTGCCGCAAAAAAAGTCCTCTTCCTCGATCATGACCTTGGCGGCGGAGCGAATCTTTTCCGCAAAAAATACATTAAAGAAGCCTTGCAAAGAGAAGAAAAAGTTTTTTTGTTGCTCTACAACTACGCTCGCAAACAGTACGAACTGACTTTTTACCACCACAACCATCAGCTTTCGTTTCACACCAAAAACCTGGAGCACATCAAACTGTTTTTGCATACCTGTACCGAGCTTGATTCGATCATTTTGAGCGAAACCGTAAGCTTTCCGAACATCTCCGCGCTTCTTGAAATGATTCTCGACCTGAAAAAAGCTCATAACGCCACACTGACAACCCTGATCCACGACTTTTTCTGTGTCTGCCCGAGCTTCAATCTTCTCAACAGCGACATGATATTCTGCGATGTCCCTGACGACATCTTGAAGTGCCAGGTATGTCTGCCACAAAACGACGGTGACTTCAGAATCTTCTACAGAAATCCGGATATCGTTTTCTGGAGAAAAAAGTGGTCCAGAGTACTGGATGAAAGTTCGGACATCGTGTGCTTTTCCAATTCTTCAAAAGACATTCTCCTCAAGGCATACCCCGCGCTTTCTGCTGACAAAATCCATGTAAAGCCACACAAGGTCGACCATCTTCCGAAAACGGTGTCAGTCAGACAACACCGGCGTCCAAACAAAAAAGATCAAATAACAATCGGCATTCTCGGCAACATCAATGTTCCCAAGGGAACAAGAATCGTAGAAAAAATGATCGAGATGATCGAGGCCGAAGAGCGCGACATAAAAATCGTTATCATAGGACGCCTTCATTCACCCCTGAAAAACCGGCTTCTTCTCGTTACCGGCAAATACCAGCATAACGAATTGCCGCGCCTGATCCACAAGCACCAGATCGATATCTTTTTCACACCATCGATATGCCCCGAAACCTTTTCCTATACAACAGAAGAAATCATCCAGATGAACCAACCTCTGGCGGTTTTCAATATCGGGGCGCCTGCGGAAAGAGCAAGACACTATTCCAAGGGAATCATAATTTCAAGAATCGATCCGGAAACCGCTCTTGACGAAATAACCTCTTTCGTTCAGAATACCTTTACAGTATGAACCGGTTCTCCGGCAGAAGCAGATCTCCGAAACCGGACAAACAGGAAAAAGTTGAATACTTCCCAGATATACCTTGAGAAAAGTCAATTCTGCAAGGTGTGCCACATATGTTCACCAATTGGTTGAACAGAACCGGTTTTTTGCTCTTTTTTGTATCGAAACCTGTCCCGTTTGCACTATATTAAATACGCAGGCACATTGTTGTCATTCATTTTGATACAACACTTTACTAATCAGGGGAAAAGACTTTTCTATTAAGATTCCCTCAGATCGAGCAAAAACAAATTATTTCAAAAACCTTCATAACCATGAAAAAACAACTCAAAAGACATAGGGATACCGTATGACTTTATTTAATTATAATTGCGATTGCTCATATTCAGGGCCGCTAAAAAATAATAAAGATTCATATATATGCCCAAATTGTCAAAAGAAGTGGGATAATGAAAACGATATTATAATTTTTACTGATGAAAAGAACAGCCAAACTGACATTTATGATGACATATATTCCTCTGGATATAGCAGTATCGAGCAAAAGAAAATAAACTCCCAAACAGATGCATACAAAACCCATGAAGAATTAGCATATTCATACTTCAAATCTCTTGGATATAATCTAAATAATAATGTTGAAAATCTATCAATCCTTGATGTGGCATGTGGTTCTGGCTGGACCACTGCTGCTTTATTTTGTAACGATAAGCTACAAAACTGCAAAATACATGCGTTTGATATTTCCATCAGTGGCATCAAGTTACTGAAACAGTATCTGAATACCCAGAGTAAGAGCAATAGTAAAAACCATCTGGAACTATCAGTACAAGATGCAATGAACATGAAATTTTCCAATAACTCTTTTGATGTAATTATAGGGAGTTCGATACTCCACCATTTTGATCATTATGAACATTTTCTTGATGCATGCTTTAACATATTAAAACCATCAGGAAAAGCAATATTCGGCGAACCGTTTGCCATAGGATATGGCATAGTATACAGCGCAATGAAGCTTGCATCTATTGAAACAAAAGTGCATGAAAAATCAATAGACAAAATGTACAACGATTCTTCTGTAAGAATTGAAAAATCAGGGGATCATATGTTTTTAGAACATTTGGTCGATAAGCATCTTTACCTTCCCGATGAACTATTTGAAGTAGGGCGCAATATTGGCTTTAACAAGGTAGAAATAAAACCCCTCAACAGTCTTGAAGATATTAAAGACGAATTAATATATGACCTCTATAAAAGCATGGGCATTAATGGTTTAGCAGGGTTTAATGTCATAATACCTTACAAAAAGGCAGTTATTGCCTGCATGGAAAGACAAAAGCTTATCAAAAAGACAATAGAGATTTACAATGTTTTTTTTGATATGTTTAAATCATATTTTACATACAATCGAACACTATCTCCATTTAATTACGTTATTTTCCAAAAGTAATATACATCTTATGCCGATATGAAAAATAACAGATATCATAAAAAATGTAACCGCTCCTAACCAAAACCTAAGGACATCTCTATAAATTGTCGTGAGCTTCAATAACCAATTAATAGAAGTATTCTTATTCAGGGAATCCATTCTCATTACAAGTTTTATAATTACCAATAAATCTCTTTTTGGTAAACATCATGCCCTATCCCCTTGTTGTCGATCTTGACGGAACATTACTCAAATCAGATGTTTTGTACCTGTCATTTTTTTCATACTCAAAGCGTAACGTTCCTTATGTTTTGGCTCCATTTGTATGGCTTCTTCAGGGCAAGGCTCTCCTGAAATCAAAGCTCGCTGAACATGCACCCATTGATGTAACAGTTCTTCCTTACGACGAAAAGGTTCTTTCGTTTCTGAAAAAGGAAAAAGAAAAGAACCGCAACATTGTACTTGCAACAGCAAGTCACATCACTTATGCCACACAAATAGCCGAACATCTCGGTCTTTTCGATACAGTGATGGCAACTGACTCGAAAGTAAATCTCTCTTCTCACAAAAAACAGGAGGCACTGGTTGCCGAATTTGGTGATAAAGGATTCGACTATATCGGCAATTCAAGAGCAGACCTTGTTATCTGGCAATCGGCAAGGAAAGCATACCTGGTAAACCCGGAACGAGGTGTTGAGCGACAAGCGAAGAAGAGTGGAAATGTAGAAAAGGTTCTTATTTCAAGAAAACATGCACTGCAAGCATGGCTCAAAGCCCTGAGGCCTCATCAATGGCTGAAAAACCTGCTCATATTCATCCCCTTGCTTGCTACACATGAGTTTACGAATCTTCCTCTGGCAACACAAGCACTCCTTGCATTTCTGTTTTTCTCCCTCTGTGCGTCCAGTGCTTATCTCCTCAACGATCTTGTAGATCTTGAAGACGATAGACACCATACGAGAAAAAAACATCGCCCCCTGACCTCAGGGGACCTTTCAATCAAAGCAGGAGCAATATCAATCCCATTGCTCTTTCTCGTAGCATTTACAGGGTCATTGCTGATACTCCCCTGGCAGTTTACTGCTTCGCTGGGAGTCTACTATACCCTGACACTGCTGTACTCCTTTCTGATGAAAAGAATAGCTGCTCTTGATATCATTTCCTTGGCGGTGCTGTATACCATGCGCATCATCGCAGGCTCATTCGCCTGTGGACTGGTGCCAACCTTCTGGATACTTGCTTTTTCCATGTTTCTGTTTCTCAGCCTCGCCCTTGTCAAACGCTATGCAGAACTGCGTGATGCCCGTGAAAAAGGGAAAACGGAAAAAACCAAAGGACGGGGCTATTTTCCAGAAGACCTGGGAATTATCTCCTCACTCGGCACAGCATCAGGATATTTGTCCGTTATGGTGCTGGCGCTGTACATTCAGGATGCAAAAACACTGACGCTGTACAGCAATCCGGAAATAATATGGCTCGCGTGCCCGCTCCTGCTCTACTGGATCAGCCGTATCTGGATCCTTACCCATCGCGGCCATATGCATGACGATCCAGTATTGTTCGCAGTAAAAGACAAGACCAGTCTGATAGTCGGTGTGTTGTTCACTTCTGTTTTTGTCTTTGCCCTATAACCGGAAAGCGCTGTCAGTCTGTTTTCAAGGTGAATATTATCGGGTGTTACAGGATTTCATTATGAAGCTTTCTCTTGCCTATGCAGTTTTTGCGATGATAGCCACCGCAGCCAATATCGGGACACAGGATGTGGTTGTAAGCATGTACTCCGGCACATTGCAAGTTTTGATTTCCATTATTGCCGGAACCATTGTCGGGCTTCTGGTCAAGTATGTGCTCGATAAACGGTATATCTTCCGTTTTCATGTCCGCAATGCAGTGCACGATGGCCGGACATTTCTTCTTTATTCACTGATGGGAGTGTTTACTACCTTTATTTTCTGGGGCTTTGAATTTGGTTTCGACTATCTGTTCAAGACAAAAGAGCTTCGATATCTTGGTGGCGTTATTGGTCTGACTGTCGGATATACTGCTAAATATCATCTTGACAAGCACTTTGTTTTTCGTAAGGAGAGCAGTTCATGAAGATTTACGGGTGGGGACGGTATCCTGTAGAAGATGCCGAGGTGTATGCACCGCTGACAACCGCTGACATTCAGGAGTATCTGATGCAGAAAAAGCATACCGGCATCACACCTCGAGGTCTCGGCAGGAGCTATGGGGACAGTTCACTCGGCAACCATGTTGTCAGCACGCATTGGCTTGACCATCTTGTTGCATTTGATGATGCAGCCGGGCTGATACGTTGCAACTCGGGAGTCACCCTGGACAAGCTTCTTGAGGTCATTGTACCCAGAGGCTGGTTTTTACCGGTAACCCCCGGCACAAGATTCGTGACGGTCGGCGGAGCAGTTGCAAGCGATGTACATGGAAAAAACCATCATCTTTCAGGCTGTTTCTGCGACCATGTCGAGTCAATGGCAATCCTGGTCGATGCTGAACGTATTATACGTTGCTCACGAGCAGAACATGCTGATCTTTTCCATGCAACGTGCGGCGGCATGGGGCTTACAGGCATCATTCTATCGGTTTCGTTCCGCCTGAAACCGGTAAAAAGTGCCTTTATAGAGCAAACAACCTTTAAAGCACAAAATCTCGAAGAAGTGCTGAACCTGTTTGAAACATATTCCGGTTGCACCTATTCAGTCGCCTGGATAGACTGTGTTTCCGGAGGGAGTAGTCTCGGGCGTTCCCTGCTCATGACAGGAGAGCATTCCGAACACGGCAGTCTGGGTGTGAAAGGCACTTCCAACATCAGCCTCCCGTTCGATATGCCGTCCGGCCTGCTGAATCGCTTTTCGGTCAAGGCTTTCAATGCCCTCTATTACCACAGGGCACGTTCCCGGCAAGCAAGCCGGCAAGTGCATTACGCGCCGTTCTTCTATCCGCTTGACAGTGTCAGCAACTGGAACAGAATGTATGGAAAAAACGGCTTTACCCAGTATCAGTTTGTTGTACCAAAAGACGCCGGGATTGAGGGGTTGAGCAGGATACTAAAAATGATCGTCGATTCAGGACGCGGATCATTTCTGGCCGTATTAAAAGTGTTCGGCAAGCAAAACGGCAATCTTCTTTCTTTTCCAACGGAAGGCTATACACTTGCGCTTGATTTTAAAATCGAACCGGGATTGTTTGAGCTGCTTGACACACTCGACAGTATGGTGCTTGATTACGGCGGAAGGCTGTATCTTACAAAAGATGCCCGTATGAGCAGAGCTACATTCCAAAAAGGGTACCCGGCAACAGAATCATTTCAGGCTGTCAGGGAGTCGTATGGCACAAAAGGAACATTCGTCTCTCATCAATCAAAACGGTTAGGACTGGATTAAATGCAGAACATTCTCATTATCGGGGCAACATCAGCTATTGCAGAAGCTACAGCACGGCTGTTCGCTCAACAGGGAGCAAAGCTTTACCTGTTAGCCAGAAACAAAGCGCGGCTGGAAAGTATGGCTGCAGACCTGAAAATCCGGGGAGCTGTATCGGTTACGTATAAAATCTTTGACGTCAATGATTTTGCCCGGCACGAGGACATGCTTGACGACGCAGCACAAGCAATGGGTGTGATTGATATCGCACTTATAGCCCACGGAACCCTGGGAGATCAGAAACAATGCGAGTCAAGCAGTGAGGAGACTCTCGCTGAATTTCAGACAAACGCGACCAGTACTATTTCCCTGCTTACCAGACTTGCAAACATTATGGAAAGCCAAAAAAAAGGTACTCTCGCGGTCATCAGTTCGGTTGCCGGTGATCGAGGAAGACCCTCCAACTATGTTTACGGATCGGCAAAAGCTGCTGTGACAACGTTTTGCGAAGGATTACGAGCAAGGTTGTTCAAAGCCGGAGTGCATGTGCTGATCATCAAACCCGGCATCGTCAATACCCCTATGACCGAAGGCTTGTCAATGCCCGCGCCCCTCGTTTCACAGCCTGAGCAGGTTGCAAAAGATATAGTAAAGGCACTCAGGGTCGGAAAAGATGTCCTGTATACGCCCTGGTATTGGAGATATGTCATGACAGGCATTAGTCATTTGCCCGCCAGGATATTTAAAAAAATGAACCTATAAGCACAAGTCTTATTCCGTATGAACAAGGGATCTTCATTTAGAAAAAACAGCATCAGCTCAAATATCATTCCTCTTTTACCGATTTATTTAGTAATCATTGTGACCATCCTTATCAAGTCATTCTTTTTCGACCATGGTCATATCAGTTACGATTCATCTTGTTATTTGAGACTTGCACAGAATTTACTGGACAACAACGGCTTTTTTCTTAACTCACTCTACGTTCCATCCGGTAAGGAATTTTTCGCCATATGGCCCATAGGATACCCATACATGATTTATCTTGTAGCTGAAATCACTAACCTTTCCGTATTTTTATCATCGAAAATACTGAATATCCTTTTTCTCAGTGGAATATTCCTGATTTTTATCAATAAATTTAAAGCGGATGCTTACCTTTTTGGATTTATACTACTTTTAGCACCAGCAATAGAAATATTTTCTTTTACATGGTCAGAAGTCCCGTTTATCTTTGGACTACTCTGGTTTACTCTTGCTTTGATCACTGCTACAGATAAAAAAGAAAATTTTTTTACCTTTCTTAATCTATCACTATCGTCAATCTTTCTTTTTCTAAGCAGGTATATCGGAGCGTACTCTATTATTCTGATATTACTGTTTGGCATTTACCATCTATTTAGCAAGGATTACAGAAAGCTTCTTTATTTCCTTGTAAGTGGATGCATTGCAGGTCTTTTTGTCACTCTTTATCTCTATAACAATCAAATCCACACAGGACATATCACCGGCATACCAAGAAGTCCCTCCAGTGAATCAGCACTTGCCATGGTCAAAATGATCACGACAGCCTATCTGTCTGAGTTTGTCAATTTTTTCACCTTTTCTCTCCTGTTCAGGGACAATCAACATATTACACCTCATATTGTAGCACTTGCTGCATCATTAGCAATTATCCTTTTCGCAATAAAACTCAAAATATTCCCCATAAAACTCGAAAAAACACCTCACAACTCGGCTATTCTTATTTTTTTTATTACAGGAATTTCTTATATCATCACCATTACCACATTAAGGATTTTAACTGTATTCGATCCATTATCATATCGACTTCTGTTCCCGGGAACTTTTTTACTTTTGATTTCTCTGATTTTATTTTTCAAAAATTTTTCTGCTGATAAACAGACTGTCAATACCTTCAAGTTTATCTTTGGCATTTTTGCTATTATCGGTTTTACTTCAAACTTTATCAACTCAACACCTAGAATTCCCGTCGCCTCCATCATAGAAAACGGATATAACCAGACTGTACCTTACTTTGTTCACCAGGAACGCCTTATTGAGAAATCGAAAGCCATCAAGCCAGAAAGCATTGTCATTTTGCCCGACGCTGGATTGAACTATCTGCGTCCCGACATAGTATCTGTGTACCCTCATCCCGAGACAGAAACCTGGTATCAATTCATCGAAAGAATAAAAAGTTTAAACACCCACAAAAGAGCAACTTACATTTATTTTCAAAAGGACTTCCCTTATGGCTACTATCACCCGAGTATTGTAGATCTTATCAGAAGCCATAACAAAGTCGAAATAGTCCGAATGCAGTAATCATAAAACCCCTGTCATCTTCATTTGACATATGAGAAAAATCCCTCAGCCAAAAGAAAAAAAGTGTCCGGAACTTTTTCGCTTCAGCAAAAACATCTCTAACTTAGCAGGTCTTAAGACACACAACCGGCCGTCGAGAGACTGACGCTCCGTTCTGCAATACTGTAAAGAAGCTATTTTCATGCTGGTTTATACCTCGGTAACAAAAAGCTATATTCCGAAAGCCAGAGTACTGGCGCGTTCTGTCAAACGATTCCATCCCGACTGGGAGTTTGTCGTTGTTTTATCCGACACGTTTCCCGAAGACTTCGACCCCGAACAGGAACCTTTCGACAGGATCCTGACCATTGACAACCTGAACCTTCCTGACTGGAAATCCTGGGCCTTCGGCCACACGATTGTCGAACTCTGCACAGCTGTAAAAGGACCGGCGGCACAGATCTTCGCAGACGATCCTGCCGTCAAAAAAATCATGTACCTCGATCCCGACATCAAGGTATTCAGTACGCTCTCACCGCTCGAGACACTTCTCGACAACCACGACATCCTGTTAACCCCTCACCTGCTCGATACCGAAGAAGCCATCGCCGCTATACAGGACAACGAAATTTCCGCCCTGAAACACGGGACGTACAACCTTGGCTTTTTCTGCGCAAGGACTTCGGGCCAGGGACTGGATTTTATCCGTTGGTGGGCACACCGCTTGACCCATTTCTGTATCGACGATATCCCGAACGGCCTGTTTACCGACCAGAAATGGTGTGATCTTGCACCCTGTTTTTTCGACAGGCTCCATATCATAAGGGATCGGGGATACAATGTCGCAACCTGGAACATCTCCCACCGGCCGCTTAGCAGGGACACGGACGGCACCCTGCTTGCGGGGTCAACGCCCTTACGGTTTTATCATTTTACGGGGTACGACAGCGGAGCGGGCCTAGGCATGCTGAAAAAATACGCTACAGACCAGAACCTGGCTCACGAGATCTGGGAAGGATATCTTGAAGACCTGAATCGTGAAGGCCACGGTCACGGCGCTTTCAGGGGTTGGGATTACGAACGTTACAACGACGGCAGCAGCATTTCCGAAGAAGCCCGGTTGATATACCGGTCCCGGGAAGACCTCAAAAAGGCCTTTCCTGACCCGTATTCGCTACAAGAGCCCTGCTACAAGAGCTGGTATGCGGCAAACAACAACTCCGTTCACCATCCGGTACCCGCAGCACAGGACGCCCCTTTTTTCTACAGGATCAAGCCTTTGCGAAAACTGTCGAAATCCATAAAAAAACGCCTGGGGAAAAGATGATTGCGCAACCGGGAATACCGAACCCGCTAACCGGACACCGATGCCCCCTGACGATGAAAAGATACTGAAGATCAAAACCGTCACGTTGCGCTACATTGAGTTTGAAGACCGCATGCGCATGGCAGCCCGCCTTGACGGACATGGTCAAATGGTTTTCTGGCTGACCTTGCGCCACTGCCAGCGCATTGTCCCTGCACTTGTCAAATGCCTGGAAAACGACAGCAGTAGGAAATCCGCAATTGACCGATCACTTACACTGTCCTGCCGCCAGCATGTCGCAGAGTGGGAGCAAAGAAAAAAACCATCTGCCGAACCGGTGCTGCCATCCGGTGAAGAACATTCCCTGCTGCCCCGGCAAGTAACCGTCGCCTGCAGGGAAAAAAGTGCAGCGTTACTTTTTCCACTTGAAGATGGAAAAAGCGTAAAGCTGTTGATGAACCTCCAGGAGCTTCGCCAGTGGCTGGGAATACTCTATCGCCAGTTCAGGCATGCCAGTTGGCCTCTGGATGCATGGCCTGAATGGTTTACAGGCGATCCCCACGGCATGAACTGATATCGTGATTTAGCAAGGTCGTGTGACTCCATTGTGCTTTGAGAAGAAAATACTCAGACATTGTCTATCTTTATCTTGTTTTGCCAAGCACAGAAAGTGCTTGCACATGGGGCAGGCTCAAGTAAAATTATTGCGTATATTCCAGCTGACTACCTGCGCGGTATCTGGAAA
>4978
GCCGGTTTTTTTTACTACACACCACAAAAGCCCATCTCAACACAGATGGGCTTTTGGCGTTTAGAGTGCGAAATCTTTGCCACTTTCCTCTTCCCATCTCGCTACCCAGCAGTCCAGCTATCAAACTATTCAGCTATTGTAATACTTCAACATTTTCCTCTTGAGAGGATTTTGTTGCATGTAACGGTTCGTTTGTATATGTTACATGTAACAAGGCGTGACATATAAACAAAGAAATAAGGAAAAAATGGGAGGAGTTCTGGAACGGGTGCACAAGCACAGGAAGAAGTTACGCAAGGAGGGAATGCGTCCGATACAGATATGGGTTCCCGATACACGCCGTCCCGGTTTTGCGGAAGAGTGCAAGCGGCAGTCCCGCCTGGTTGAACACGATCCTCAGGAAAAGGAACTCCTTGAGTTTCTTGATAAGGCTTCAGATCGTGAGGGCTGGGAAGCATGAAAAGAGGCGATCTGGTTACCATAGCACTGCAAGGTGATTACGGTAAGCCTCGACCTGCCGTTGTCATTCAGTCGGATTTTTTTACTGAGCATCCATCGGTGACCATCCTGCCGGTAACGAGCGAATTGCGTCAGGCACCGTTATTCAGGATTGCTGTTGAACCGTCCGCCGGTAACAACCTGAAAAAAAGATCACAGGTCATGGTTGACAAGATTCAGACTGTCTCGCAGGAAAAGGTCGGGCCAGCTTTCGGAAAACTCGATGATGCCGGCATGCTAGCCGTTAACCGGGCACTTGCCGTGTGGTTGGGATTCGCGTGATCAGTATTTTCTCTCGGCTTCAAAAGAGTCCCCTTTTTATAATTAAAACAGCCATGTTGTATCCCCTGTAAGGTATAATTAGATAATATCCCCTGTAGGGTGTATATTGAAAATATCCCTTTCAGGGTATGTTTTCAATACACAACTTATTCCAGATTCATGAAAAGTCAGGCGGTACGGACACCTATGCAGCTTGCACGGCTGCTCAACGGACAAAGAAAAGAGCAGGGGCTTTCCCAGAAAAAGGCAGCAGCGAAAGTCGGTATGGCTCCGAAGACTATTTCTGCGCTTGAGAACCATCCGGAAGGGAGCAGCATTGAAAGTTTGTTCAAGTTGCTTTCCGCGCTTGATCTCGAGATCGTTCTGCAACCGAAATTGCACGTTGAAGACAGGGAACTTTGGTGATGGGACGCAGGACGACAACGCGTAAACTCGATGTGCTGATGAACGGCGAGATGGTGGGAGAATGGACACTGACTTCTGCCGGATCCCATGAATTTGCCTATGCTGATACATGGGTTGCGTCGTCTTTTTCCCGTCCGTTATCTCTTTCTCTGCCGATACGTAAAAAGAAATATACCGGTGATAGTGTATACTTTTTTTTCGACAATCTTTTGCCGAACAGCGATGTTATCCGAAAACGGATACGGGACCGGTTCGCCACCGGTTCAATCGAGGCGTTTCAGCTTCTTGCCGAAATCGGCAGGGACTGCGTGGGAGCCATACAGTTGCTTCCTTCGGGAGTCGAATCTGCACCGGTTCATAAAATTCTCGCTGAACCGGTTACCGATCAGGATATTGAGCAGTTGCTTGTCCGAACGGTAGCCGAAGATGCTTTTGGCCGGTTCCGGGACGAAAACCGGGACTTTCACATTTCTCTTGCAGGGGCACAGGAAAAAACAGCCTTGCTCCGGCATGACGGAAAATGGAAAATTCCACATGGAGCGACTCCTACTACCCATATATTCAAGTTGCCTCTCGGCCGGATGGGTCATTTCAACATTGATATGACTACATCTGTTGAAAACGAATGGTTGTGCAGCAATATTCTCCAGGCATATGGCCTTGCAATCGCATCCAGCCGGATCGCAAGGTTTGGTGACATGAAAACACTGATCGTCGAGAGGTTCGACAGGCAACTATCGCCTGATAGTTCATGGATCATGCGATTGCCGCAGGAAGATATGTGTCAGGCAACCGGAACACCTCCCTGGAAGAAATATGAGAGTGATGGCGGTCCGGGCATAAGGGAGATCATGAGTCTGCTTCTGGGATCTTTCCGTGCCGAACAGGACAGAATCGACTTTTTCAGAGCCCAGGTTGCTTTCTTTATGCTTTGCGCCATAGATGGCCATGCAAAAAATTTCAGTTTGTTTATCAGGCGGGGCGGGCGTTACCAGCTTACGCCACTCTATGATGTCCTGTCGGCATATCCTGTCATGGGGCATGGCAGCGATTTGCTTTCGCTGCATAAGGTCAAAATGGCAATGGCTGTTTGGGGAAGAAACCGGCACTATTCCTGGAATCAGATAAGACGGGAGCACTTTCTGAGGACCGGGAGCAGTTGCGGCCTCACTGAGGCAATCTGTAATGGTATTCTTGAGGAAATGATCTGGAAAACGCCCTCGGTGATACAGCATGTATCGGATGCCTTGCCTGCTGATTTTCCCGATCATGTCGCATCGTCGATTTTTCAGGGTCTTGAGCAGACAGCAAAAAGGCTGTCTTGAATCCCAAACAACCATTAGTGCTGCGTTGCGTGATTCACAACATTTTACCTTATGTCCATAGGTCCCAAGCCCTGACCGTATCCGATTTGTATTTCGGTTCAGGGAGAGGGTTGCTAAAGGTTGCAATAAGAAGCTACCTTGTTTCTAAAGGGGAGATGATCATGTCAAAGACTAAAGGCGTCAAGTTAGACGAAACTACCGAGCAACGGCTTGCAGCACTGGCTCGTATCCGCCACAGGTCGCCTCACTGGCTCATGTGCAAGGCAATCGAAACATTCCTTGATCGCGAAGAAAAATACGAGCGGGAAAAACGTGAGGATATGGAACGTTGGGAACGTTATCAACTGACCGGTGATGCAGTATCCCATGAAAAGGCTGCCGAGTGGATTGAAAATCTGGCACAAGGGAAAGTGACGGCTTGCCCCAAATAAAATTGCTCCCGGAAGCGTTGGCCTGAATGGAGAATATCATGGTTGAAGACGTGGTTGTCGAACCGATGACAGAAGAGTTCATCTTGTGGCGTTGTCTTCATGGCGGACCACTTTCGCGCGACACCATCGACCAGTGGTCGTCCGGTGATAAGATGCAATGGACGCGCTATCGCGACCGCAATACTGCCCTTTTGGTGAAGCTTACCAGAACCTATGGAGCTTGTGCTATCCTGGCACGCGACGGTGACCGGATTGTAGGGCACCTTCGTTTCTATCCCAAGTCTGTCTGTTGCAAGGAGGGTGCAGGAGGCCTTTGCCTTCAGCAGGACTTTCCAGCAGGCCCGGTTGAAGACTTTTCAGACAGCGACTTTCTGAAACCGGCACAGATAGAAGACAGGACGCTTGTCGTGCATTGTCTTATGACGGGAAGCCCTCAGCAGAAAGAGAATCCCTACCAGCGGAAAGGCATCGGCACACGCATGGTAAATGCCTTGATTGAGTGGGCCAAAGTAAATGGTTGGGAACGAATTGAGGCGGACTCTTTTGAGGATCTTCCCATCATCTATGATATTACAGGCAGTGCCGGACATACATTCTGGGAGAAAATGGGATTTCGCCTTGTTGATCGGCATCCTCACCCGGATCTGCAGGATCGTAGCCGGTTCGGTGAGTTCATCAAAACGCTCGAAGAGCAGGCCAAGTCTATCGGGATTCCTCCTGAGAGAGCGACCGACCGACTCGTGATGCGTCTTGACCTGACATGAATCTGAAGGCCGACATGTCATTTGAGAGGGGCCACTCGTAACGAAAAAGAAATAAAGCATGCACTCAATACGAAAAGATATGCAAGAACTCCATGGACAACTCGGGAATGGAGCTATACAACGGGCCTACAGAGCATTGCTTTCTTACATGATGGAGTTGCGAATACATTTCAAGAACAAGTACCCGGATTCTTCCGTATCCGCCCTATATCAAGGATACATGGATATGACGTACTTTGCCGTTTCCCCACCGTCACTCAAGCAGCGTGACTTGAAGATTGCAATTGTCTTCAACTATGAAGCTTTCCGTTTTGAAGCTTGGCTCTCGGGTAGAAACAGGGGTGTCAATCGGAAATACTGGGAGACGTTCAAAGACCGAAAATGGCCCGCATACCGCGTTATCACACCTGCCAAAGGTGTGGATTCGATTGTTGAGTGCGATCTCGCCCAAGGTTTTGACCTCAGTGACTCGGATGCCTTAACGGCAAGTATCGAGACTTGTACGAATGCGTTCATCAAAGACATTGAGGGGATTCTTACCTGATATAAATTTCTGTATCAAAAGAGCGATGAGATAATGAAAATATCTGTCTGTTCAAACCGGCCAATTCTTTCATCATGCGGTTTGAAAGACCTGGACTATCAGGTCGATACCTACGTTGGGTGTGAACATTACTGTTATTACTGCTATGCTCTTGCTCAAGCTGAAACTGACTGGTCAAAGGAAATCTTCGTACATAAAGATATCGTCAAGCAATTGAGCGGAGAAATTGACAAGGTATCACCTCAGCCAATTTATATGGGCTACCATACTGATCCTTATCAACCCTGCGAGGCTCAATATCGCCAAACCAGAAAGGTCTTGGAGTTACTCAAAGAAAAGGGGTTTTCAGCAAGTATTCTTACCAAGTCTGATCTGGTTGTTCGTGATATTGATATTCTAAAGGAAATGAAAAGCGCCGTTGTCAGTGTTTCGGTGGCATTTAATGATAACCGAATACGCAAGCTCTTTGAAGCGAATACCATAGCCACCGAGAAAAGAATCGAAGCTCTCCGTCAACTAAAAAAGGCAGGTGTAAAAACAGGAGCCCTAATCTGTCCGGTTATTCCTTACATAACGGATACATTTCAATTGATTGATATGGTGGAACCATATGCTGAAGTGATCTGGATATACGGGCTTAGTATAAATGATCGTTCAGGTCAAAATTGGCTGAATGTTCGAAAGATTTTAAGCAGTCATTTTCCTGATTTGGTAGAGCAGATTGAACCGGCATTATTCTCAAAAGACCATATGTATTGGAAACAGCTTGGAGGTAGCTTGAGAGCGCTAAAACAGAATCGGCAATTGGATTTGGAAATTCATTTGTAAGAATAATGTTGCGATTACAAAAGTCCATTTCTCAAGGATGGGCTTTTGGTGTTTGTGGCTCTCCCCTGCTTGTCGGGAATCCAGACGATCGCTTAAATACGAAGCTGCCAAGCTGAATGTTGGAGGGGCGGAATTACTTTTTATTTTGGTTTTAGTAGTTGTTCTCCTCTGCAAGTACTGGTGCAAAAGATCCATGAACGTTGATCCCGAAACACGCTATTCAAACCATTCGGAGGTGACGTAATTCGCAAAAATGGTACAACTAACAAGATGTTGCGTTTGGACGGCAATTCCGCTACACTTCGGTTTATCGCTTAGCTTGGCGTGAGGTTTCTTAAAAAATATCAATGCATAAAAAAAGATCTCTGTTAAGGAAAATATTTCTCTGGGTTAGTGCAACTTTACTGGCTCTTTTACTGACTATTATCGGTTTAGGGTTTTGGCTGTCTCCAGGGGAGCTTAATTTTGATTCTCCATATCATCCATTCAAAACAGAGCAAGCAAAAGAGGAATATTTAAAGCTATATGACGAGAGAGCAAAGAAATGGCCCGTTATATCAACAACTAAAATGGTAAATACATCTTATGGTCAAACGTTTGTAAGAATCAGTGGCCCAGATAGTGCCGCTCCATTAGTTTTGATGCATGGTGCAGGTGGTAACTCTCTGCAGTGGATGCCTAATGTTGAATCACTATCGAAACATTACAGAGTCTATGCAGTCGACAATGTGTATGATAATGGCCGAAGCATTCCTGTCAAAATCATGGCAGATGCCAATGATTTTGTGAGTTGGCTAAATGAGCTTTTTGATGCATTGGGATTCCATGATCGGGTCAATATGGTGGGTTTATCTTACGGCGGATGGGTAACAGCCCAATATGCACTAAAATTCCCTAACCGTCTCGATAAAATTGTTTTGTTGGCGCCGGTCGGTACGGTTGTGCAACTTTCACCAGGGTGGATCGTCCGGGCAATTTCTGTTGCTATACCTCTTAAGTTCTTTTCTCGAAATTTCGTTTACTGGTTAGCAGAAGACGCTGTTCACTCTGGTAAAAAAAGTCGAGCCTTGATCGAAGAACACGTAGATGAAACATTTATGGCTGTGCGGAGTTTTAAAGCAAAACGGATGGTAAATCCCAGCGTATTGACTGATGAAGAATTGCAGAGTATCAGAATACCTACTCTATTTATGGTTGGTGAAAACGAAAAGATATATTCACCTCATGAAGTTCTTGAACGGTTGAACAGGGTGGCTCCGCAAATTCAAACCAAACTGATTATGAATGCGGGGCATGATTTAACGATAGTGCAGGCAGAGACAGTCAACAGCTTGATAACAGAGTTCCTAAATCAATCGCAAGGAATTCCATGAAACCTAACAAGGCAAATTAACTCGGACGTTAAAAAGCACTACGCCTTCGCCACTTTGTTTATCGCTGTATTGCCGCCCGGTGATTTTACGACGTTAGCTGCAGAATACCAGTATGAGAGATATGGGCAGGAAATGAATTGTTCTATCACTTCAGAGCAACTACGGATTCGTCGATTTGAGCGAGACGATGCCGAAGATTTTGTCAGCTTCATGACAGATCCTGAATCCACCAGGTTTCTGACTTTCGGCGAAGAGCAGAAAAGCCGTAAAGGAGCCAAAGAACTTCTTGAAGTCACCATAGAGTCCTACGATTCCGAAGCGCTACTTATGGCTTTTGCAGTCGAACATCAGGAAAGCAGGCAATTTATTGGATTCTGCGGTTTGACTCCACGTGAAGAAGGTACGGTGGAAATCATGTATGCAGTGATGCCAAATGAGCGTGGTAAAGGATATGCAACCGAGATCGCGGCAACGTTAGCACAGTATGCCGTCAATCAACTCGGTTATCGGCAAGTAATAGCGCCGGTCTCTCCCGAGCACGAAGTTTCAAAAGCTGTAGCGTTGAAGGCTGGTTTCAGGGACCATGGAATCAGTCGAAACTCAGGTTCTTCAGAGAGTGTGCACCTGTTCGTATTTGAGCAGGAATAGTTAACAAAGCGTTGGCCATCATAGGATTTTAAATAATGAGAAAAGCTATACTGCTTCCGTTTGTCGTGTCGCCGTTGCTTGCGGCACTGCTTTTCGGTTCCGCAGGCAGAATCGATCTGCCCTGGGCATGGGGTGCATGGGGCATACTGTTTGTCAATCATTTGATTGGTCTGGCACTGTTCCGGCGGTTGCGCCCGGACCTGGTTGAAGAGAGAATGTCGCCGGGTGAAGGAATGCAGTCCTGGGACAAGACGCTCTTGCGCCTCTATATTGTAAGTGTCCTGATCTATCTGGTCTTTACGGGTTTGGATATAGGAAGAATCCAATGGCTGGGCGGCATCCCCGTCGAAATACGTCCTGCGGGCTGCATCTTTCTCCTCGCCTCGTTGTCCCTTGTCTATTGGGCCATGCTTACCAATAATTTCTTTTCAACCGTTGTGCGTCTTCAGGAGGATAGAGGTCAGTATGTCGTCACTACCGGTCCATACCGCTTTGTTCGTCATCCCGGCTATCTGTCGGTTATCGGGACCTGGATAGGGTTTTCGGTGATGATTGGCTCGTGGGTAGGTTTGTTGAGCACCACGATACCGTCCGCGGTCATGGTTGTGCGGACACTTCGGGAAGACCGGTTCCTGCAAGAGCAACTCACAGGCTACGAAGAATATTGTCGTAAGGTCAGATGGCGGTTGATTCCGTATGTATGGTGATGGTGCTTTTTACTCGCGGCAACTGCTGACTGAATGTATTTCGGGCTCTCCCCTGCTTGTTAATCCATACACGCTCCCCAGAAAACCACCTTTGTGCGGCAGGTTGTTGGGATATAATTACTTTATTATTTTGGTATCGGTAACTATATAAAAGACTTAGGAGTGACTTTGGCTCAACTTGAACACATTGAGGCAATCGAGAAAAAGCTTTGGAGCGCGGCTGATACTTTGAGGGCGAACTCTAACTATGCCAGCAATGAGTATTTTCTGCCCGTTATGGGTTTGGTTTTCCTTCGGCATGCATTCAGTCGCTATCTTGCCGTCAAGGATGACATCGAGACAAACCTGCCCAGGCGCGGCGGCAAGACGCGCCCTTTGACCAAGGAAGATTTCTCCCAGAAGAGCGCAATCTATCTGCAACCCAAGGCCCAATTCGATACCCTCGTTGCTCTGCCAGACAGCGCGGATCGAGCCAAGGCTATTATCGAGGCAATGGAATCAATCGAGGCGGATTATGAAAGCCTGCGTGGTGTTCTGCCGAAGAGCGAGTATCAGGAACTCGACAACGATGTGCTCGGCCAGTTGCTGCGTACCCTCAATCCTGAGGAACTCAAACGTGTTTCAGGAGATGTGTTCGGGCGTATCTATGAATACTTTTTAACCCAGTTCGCTGACCAGAAGGCACATGACGGTGGAGAGTTTTTTACCCCGGTTTCGCTGGTGTCACTGATCGCTAACGTTATTGAACCTTCCAGTGGCAAGGTTCTGGACCCCGCATGTGGCTCGGGAGGCATGTTCGTACAGAGCGCACGGGTGGTCGAGCGGCGACATGAGAACCCTACTGAAAGGCTTACCTTTTACGGTCTTGAAAAGAACGCCACGACGATCCGGCTGGCCAAGATGAACCTCGCGGTTCACGGTCTCGAAGGTGACATTCAGAAATCCATTACCTACTACGAAGATCCGCATGAACTGCTGCGAAAGTCCGACTACGTGATGGCGAATCCGCCTTTCAACGTTGACGAGATAGATGCAGACAAGGTCAAGAGTGACCCTCGCCTGCCCTTCGGGTTGCCCGGTGTCAACAAGAAAGGCAAGGTTTCCAACGGCAACTATGTCTGGATAAGTTATTTCTACAGTTATCTGAATGAGAAGGGGCGGGCGGGCTTTGTCATGTCTTCACAGGCTTCCAGTGCCGGACGAGACGAAGCCAAGGTACGCCAGAAGCTGGTCGAGACTGGTGATGTGGATATCATGATCGCGATACGATCAAATTTTTTCTATACTCGCACCGTCCCATGTGAACTGTGGTTCCTCAATCGAGAAAAGCCTGAAACACATCGTGATAAGGTACTGATGATCGATGCACGGAATATATATCGCAAAGTCACTCGCAAGATTTATGACTTCAGTCCGGAGCAGGAACAGAACATCCTGGCTATTGTCTGGCTCTATCGTGGACAGACCGAGCGCTATCTTGACCTTGTGGCGGGCTATTGCATGCGGATGCTGGCCGAGGGGATGACATGTTTTACATCACAAGACGACAATGGTGATTCGGTAAAGCCGCTGCCGAATTTTATGAGTTCTTTAACAGCATTGCGGAGCGCCGTCGAGCCGTTCCTCAAGACCCTTGCCGAGGATGCGCCACACTTCGAAGCACTAAAGGAACTGGATGAAGCTACGCCGATGTTTAGTGAGGACGTAGACGCTTTTCAGAGGACCGTCACCGAGCAAGAGGCATTATGGGATCAACAGAAAACAACCAACGGTGAACTGAAAAAAGCCGTTGACCGGCTTGCGTCATTGGCCGAAAGCAGCCGCGATCTGGTCAAACAAACCGATCTGCTTTACAAGCTCGCTTGCCGCTTGATTGAAACCTGCGAAAACGAGTGCAACGCCCGTGATAACGAGACTTGGCCAAACCGCGATATCACTCGCGCACGAAAAGCAGCTGATGTAACGCGTTCTCAGGCAGTGGAACAACTCAAACAGGTTCGTTATTTCTGGCGGCAGGCCCACTGGTTGACAGAACGCTTTCCTGAGGCTGAACTTCGCCATGTGGAGGGACTGGTCAAACTGGTGGACCGCGATGAGATCGAGACAAATGACTGGAGTCTCACTCCCGGCCGCTACGTCGGTGTTGCACCGGAACAAGAGGACGAGGACTTCGATTTCGAGGAGGCAATGCGTGAGATTCATGTTGAACTGGAAGACCTTAACAATGAAGCCGTAAAACTTTCCGCAACGATCAAAAAGAATTTTGAGGAGCTGGGGATATGAGTGTTTCTGAACTTCTCAATGCTGAGGAAGGCAAAACTCTTGAGTTCAAGCAGGACCTCTCATCCCCTCGCAATCTCCTTAAAACGCTGACAGCGTTCGCTAATACTGCGGGAGGCAGGATTATCATAGGCGTGGCGGACAACACCCGAGAACCGTTAGGGATTAACAGTCCGCTGGATCAGGAAGAACGCTTATGCAACATGATTGCCGATTCTATCAGTCCACGTCTGGTCCCCAATATCGAAATGGTTACGGTCGATGGTAAAACTCTTCTCGTGATTGAAGTTTTCTTAAGTAATTCCCGTCCACATTACCTTCGTTCCGAGGGCCCTGAAACCGGCGTCTATGTTCGGCTCGGTTCCACCAACCGTCAAGCTGACCGGGAGCTTATCGGCGAATTGCGCAGGTCCGTCGAAGGGGAGGCATTCGATGAGTTGCCCATGCCGGAGTTGTCGATTGACGATCTTGATATCGAGGCTGCCCAGAAGGCATTTGGTTCTCTACGGAAGCTGGACGAGCAAGCATTGCTGACGTTGAAATTACTGACCCGCCATCAGAACAGACTGGTTCCGACAAAGGGTGGGATTCTCCTTTTTGGCAGGCAGCGTACACAGCATTTTTCGGATGCTTGGATTCAGTGCGGTCGTTTCTTTGGTACTGAGAAAATCGACATTTTTGATCAGATCGATATTGATGTGCCTCTACCGAAAGCCGTTGACGAGGTGATGCTGTTTCTGAAAAAGCACGCTTATCGCAGTGCTGATCTCTCTGAAGTAAGGCGCAAGGATGTCTGGAGCATTCCGCTGGGGATTTTGCGCGAGGTGATTATCAATGCCCTTGTCCATAGTGACTATTCACAACGCGGTGCACCGATCAGGGTTGTTTTTCTTGACGACCGCATCGAGGTTGAAAGCATGGGTCTTCTCGTGCCCGGCCTGACTATCGAAGAGATGAAACAGGGAACCTCCCGTATTCGCAACCCGGTGATCGCCCGTGTTTTCAAGGAACTTAACCTGATCGAACAATGGGGCACCGGTGTCCGGCGCATTTTTACAGACGCCCGTGAGCTGGGTTTACCGGAACCGAACATTGAAGAAATCGGTTTTCGCCTCCGTTTTATCGTTTATCTGGAGAAACCACATCGCATACAGGCTGGTGTGCAGAAGGTTCGGTTAAGTGTAGAGTCGGAGGCACAAGTCGAGGCACAAGTCGAGGCACAAGTCGAGAGGCGTATTTTACAGGTCTGTGCAGAACGACCACTTTCGTCAGCCGAGATTGCCGAGGCTCTCGGGCACAAGTCATTGAGTGGAAACGTGCGTAAGGCTCTGCCCGCATTACGGGAGGCCGGATTGCTGGAATACACCATTCCCGGCAAACCCAAAAGCCGCCTGCAGAAGTATCGGTTGACTCAAAAAGGGAGAAATGCTCTGGAGGAATGGGTATGAAACGAGCTACAGTTCAACTTGGTGACTTTCTGACTCTGAAGAGAGGTTATGACCTGCCGAAACATGTTCGGGTTCCAGGAGGAGTGCCTGTTGTGTCTTCATCAGGTATTTCAGGTACTCATAAAGAAGCAAAGGTGGATGGTCCTGGTGTTGTAACAGGACGATATGGCACATTAGGTAAAATTTTTTACATCGATGAGCCATTCTGGCCACTCAATACAGCCTTATACGTTCAAGATTTCAAGGGTAATCATCCTCGTTTTGTATCCTATTTTTTGAAGTGGATTCTTAACGGAACTCAGAGTGACAAGGCGGCAGTACCGGGAGTTAATCGAAATGACCTACATGCTCGTAAGGTCAAAATTCCAGATAACCTAAGTGAGCAAAAAGCAATCGCTTTTGTCCTCTCTGCCTATGACAACCTGATCGAGAACAACCGGCGGCGGATTCAGTTGCTGGAGCAATCAGCACGTTTGCTCTACAAGGAATGGTTTGTCAACCTCCGTTTCCCCGGCCACGAACACATCAAAATCATCGACAGCGTGCCGGAGGGGTGGGAGAAAATACCGTTTGTGTTTTTGGCAGACTTTCTGAATGGCTTTGCATTTAAGCCTTCGGATTGGGCAGAATCAGGAATTCCTATCGTTAAGATCCCCGAGCTCCGGGATGGTCCGACGATTAAAACACCTAAGAATTCTGGGGATAATATCCCTGAGAAATACCTTTTGCAAGACGGCGATATTCTTTTTTCTTGGTCAGGAACGCTACTAGTCAATATTTGGAACCACGGCAAGGGGCTCCTCAATCAGCACCTTTTCAAGGTGATGCCAGTTTCGCCGGAGCTACGTTCATTTGTCTATCTTGCATTAAAAGAGGCATTGAATGAGTTTCTAAACGAAACTACGGGTGCTACAATGAAACATATCCGTAAAAGGGCATTGCAAAAAGTTGCCCCAATCGTTCCAGTGAAGAGCATTCTTAGAGAGTTTGAATCTGTCTCAGCCCCGATCATCGAACAGATTGGGATTTTACAACGACAGATTACACAGGCATCAAAAGCCCGCGACCTGCTCCTACCAAAACTGATGAGCGGGGAGGTTGCAGTATGAAATATTTTCAAAAAACAACTCGAAAAGAGGAGAGGCATTCGTGAAGAACTCCACGGCTCTAGAAAAAATTGACGAACATCAACTTTTCGTCCCTGCATTTCAGCGTGAATATGTCTGGAAGCGCGATGACGCAAAACGACTTATTGATTCACTAATCAAAGAGTATCCGACGGGCACAATGTTGACTTGGGAAACAAACAATCCACCTGAGCTCAAAGGTCCTCATAAGTATGATGCAAGGCAAGGGGCAGTGCGCATTCTTCTTGATGGTCAACAGCGTCTCACTACGCTCTATATGCTCGTTCGAGGTGAGCTACCGCCTTACTATACTCCACAAGAGATTCAGAACGATACCCGAGGTCTTCGTGTGAATGTCGAAACGCTTGATCTTGAGTACTACTCTCAGACGAAGATGCAGGGTGATCCGTGTTGGCAGAATATTACGGATGTACTACAACGGAAGGTTCGTGTGCGAGATATTGTACGTGAACTCGAAAAAGGTGGTAGTGTAGTGACGAGGGAAAGAGAAGATACTATAGACGATAATTTACGAGCTATTGAGAACATTCTCGATCGTGAATTTCCCGAACAAACCATACCGGCTAAAGCTACTGTAAGAGAAGCGATTGACATTTTTTACAAGGTTAATGCAAGTGGCGTATCGCTAACAGATGCTGAATTGGCACTTGCGCAAATTTCAGGATACTGGCCAGAGGCGCGAGATACTTTCAAGAGAAAGCTCTCTGACCTTCAAGGCAAGGGCTTCGTGTTCAAGCTCGACTTTGTGGTTTACATGCTCCTTGGGTGTATTTATAATCTCGGCTCGGAGATGAAAAAACTACACGGACCCGAGAACGATGAGCTTGTGCGTAAAGTGTGGCAGGTCCTTGATGATAGGGTTCTCGATTATGTCGCCAGCATCCTCCGTTCTCATGCTTATGTGGATCACACTGATGAAATCAATTCAGTTTATGCCTTAATCCCTATCATCGTTTATTGCTACGGGAAAGCAAATGATCATCTCGACGATACGGAAATACGTAAGATCGTCAAGTGGTTTTACTATTCGCAGATAAGAGCGCGTTATATTAGTCAGCTTCCCCAGAAACTAGACCGTGACCTCCGTATAATAAAAGAATCAGAGAATCCTTTCGATGAACTTTTGGCAGTTATTGAAGAGGAGCGGCGTCTTGAGATTTTGCCCGATGAGTTTGTTGGGCGATCTGTATCTCATCCTTTATTCGGTCTTGTACGCTGGTATATGAAGCATAAAGGGGCATTTTGTTTTACGACTGGGGTGGCATTGCGGCAGGTCATGGGTAAGAATTATCAGTTAGAGAACGACCACATATTTCCTTACTCGCGGCTCAAAGCTCATGGATACGACAAGGGGAATCGAGTAAAGTACGCGCTTGCCCAAGAATTGACGAATCGGGCGATTCTTACGCGGACTGCTAACCGCCGTAAAGGGGCAATGGAAGCAAAGAACTATCTTGCCCAAGTAAATAATATGTACCCACGAGGGCTTGAACTGCAATGTATTCCAGAGGATGTGGAACTATGGGGCATCGAAAAATATGAAAACTTTCTTCAAGCTCGCAGGAAAATGCTTGCATCTGAACTCAATTCTTTTCTTGATAGCATCACCGAGACACAGCCACCTGAGGCTCCTGTTACTCTCGAGGATCTTATCGCAGAGGGTGAGAGTGAAGAGCTTGAGTTTAAGGCATCTTTTTGCTGGGATATCGAGGAGGGTGTTAGAAACAAGAAGTTAGAGCTTGTGATAGTCAAGACCGTTGCTGCTTTTGCTAACGCTCAAGGTGGAACTGTTCTTATTGGTGTAAGTGATGATGGTGAGATTCTTGGTTTGGAAGGTGACTATCACGCACTGGGGGAAGCTGACAAAGATAAGTTCGAAATTCACTTACGTAATGTTTTGAATCAGCATTTTGGAACGTCATTCTGTGCGACTAATATTGATGTTGTATTTCCGACTTTTGGCGACATTGAGATTTGTCAAATTGATGTTAAGCCCACTAAAAAGCCGATTGTGTTGAAACTAAAAGATCGCAATGGACAATCTCAAGAAAAGCTATATGTTCGCAGTGGTAACTCATCGCAGGAAATCCCTATGAGCGAAATGCAAGCTTATCTGTCTGAACGATTCTCTGAATAAATAGTGAACGATCTTGAGTAACTACACCGAAGGCACCCTTGTCCAAAAGACAACCGCCGAGTACCTTGAACAGGAACTTGGCTGGAAGTCGGTGTATGCTTATAACAACGAGGATTTTGGACCAGAGAGTTTGTTGGGGCGGGAATCGGAGCGGGAAGTGGTGCTGAACCGTATCCTGCGGGCGAAGATCGAGGAATTAAATCCGGGGCTACCAGCTACGGCTTATGAAGACGCCGTGAGACAGATCGTTACAGCATCAGCGACGCAATCGTTGATCGCAATCAACCGCGAGAAATACTCTCTGCTTCGAGACGGTGTGCAGGTCACTTTCCGTAACGACAACGGTGAGCGGGTGCGCGAGCGACTGCGCGTTATAGATTTTGAGCATCCGGAGAACAATCATTTTCTTTGCGTCAGGGAATTGTGGGTGCGAGGCGATCTGTACCGGCGTAGAGCAGATATCGTTGGATTCGTTAATGGCTTGCCGTTGCTGTTCATCGAATGCAAGAACGTTCACAAGGATCTGGAGGTTGCCTACAATAACAACTACAAGGACTATCTGGATACTATCCCCCATCTCTTCCATTGGAATGCTGTCCTTATGCTTGGAAATGGTATTCAGGCAAAGATTGGCTCTCTTGGCAGCCCGTATAAGTTTTTTCACGAGTGGAAACGATTGGCTGAAGAGCAGCCGGGTTTAGTGGATATGGAGACCTTGCTCAAAGGCGTCTGCGAGAAAACGAACTTTCTCGATCTGGTGGAGAACTTTATCGTATTTGATGAATCAGCAGGAGAGCCAAGAAAAATTCTTGCCCGAAACCACCAGTTTCTCGGTGTCAACCGGGCTATCGAAGCCGTAACAGAACGTAAAAGACGGGACGGTAAGCTGGGTGTCTTTTGGCATACGCAGGGTGCAGGCAAGAGCTACTCCATGGTATTTTTTACACGGAAGGTTCATCGCAAACTGGGCGGTAATTTTACGTTCCTTGTGCTGACCGACCGCGAAGATCTCGACACGCAGATATATAAGACTTTTGCCGGGTGCAGTGTGGTGGACAATGACCGGGATCCTTGCAGGGCGTCGAGCGGTGAGCACCTCTCAAAACTACTTGTCCAGCACAAGTCACACATCTTCTCGCTGATTCAGAAATTCAACAAAACCATCGCAAAAGGGGAAGCTTACACAAAGCGGGACGATATCATCGTCATCACTGATGAGGCCCATCGAACCCAGTACGGGACTTTGGCGCTCAACATGCGCAATGCGATGCCAAATTCCAGCTATATCGGTTTTACCGGTACGCCGCTATTCAAGGACGACGAGATCACCAAGAGGGTATTTGGCGATTATGTATCAACCTACGATTTTCAGCGGGCTGTTGACGATAAGGCCACGGTGCCGCTCTATTACGATGCGCGCGGTGACAAGCTTGGCATTGCGGTTGGTAACCTGAACGAGCGGATTGCCGAGAAGCTTGAGGAACTGGAGACAAGCGATCTCGATGTAGAGCAGCGCCTTGAGCAGGAACTCAAACGTGATTACCATATCATCACAGCCGGAAAACGTCTTGATCAGGTGGCCCGTGATTTTGTGTGGCATTATTCCACGGCATGGGAAACCGGCAAAGCAATGCTGGTCTGCATCGACAAGATCACCTGTGTGCGGATGCATCGGTTGATAGAATTTTACTGGCATGAACGGATCAAGGTGCTTGAAGGGCAGTTGTCTTCAGCAAAGGATGAGCAGGACGAGCAGTACCGACAGCGTCAGATCGTATGGATGCGCCAAACGCAAATGGCGGTCATGATCAGCGAAGAGCAGGGTGAGGTCGAGAAGTTTCGCAAGTGGGATCTGGACATCACGCCATACAGACGTCTTATCAAGGACGGTATTGATCTGCCTGAGGCTATGCAACTATTGCCGCAGTACCAGAATATGCAACGGTTGTCTTTGGACGATGCGTTCAAGGCCGAGGAACACCCGTTTCGTGTCGCCATTGTCTGTGCAATGTGGTTGACCGGATTCGATGTCCCTGGCCTGTCCACTCTTTATCTGGATAAACCGCTCAAGGCGCATACCTTGATGCAGGCCATAGCAAGGGCAAACCGGGTGAACGAGGGCAAGAACAACGGGATGATCGTTGATTACTGTGGTGTTTTGAAGCATCTGCGTAAGGCTTTGGCGACTTTTACAGGAACCGGTGATGGCGGTCGTGGGGGTAAAGATGGTGAAACCGAACCAGCCAAGTCAGACGAGGAGCTTCTGGCAGATCTGGCAGAAGCGATCGCTTTTGTGCGCGGATTTCTGGATGAACGACATGCTGCACTGGACAATATCATCACTCAGACCGGCTTTGCAAGGAATGCGGCCATTCTTGCTGCCAAGGAAGCCGCTAACGAGAACGACGAAACACGGAAGCGATTCGAGGTGATGTGCCGTGCAGTATTTACAAAATTCAAGGCATGCATCACAGTCGAGGGCGTGAATGTGTATCGAGCCGATTACGAAGCCATCAATGTGGTCTACAAGAGCCTGCAGCAGGATCGTGAAAAAGCAGACATATCAGACATTATCCGACAACTGCATCATGTTGTGGATGAGGCGATTGAGACAAAGTCCGATCAATTTGCTGAAGATTCTGAAACATACGATATCAGCAAGATCGATTTCGATAGGCTCAGGCAGGAATTTGAACGCATTCCAGCTAAGCGGACCACTGTACAAAATCTTAAGACAGCAATTGAGCAGCGTTTGCAGCGATTGCTTCAGCGGAACCCGCTGCGAACTGATTTTCAAAAGCACTATGAGGAGATTGTTGCTGAATATAACCGTGAGAAGGATCGGGTGACCATCGAAAAAACTTTCGAAGCGTTGTTGCAGCTCATAAACGAAATGAGTGAAGAGGATAACCGTGCTGTTCGCGAAGGTCTCGATGAGGAATCGTTGGCGGTGTTTGATTTGCTAAAGAAGCCTGATTTGTCGCCCAACCAGATCAAACGCATCAAGGCTGTTGCAGTCGAATTGCTCAAAACGCTCAAGTCTGAAAAGTTACGTGTGATCCACTGGAAGGAAAAGGAGGCTACCCGGGATGCAGTGCGCCTCGCTATTTGGGATTTTCTCTGGAGTGAGTCAACCGGGCTACCTGTGGAACAATACACCGAAGATGACGTTGAAAGAAGAGTGGAAGAGGTCTACCGCCATGTGTGTCGAGTCTATCCAAAGCTTCCCTCTCCGTTTTATGAAATACCAGCAGCTTGAGGAAATGCAGGAGACAAAGGAAATCAGTGAAAACGCCACATTGATATCCCATGAAAAGCAAAGCCGCCTCTGGAAAATCAGGGCGGCTTTTTCAATACATCGGTGAGTTTTTGACGAACCTCACCCCAGGTCGAAGCGGTCGAGGTTCATCACCTTGTCCCATGCGGCGACGAAGTCGTTTACGAACTTCTCCTGTGCGTCGTCACTTCCGTAGACTTCCGCGATGGCGCGAAGTCGCGAGTTCGAGCCGAAGATGAGGTCGACGCGGGTGGCGGTCCACCTGGGTTCACCGGTTTCGCGGTCGCGGCCCTCGAACGTTTCATGCTCTTTCGAGACCGGTTTCCACTCCGTGCCCATGTCGAGCAGGTTTACGAAGAAATCATTGGTGAGCGTTTCCGGCCGTTTGGTAAAGACCCCGTGCGGTGACTGTTCGAAATTGACGTTCAGCACCCGCAGGCCGCCGACCAGCACCGTCATCTCCGGTGCGGTAAGCGTGAGCAACTGCGAGCGGTCGACCAGCATTTCCTCCGCGGAAACGCTGTATTTCTTTTTCATGTAGTTGCGGAACCCGTCCGCCAATGGTTCAAGAATCGAGAATGATTCCGCGTCGGTCTGCTCCTCTGAAGCATCCGTGCGGCCCGGTGTGAAGGGAACGGTCACGTCGGTGCCGGCTTTTCTGGTCGCTTCTTCGATACCTGCGCATCCGCCAAGCACGATCAGGTCGGCGAGAGAAACTTTTTTACCACCCGACTGTTCTCCGTTGAAGGCATCACGGATTTTCTCGAGTTTCTGCAGCACCCGTTGCAGTTGTTCCGGCTGGTTGACCTTCCAGTCTTTCTGCGGAGTGAGCCGGATGCGTGCGCCGTTGGCCCCGCCGCGCTTGTCGGAGCCGCGGAACGTCGAGGCAGAAGCCCATGCCGTTGTGACCAGTTCTGAAATTGTCAGACCGGAGGCAAGGAGCTGTTTCTTAAGCTCTGCGATCTCCCCTTTGCCGATCAGCTCGTGGTCGACTGCCGGTACCGGGTCCTGCCAGACCAGATCCTCTTCCGGGACTTCCGCGCCGAGGTAACGCGATTTCGGGCCCATGTCGCGATGGGTCAGCTTGAACCACGCCCGGGCAAAAGCGTCCGCGAACTGGTCGGGATGCTCGTAATAGCGTCGTGAAATCGGCCCGTAGATCGGATCCATGAGCATCGCCAGGTCCGCGGTGGTCATCATGGTCGGCACGCGTTTCGACGGATCGTGGGCGGCCGGTGCGAGATCTTCCTCGGCTACATCTTTCGGTTTCCACTGCCATGCTCCGGCGGGGCTTTTCGTCAGCTCCCACTCGTATTTGTAAAGCATACCGAGATACCCCATATCCCAATGAATCGGGTCGGGCGTCCATGCCCCTTCCAGTCCGCTGGTCATGGTCTCGTCACCCTTACCGCTGCCGTAGCTGCTCTTCCAGCCGAGTCCCTGCTCCTCGATCCCGGCGGCTTCGGGCTCGGGACCCACCAAATTCGGATCGCCCACACCGTGGCATTTCCCGAAGGTGTGGCCACCGGCTACAAGTGCTACGGTCTCCTCGTCGTTCATGGCCATGCGTGCAAAGGTCTCGCGAATGTCCTTGCCCGCGGCAACAGGATCAGGCTTGCCGTCCGGCCCTTCGGGATTGACGTAGATCAGGCCCATCTGCACTGCAGCCAGGGGGTTTTCAAGATCGCGTTCCCCGCTATAGCGAGTGTTGCCGAGCCACTCGGCCTCCTTGCCCCAGTAAATATCCTCTTCCGGCTCCCAGATGTCCACTCGTCCGCCGCCGAACCCGAAGGTTTTGAATCCCATCGACTCCAGCGCGCAGTTGCCCGCAAGGATCATGAGGTCCGCCCAGGATAGTTTCTGCCCGTACTTTTGCTTGATAGACCAGAGCAGCCGGCGAGCCTTGTCGAGGTTCGCATTGTCGGGCCAGCTGTTGAGCGGGGCGAAGCGCTGGTTGCCCGTGCCTCCCCCGCCGCGGCCGTCGCCGGTTCGATAGGTGCCCGCGCTGTGCCACGCCATGCGGATGAAAAGCCCGCCGTAATGACCATAATCGGCCGGCCACCATTCCTGCGAATCGGTCATCAGCGCATAGAGATCCTGTTTCACGGCTGCAAGGTCAAGCGTTTTGAACGCTTCGGCATACCTGAACGCTTCATCCAGGGGATTGCTCAGAGAAGAGTGCTGATGAAGCATGTCGAGATTCAACTGGTTAGGCCACCAGTCCCTATTGGAAGTGCCGCCTCCGGGATTTCCCGCTGTTCTGCCCGTAACGGGACATTTGCTCTCTTCATTCATAGGGTTCCTCCTGCTTGTTTCTGGATGTTTCGATTGTAGTTGTAATGAATAGAAAATGTTTCCTACGGATTCAGTGTGTTCGTTACAATAATCGGAACGATTACTAATAAGAAAGAATAAAAAAATATCCTGTCATTTCAAGAAGAATTCAGCTTTTTCGATTACAATCGGAGCAGGTTCCGAAAAAGTCTATCCGGTGTCCTTCGATATCGAAATCGGTCGAGCGGCGGATTTCCTCGTCGATTTCAGGGAAAAAACGTGCCCCGAAATCAAAGATCTTCCCGCACTTTCGGCAGATCAAGTGGTAATGCGGTTCGGTTTTGGCCTCGAACCGGTCGAAGGTGCTGCCGGCATCTATTTTTCGAGCAAGTCCAAGGTCGATAAGAATCGTGAGATTTCGATAGACTGTGCCGAGGCTGAGCCTGGGGAACTCCGGTTTGAGCTTATCGTAAAGCCACGTGGCTGTAGGGTGGCTTTCGGTAGAGCGAAGAACTTCCAGGATGCGTTCTCTTTGCCGGCTGTATCGATACTGTTTTCCCGAAGGTTTCTGCTTCACGGACCAAAACTATTCGTGAACGGTTATTATTCCGGCAATGTACTATTTCCATATCACTGTTAAAAAAGCTTCTACCCTTCTGAGACATTTCTGTTATCAATGTGTTTTGACCCACTCGGCGATTTTTTCTTTGATCTCGTCGCGGACACGTCTGAAGACATTGAGTTTTTCTTCCTCCGTTCCCTCTGCTTCCGCAGGGTCGTCAAAAGGCCAGTAATAACGGTTTTCCGGGTTCATCAGTCCGGGCCAGATTCTCGGGCAGGTTTCATTTACCTTGTTGCAAACCACGATCAGAAAATGGATTAACTCTTTGCCGAGATATTCTTCCAGTCCCTTGGGGCGCTGATTGCTGATGTCAATATCGATTTCATGCATGACCTGAACCGCCATGGGATGGATCTCGTCCCGCGCTTCCATTCCGGCACTGAGTGGCTCGAAATGATCTCCGGCCATTGAGCGTAAAAATCCCTCTGCCATCTGGCTGCGAGCGGAGTTGCCCGTGCAGAGGAAAAGTACTTTTTGTTTTTTGTCCATAGTGGTGTTTTCTCCGGTTAGGCGCCCTTCAGGATGCAAAACGCCGGATTCATAAATACAATATTTGTTCCAGCAGGAAAAGTAAGGTTTGCCCAAAGTCTGCTTCTGCCTGTTTTGCAAAGGTTTTACATTGCAGAAGGCCGATGCCCCGATACCAGGCAAGGCGTTTTGTTTGTTCTATTATTATCGTAAATTTACGATAAACTATATACTATGCCAATGCAGAGAACGGGAAAACAGATAGACTATCGTGATGATGAGCTGGAGATGGCGCAATTTGCCAAGGCTCTCGGTCACCCGGTAAGAGTAAAGATTTTGAGGTTACTGGAGAACCAGGCCTGCTGTTTTACCGGTGAGATGACCGCCATGATCCCGATGGCCCAGTCCACCATTTCCCAGCATCTCAAGGCGCTCCATGAGGCGGGGCTCATACAGGGTGAAATCAATCCACCAAGGGTGAAATATTGTATCAACAGAGAAAACTGGGAAAGGGCGCGTGAACTGTTCGATCAGTTTTTTTCTGATAGCCCGAGCGCGTTTTCCTGCTAATGCACAAGCTCTGAGAGCGCGTATTGTATTTTTTATCGTTTATTTGCGATTAGCTGTTTAACAGGAGGAGTACATGAAAAAACATATCAAAGTGCTTGGTTCGGGCTGTGCTACCTGCAAACAGCTTGAAACGGCTGTCCGTGAGGTTGTCGCTGAATCGGGAATCGATGCGACAGTTGAAAAAGTAGAGGATATTCAACAGATCATGGCCTACAATGTTCTCTCAACACCGGTACTGGTTATCGATGAGGAGGTCAAGTGCTCGGGGCGTATACCCTCACGAGAAGAGATCGAGGGATACCTCTATTAAGGGCACCTCTAAAAACTTATTACGCGCCCAAATTGCTGCGTTAGTCGGTGCTCGAGATCCTCATGTACTCCGTGTACGCTCCGGTTTCTCCGCTCCGTCCGCGTTGCACTTTGCTCGCTCATGACACTTTTTAGAGGTGCTGTTAATTTGCTGCGCACCATGATTACGTCGTTGGGCGGGTTGGAGAGCGCGCTCGCGACAATTCATAGAGGTACCCTGATGAGATTGTTATGACAAGGTGATGACTATGAAACAAAGAGAAAAGGCTCTGAAAGATGGCGGCCAAACAGGGATATGGCTGGGGGTTCTGATTGTTGCTCCAGCCTTGGTCTTGCTATACGGCAATCTTGAACAGATGGCTGAACTCGTTGTTCTATATCTGGGATTAAGCCGTGACGCTCATTTCGGCGAGGCGTTCTTCTTTTTCGTCTATGAGGTTCCGAAGGTGCTGCTCCTGCTTGTTGGGGTTGTTTTTGTCATGGGTGTTGTACACACATTCGTTTCACCCGAAAAGACCAGGGCGATGCTTTCCGGAAAGAGAACAGGCGCCGGCAATGTTATGGCTGCCGGGCTTGGTATTGTAACGCCGTTCTGTTCCTGTTCGGCTGTTCCTCTCTTTATCGGTTTTTTGCAAGCTGGCGTTCCGCTGGGAGTGACTTTTTCTTTTCTGATTGCGGCACCGATGGTCAATGAAGTAGCACTGGCTCTGCTTTTCGGGATGTTCGGCTGGAAAATCGCCCTGACCTATATGATAATGGGGCTTGGCATCGCCATCACGGCAGGGATCGTTATAGGAAAGCTTGGGCTTGAAGAAGAGCTCGAAGAGTGGGTCCGTCAATTGTTGAAGAACGATTTTGCCGAAAGTGTGACAGAAGAAAGTATATCCTGGTCCGAAAGATTCAGCGAAGGTTTCGGTCATGTTCGGTCAATTGTTGGAAAAGTATGGATTTACATCGTGCTGGGGGTAGGCGTGGGGGCCGGTATTCATGGGTATGTGCCTGAAAACTTCATGGCTTCTCTGATGGGTGAAAGCGCCTGGTGGTCAGTGCCTGTCGCTGTGCTTCTCGGGGTTCCCATGTACTCGAATGCAGCGGGCATCCTGCCTATTGTTCAGGCTCTGTTGGGCAAAGGGGCTGCGCTTGGGACAGCAATGGCCTTCATGATGAGTGTCATTGCGCTGTCGGCTCCTGAAATGATCATTTTGCGCAAGGTGCTCAAACCGCGTTTGATTGCGGTCTTTGCGGGAGTTGTGGCGGCAGGGATCGTGCTGGTGGGCTATGTGTTTAACCTTGTGCTTTAGGGCACCCCTATTAATTTGTTGCGCGACCCGAATACTTCGTTGGTCGGTGCTCGAAATCCTCATGTACTCTGTGTACACTCCGGTTTCTGCGCTCCGTCCGCCTTGTCTTCAGCTCGCTCACGACAATTAATAGAGATGCCCTTGAAATAAGGGAACGATTTTAAACGGGTGCCCGTTTATTAAAAACCCTCTTTCGGAAAACAGCCGAAGAAAGTTGAAATAATCTTTGGATGTTAATGAAGGAGTCTCTACATTGGGAGCCCGCTGATAAGAGCGGTCGGCTTGAAGAAGGCCGGAAGATGTAAGGCAGCAGTGAGCGAGGGGAAAAGGGATCGGAGAAGGTGTGAAAAGGTTTTGGAAAGTTGAGGTTGAATGCGTAAGTTTGTTTCCCTTGATCGACGCTGTCGAACAAGAAAGTTCTTTGAATTTGTTGCCAAGTGAACGCCAAAGTCAATTGCTTTGATGGTAGTAAGACATTGAAGTAGATAGCCGGGTCAAGCAAGTTGTTTTATTTTTACAACGGAGAGTTTGATCCTGGCTCAGGACGAACGCTGGCGGCGTG
>5277
GCTTCTACTGTAGAACACGATAATCAACAGGAGCTATCATGACACAGATCAGAAACATCATCATCGCAATCGCACTTCTGACAGGCCTCTCTTCTCAGGCTCTGGCAGCTAGCACGAGCGGGACGACGAATGTTTCGGTCAGAGTTCCTGAATTCATCGTGCTTCACTACTATTCGGACATTACCCTGAATTTTGATACGCCGACGTCTGAGGCGATCGATGAAGGTAACAACAGTGTTGATGCTGACTGGAACGGCAATGCTGAAGGTGATGAACTTGATGCGAACAGCCTGATGAATGCTTCGATCGATGGAACGAAAACAAGTGTGAAACTGAACAATGTCTGGGCGGTCAGAGGGTTTTCGACAAGCGGCAATGCAAGGGTTGAGGTTACGGTTCCTTCGAACACGCTGAAGAATGGTTCTTCTGCTATCACGATGTCGAATGTGAAGGTGAGCGACAATGCACAGAGCGGTTCTTCGATCACGACGAAACTGAATGGTATTTCTCAGAACAGGGCAACGACGGGTAACATCGAGATGGATCTGGATTTCTCGAAGACGACACGCTCGGGCAGCCACACTGGCGGACAGTATACTATCACTGCTACAACGATCTAAGATCCAACTCGGGAGCCACTCAAGCAAAACAGAAGGTTGCAATCAGGATCAGGGTGGGACCGGTGTCATGATCGGCTTTTCCGTCCGGCTTCCTTTTAAGCCTGTTGATCAAGCAGGGTATCGAGCTTTTTTAGCTTGTCGTTCAGGTCGGGGATATTTTTGACAACGGTCTTCCATAGAATCTGCATGTTCACACCGAAATACTCGTGAACAACAATATTTCGTATTCCTCGAATTGAACGCCAGGGAATATCCGGAGCAAGTGAAGATATTTCTTCTGGTATATGTGACGCTGCTTCACCAATGATGGTCAATTGTCTTATAACGGCATCAGCTGTTTTTTCATCTTTCAGGAATTCCTCAAACCGCATCCCTTCGACATAACGATCGATTTTCTGAATGGCATCCGAGATGTCCTGAAGTCTGAATTTCCAGTTTCTATGCGACACGTCGGGCCTCGCTTAAAATTCTGTCTTTAAGCGCGGGGTGGAGTGCGTCAGGTGTTACCAGATCCACCCCGATGCCGAGCAGGTCGCTCAAAGTGTTTTTTAACTGGACAAATTCGAACAAACCAATTTCAGCACCTGGCTCAAATTCCACGAGGATATCCACATCGCTATCCGGGCCGGCATCCCCCCGTACGACGGAGCCGAATACCGCAACAGATCTGACGAAGAATTTTTGCAGCAATCCCTGGTTAGCCTGAATCATTTCAATGATTTGGTCTTTGTCGATCATTACCTGTTTTTTTGTGTTGATCGTTTAGCATGAGCTTCCTGGCTGTTTTCAAATAGCCTTTCGATTTTCTTCAAGATACGGAATAGTCAAGAATCGCCAATTACAGCTCCGGTAATCGATGCCCTGCGAACACCCCGCTTCTTATTGAATCTATTGTGTCATTTTCGAGCTATTCGAGCGCAGGGGATTCGCCCCTTGAAACGCCTGGCTCCTGCTGCTACTCTGCCTGCCATCATCCCTTTTTGGAATAACTTAACACACCCTCTCTTCTTCTCATCGTCGTGATGGCATGATTGTTGACGCTTCTACTGTAGAACACGATAATCAACAGGAGCTATCATGACACAGATCAGAAACATCATCATCGCAATCGCACTTCTGACAGGCCTCTCTTCTCAGGCTCTGGCAGCTAGCACGAGCGGGACGACGAATGTTTCGGTCAGAGTTCCTGAATTCATCGTGCTTCACTACTATTCGGACATTACCCTGAATTTTGATACGCCGACGTCTGAGGCGATCGATGAAGGTAACAACAGTGTTGATGCTGACTGGAACGGCAATGCTGAAGGTGATGAACTTGATGCGAACAGCCTGATGAATGCTTCGATCGATGGAACGAAAACAAGTGTGAAACTGAACAATGTCTGGGCGGTCAGAGGGTTTTCGACAAGCGGCAATGCAAGGGTTGAGGTTACGGTTCCTTCGAACACGCTGAAGAATGGTTCTTCTGCTATCACGATGTCGAATGTGAAGGTGAGCGACAATGCACAGAGCGGTTCTTCGATCACGACGAAACTGAATGGTATTTCTCAGAACAGGGCAACGACGGGTAACATCGAGATGGATCTGGATTTCTCGAAGACGACACGCTCGGGCAGCCACACTGGCGGACAGTACACTATCACTGCTACAACGATCT
>5513
CCTTGATGGATCAGGAAGCCGTCCCGGGTAAAACAGGGACGGCTTCTTTTTTTGCCGGAAAAGAGGATGTTGCTTTTTTACAGATCAGTTTGGAGTTTCTCCCTTATGGCGTATATTCAGGAGTTATGTGCAAAGCACAGTAAAAGAGATGTCCTTTCAAGCGGCATCCGGAAGTATCGGCAGTAATAACAAGAAAACACAGTAACATGGACAAGAAAGCAGAACCGACAGTAACCCATAACGGAACAACATACAAGGTTGCAGATTTGCCTGAGGATGCAAGGAAACAGTTTTTGAACCTTCAGGTTGCAGACAGTGAGATCAAGCGCCTACAAATGCAGCTTGCGCTGGCACAAACTGCAAAAAGCGCCTACGAACAGGCTCTTGTGGAGGAACTTCCGAAGGAATAACAGTACCCCACATCCCCCTCTTCTACGTGGTTGCCACTCTCAAAAGCTACACCGATGCTGCAAACCATGCACTGCCCGGAACGGGTTATGATGGTGTTGTCCGGGTCTCTACCGGTGAGGCTTACGGTACCGGTGCACTGCTGTACGGTGGCCGCGCGGTACTGACGGCTGCCCACCTTCTTTATGGTGCAACTGCCCGGGATGTTACGGTATATTTTGAAACCGAAGATGAGAACCGCGCTGTCGGAGCTTCCCAGATTACACTTTATCCTGACTATGACCCTTTCTATAGCAACGGGGATCTGGCCTTGGTATGGCTTTCCGGGGCAGCACCTGCCGGTGCTGAACGCTATGATGTCTATCGTTCGATGGACGAGCAGGGGAAGCAGTTTACCATGGCAGGCTACGGTGCCCCCGGTACTGGTGAAACAGGAATTGACCGGCAATACGACGGAGAACCGTTGCGTCTGAAGGCAGCGAACCGGTTCGATGCCGATGCGGCGTCGATTGAAAAAGCCCTGAACGGTGTGAACTTCTGGAATCCCGCGGCGGGAACCCAGTTTGCCGCGGATTTCGATAACGGGCAACACCGCTACGATGCTCTTGGTTTCCTTCTGGATCTTGTCGATACAGGGACCGTTTCTGAAGGAATGGTAACGTCCGGCGACAGCGGCGGGCCCGCCTTTATCGATGGCAGGATTGCCGGGGTTGCAAGCTATATCGGCATCTACGATGAGCATGATTATGACGCTATTCCCTTCAACAGCAGCTTTGGTGAACTCGGTTTCTGGCAGAGGGCCGGCTATTACCAGCAATGGATTGACCAGAGCCTGCGCGAACGCTATCCCGAGGTTCCGGGGGATCGTCATGAGGTTGAAACATCAGTGACCGAAGGAGATGACGGAACAACGTATACTTATTTTATGCTGGAGTTTACCGGAGAACGTAGTGACCCTGACGAGTGGCTGAGCGTGGATTATGCTACACAGGACGGAACGGCTCTTGCCGGTGAAGACTATGTCCCCGTGAACGGAACACTGGTGCTGTATCCAGGAGAAGTCCAGGCGGTGATACCGGTAGAAATTATCGGTGATATACTGTCCGAGCAGGAAGAGAGGTTCTCTCTTGTCGTGACCAATCCGGTTGGCGGAAGTTTTGGAGAGGGCGTCGATGAACTGGTTGCGGTGCGTACTATCGTGGATAATGACGCCCAGGTTTGGTTATAGGCTCGTCATGCCTGAGCGTACTGTAAGAGTTGTGTTGTTGAAAAACGAAAAAAATTTGCTACCTTGCAAGCCAGCCGGTTTTTACCGGTGTCGACTCTTGGAGGATATCCCGAATGGAGTTGTTCCGGCAGGAAAAAAACAAGTGGTCTGCTTGACAATTTCTGAAGATTTTTATCGTTTGCTGTGAGTCAAAAACAGGATACATCGTTGATGCATAAAGCGCTTGCGAATATTTACCCATACGGCAAGCGAGTTGTTTTATTCAGTGTAATTACTACAATTCTTGTTCTGGCCCCCAGTGTGTACATGCTGCAGGTGTATGACCGTGTGGTCAACAGCCGCAGTTTCACGACGCTACTCATGCTGACCATATTGGTGATCATGGCCTATGTCATTCTGGAAATGCTGGAATGGGTGAGGGGCCAGGTTATGCATGATGCCGGGAGAAAGCTTGACAAGCAGCTTCGGGAACCGGTGTTCTATGCAATGTTTGCCGCGAAACTCGGCGGATCGCCGGGGAATGGGTCACAAGCGCTGAAAGACCTGAGAACGGTTGTTGATTTTCTCTCGTCCAGAACGTTGCTGTCGCTTGTCGATGCGCCTCTGGCACTCCTGATTCTTTTGCTTATTTTTCTCATCCGACCCGAACTCGGCTTTTTTGCTCTGGCAGGTGCTCTTGTTCTGTTCGGCATCGGTATGTTCAATGAAAAGCGTATACGGGAGCCGTTCAGGTCAGCGAATCAAGGCGCGATAGCCGCCCAGACCTATGCCCGGGGTGTTATCCGCAACGCCCAGGTGATTGAGTCCATGGGAATGCTCGATCATATTCACAATCGCTGGTTGAAAATCCAGAAAGATTCGGTTAGTCATCAGGCTACGGCGTCGGATTATGCAGGCTCGAACTCGGCATTATCGAAAATGATCCAGTCACTGCAAGTCTCGCTTCTCCTGGGATTCGGTGCATGGTTTGCTATCAGGGGGGAGCTTAGTGGCGGATTGATGATCGTTGCTTCTATTCTCGGCGGGCGTGCTCTTGCGCCTCTTGTACAGCTAATAGCATCTTGGCGGCAGATTCTGGATGTCAGAAGTTCGTATGAACGCCTGGATACTTTGCTGTTGACATTTCCGGAGCCTGAAGATACAATGAAGCTTCCTCCTCCGCAGGGAAGGCTCTCGGTCGAAGGGGTGATTGCCGGCCCGCCGCAAACCCAGTTGCAGATTCTGAAAGGCGTTTCTTTCAGGCTTCCTCCGGGGGGATCTATGGCAATCGTCGGCCCTTCGGCTTCCGGAAAAACGTCGCTTGCAAGGCTTCTTGTAGGCGTATGGACGCCTACATACGGCAAAGTGCGGCTTGACGGGAGTGATATTTCTACATGGAACAAAGAGGAACTGGGTCCTCACGTCGGGTACTTGCCGCAGAACATCGAGCTGTTCGACGGGACGATTGCCGAAAATATCGCCCGGTTTGGAGAAGTCGATGAAGAAAAGGTCCATGAAGCATGCCGGATGGCTGGTCTTGAATCAATGATGGAAAGCCTGCCGGAAGGCTATAGCTCGAGGATAGGTGATCAGGGGGCTTTTCTTTCGGGCGGGCAGCGGCAGCGTGTTGCCCTAGCCAGGGCAGTATATGGCGATCCAAAATATGTCGTGCTCGATGAGCCGGATTCAAGCCTCGATGATGATGGTGATGCCGCGCTTCTGCATGCTATCGGGCAGCTCAAGGAGCGAGGCGCGACGATCATCGTGATTACTCATCGCAGGAAAATGCTGAAGGTGCTTGACAACATGTTGGTGCTTGTTGACGGCAGAGTGCACAAGTTTGGCCCCCGCAACGAAGTGTTGGCGGCACTTCAGCCTGGAAACGCATCTGCAGCGGGTAAAAATGCAGGGGGTGCTGCGTGAAGAGGCCCGCTTTTTTTGATCGGAGTGAACTGAGCCGTGTGCTCTGGGTTTTCCGGAGGGAGTTTGTCTGGGTCGGTGTTTTCAGTCTCGTGGCCAATGTGCTGATGCTGACGCCGTCGATATACATGCTTCAGGTATACGATCGTGTACTGACAAGCCAGAGCGAACTTACCCTGCTGGTGGTGACGTTGTTTCTCATCGTGTTTTTTGTTGTCATGGCGTTTGCCGAGTGGGTCCGGTCACGGCTACTGGTACGTATCGGGGTAAGGATTGATCAGGAGCTTAATCCACGAGTTTTTACAGCAAGCTTCGATGCTTATCTCCGCCAGGCCCGGCGCAACCCTCTCGAGGCTTTTTCCGCAATGACAACGCTCCGGCAGTTTTTGACAGGGCAGGGAATCCTTGCATTTTTCGATTCACCCTGGACAGTGCTCTACATTATCGTGATCTTTTTGCTCCATCCGTTTCTCGGATGGCTGTCCATCCTGTTTGCATGTGTCCAGCTTGGTATTACGTTGATGAGTCACCGGGTAACTCTTGAGGATATTGAAATCGCTGCTCAGTCGGGTACGAACAGTGTCGAGTATGCCCAGAGCAAACTCCGTAATATCGAGCCGCTGCATGCGATGGGAATGCTGGGAAACATGAGAGAACGATGGCTCGGTTCCCATGAGAGTTCGCTCAATGACAGTGACGTCTCTTTTCATAAACAGAATCGCCAGCAGGCCCTGACCAAGTTTGTACGCTATACTATGCAGTCTCTGACGCTTGGCGCGGCGGCGCTTCTTGTTCTTGACGGCAAGCTGACGCCGGGGGCCATGATTGCGGCAAATTTACTCATGGCACGGGCTCTCCAGCCGCTCGACCTTCTGGTTGCTTCATGGAAGCTGTTTGTTCAGGCTAAAATGGCATTTTCACAGCTCGAGGCTATTCTCGAGGAGTCCCCGGAGCGTAGTGCCGGCAAAGACCACGGGGAACCGGAGGCTGATATCAGTCTTAAAAAACTCTCGGCCAGTGTGCCGGGGCGTGATACCCCGATTCTCGATGAGATTTCGGCTGATATCCCGTCAGGAAGCTTGCTTGTTATGATCGGTCCGTCCGGCTCGGGCAAGTCGACACTTGCCCGTTGTATGGTAGGTGTCTGGCCCGATATCGACGGAGAGGTTTTGATCGATGGCCAGCCGGTTGAAAGCTGGGACCGCAGGAAGTTGGGACAGCATATAGGATATCTGCCCCAGGATATCGAGCTGTTCGGGGGATCCATTGCGGAGAACATTGCACGTTTCGGCGAGGTTGTTCCGGAGAAAGTTGTCGAGGCGGCTCAGCGCACAGGGATACACGAAATGATATTGCGGTTCCCGGGAGGATATGACACCGAAATAGGAGAAGCGGGAAGCACGCTGTCGGCAGGTCAACGGCAGCGCATCGGCCTTGCACGGGCAATGTATGACAATCCTGCCTTTATTGTTCTGGATGAGCCCAATGCAAACCTGGACGATGCGGGTGACCAAGCTCTGGTGCGTGCCGTCGATGATCTCAAAAAGCAGGGGAAAACCGTGGTTCTTATTTCTCACAGGCCGTATATTGTCAAAGTTGCCGATCTGCTGCTGATATTGCGGGATGGCAGGATCGTCCACTTCGGTCCACGCGACGCCGTACTGGCGGAATTGCGCTCCCGGTCTACACAGCCGGCCGAGTCAGCAAGCGGAAGCTAATCAGTAACGAAGTTCAGGATATATAAAGCGATGAAAGCAGAAGGATTGATGAAGAAGCTGAAAGGGCTGCTGCCGGATACAGGCAGTGTCGACAAGGAAAAGAAACAGGATGATACTTCCAGGCCGGTTCGTATCGGTATATGGGTCCTGCTTATCGGGTTTGGCAGCATGTTGCTGTGGGCAGCGCTCGCCCCGCTCGATGAAGGCGTTCCATGCCAGGGTACCGTCAGTATAGCGACCAAGTCCAAAGTTGTTCAGCACCTTGACGGTGGTGTGATTGACTCGGTGCATGTCAAGGAAGGGCAGTTTGTAGAACAGGGAGAAGTGCTTCTCAGCCTTTATAGCCAGAAATCAAGAGCCCGCTATGAGGATGTGCATCAGCGGTATCTTGCCTTGCGTGCCGCTGAGAGCAGGCTGGAGGCGGAGCAGCAGGGGAAACTGGAGATTTCCTTTCACGATGACTTGCTGAATGATCCTGACCAGGATCTGGTCTTGCAGTTCATGCAGAATGAAAAAAAGCTTTTCAGTGCAAGACAGCGTGTGCTTCGGCTGCTCAAGGAGCAGCTTGCCGGTATCAGGGGGCTGGTCAGTGAAGGGTACGCGCCGCTTGACCAGCAGCGTGAACTTGAAAAGAAGATCGCAGAGATCAATCTTGCCATAGCATCGGAAATGGCACAGGTGCGGCGCGAGGTTGAAGCCGGTGCCGAGAAGTCCAAAGCGCTTGCTGATGAGCTGTCAAAAACCAAAATACGTGCTCCTGTTTCAGGACAGGTTGTCGGCTTGCAGGTGCAAACTGTGGGTGCCGTGATCCAGGGTGGTGAGAAACTGATGAGTGTCGTGCCGGTGGATGAAAATCTGCTGGTTGAAGTGAAGGTTGCTCCTCACCTCATCGATCGTGTTCGCAGCGGGCTTGTTGCCGATGTCCGGTTTGCCTCGTTTTCCCATTCTCCCCAGCTTGTTGTCGAAGGAGTTGTGGAATCTGTTTCTTCGGACCTGCTTGTCGAGCCAAAAATGAATCCGCTGCAGAAAGGAGCAACCTACTATCTTGCCCTGGTTGCTATCACGCCGGAGGGTGTCAAGGTTCTTGGTGACCGGCAGATGCAGCCCGGCATGCCTGTCCAGGCTATTATCAAGACAGGCGAACGCTCTCTTCTAACTTATCTGCTGCACCCGTTGATCAAGAGAGTTTCCGCATCGATGAAAGAGGAGTAAGTTCCATACACATGTCATGATAAAATGATGACGATGAAGAGAATACTGTTTCTTTTGATTGCAGCGGGAGCACTGATGCCTGCTGCGCTTGGCGGTGAACCTGTGAGCTTGTCGACCGCGTATCAAAGAGCACTTGATTATGATGCCCGCCTTCAGGCGGCGAAAGCGGACAATGCTGCGCAACAGGAAGAAATCGGCAAGGCAAGATCGTATTTCCGGCCTTCTGTTCAGGCTAGCGCAAAGAGAGGAAGGAATGCTACGGAAAGCACAACCCAGGGACTTTTCGGGCCTGTTGACCAGGAGTTTTTTTACAATACGAAGAATTACGGTATATCAGTGCGCCAGCCGGTTTTCAATGCCGTTAGCATTGCGCGGTACAGCCAGTCGAAGGCTGTCGCTGCCAAAAGTGATGCGGTGTTGAAGAGCGAGCAGTCACAGATGATCATCAGGACTGCGGAAGCCTACTTCAACCTGCTTTATGCCGAGGATAACGTTGCGTTTTCACGAGCCCGGCTTGAAGCGGTAAAAGAACAGCTCGAACAGGCAAAGAAACGGTACGAGGCGGGTTTCGGCACTGTTACCGAGATCAATGAGGCCGAGGCTGAGCATGATATGGCAAAGGCTGAAGAACTCGAAATCCAAAACGCCCTTTCCCGAAGCCGTAGGGAGATGCAGACTATAACGGGGGTGTATCCCGACGAGCTTCACAAGCTGGTGCCTGAAAAGCTGGTCCTGGATATTCCCGGGCCACGGAATGTCGAAGAATGGATCGCTCTGTCAAAGGAAAATAATCAGCTTGTCGAAGCTGCCCGCCAGGAAATCCGCATAGCGACAAAAGAGGTTGACAAAAACCGCCATGCGGGTATCCCGACGCTCGACATTTTGGCAGGGAGGACCTGGACGGAAAGTGACAACAATTATTCTATTGGCTCCAAGTATGATACCTATTCGCTTGCCGCGCAGCTTACGGTGCCTATCTATACAGGAGGACATACCAGTGCTGCAGTCAGGCAGGCCAAGGCGAAGCGAATAGTTGCGCACGAGCGGTTCAATCTGCAGGAACGGGAGACTCTGTCGAATGTTCGTTTGTATTTTGACGGGCTTACGGCGGCCATCGCTCAGATCAGGGCTTATGAACAGGCGGTCAAGTCCAGTGAAATTGCCCTGACAGGTACCCGGAAAGGCTACAGTGCAGGCCTGAGAAGCAACGTGGATGTGCTCAACGCTCAGGAGAAGCTTTATTTAAGCAGGCGGAACCTCGCCAAATCACGATACCAGTTCATTCTTAGCAGAATGATGCTCAAGGACGCGGCCGGGATGTTGTCTGAACAGGAGGTTTACGAGGTCAACAGCTGGCTCGAGTAGATACGTTAGCGGTTTTGTCAGGTACGCCTCAAAAACCCATCAGGAGAAGCGGTAATGGTTATCTTATGTTCTATGGTTTTATCATACTCGAAGTGTAAAGGTAATCCGTCTGCTCCGGTGCGGCCTTCCGAATCAATGTTACCGAGATATTCCCATACAGCGGTTTTTGGATTATTCCCCTTGCCCCAGGGGCGGTCAGTCACAAATCCATCAGGTAAATCCTCTACGCCGGTATCCCATACTACACAATAGCTTCCTTTTGAAACTAATGGCGCATAGGCCTCTAATTCTGCCAGAACATGTTCATGAGTATGGTTGGAATCAAGAAAAACCATTGTCCGGTTGAAACCGGAAGCAAAATGTATAACACGGTTTACAACATCGGCATCAATAGATGACCCTTCGATCATTTGAATCTTATGAGCTAATGGGTGTGCTTCCATAGCTGCCCTGTTATGCTGACGAATATCAATATCGACCCCAATAACCGTCCGCTTGGAGGCATTAGGGTCAATTGATGAATTTGACTGAACAGCATCACAGTAATCAAGCAGGGCAAGCAGCGATGCGCTGAGAATCAAAGACCCTCCATGTGCTATACCTGTTTCAATAATAAGATCGGGTTTGATTTTCCAAACCAGTTCCTGAACTGCATATATATCCTGGGGGACCTGAATTACCGGGCGCCCAAGCCACGAGAAGTTTTGGGCATAGCTATGCCTGATAGATTCGCGCACCCAAATGTTGGACAATCCGATAAAATCGCGATCGTTTCCGATTTTAGCTACACTTGACTCTACAAGTGTGGAAAACTCGTTAATCTTGTCTGACATAATATTTGTATTAATTGTAACTGATATACATCGCTTAAAAGAATTTTGCCCCCATCATAAAAGCTTGAGCAACTGTTTTCATTATTTATAATTCAGTAAAGTCGACATGTTCAAGGGTAACATGTTCCCTGGATCGTTCACTTAAATTATGACCAACTATAATGTTATTTTTCTCCATAATTTCCGACCCATTAATTATCCTTCTTTCTTTTTCTTTCTGATCAATTTGATCAGGCATTTCTGCAGCCTCAGTTCCATGGCCTGGCATAAAAATATTGCCCATTACATATCTAAAATTATATTTGCAAATAAAGTCTACAGTTTCCAGCCATTCTGCGTTTGTTTCGGTTGGAAAGCCTGCAATCACATGTGTTTCAAGCTCCAGATCGGGTTTGTTCAATGTTTTTGAGAACAAGTACTCCAGATCTTTATGGTTATAACCTCTACCCATTAAATTAAGGATTCTGTCATTAGCAGATTGAATTGGTACCAACACTTGAAAAATAATCCCCTTATCAATAAAATTCATTAGCTTGTCGTGATAGTGCAAGCACCATAAAGGATGTATTTGTTTTAAACTGATTTGTATATCAGATTCAATGTCTGCTAGCTTTTCAATTAATTCAATTAAGTTTATTCCGGAATCAAGGCCATAAGCGCCTATATCATCTCCAAAAAGTGCGAGTTTTTTTACTCTTGTTCTTACAACTAGCTGTTTTGCCTTGTGTATGATTTTTTCTGCCGGATAGCTGTGATAAGGTGGGAAGGCAAGAATTTCGGTGCAATAACTGCATTTTTTCGTACACCCCTCAGAAATAAACAGTTTAATATACTGATCATCATTACCGATTTTCAGTTCGGGATGTTGTTTTTTGTATTCTTCAAGAGGTATTGTAATTGGTGCTTCTATGACTGGATATGGGTATGATTTAGGTGACCCGCCAAATACTTTTTTAAATTCACCCCCATCATTATTGTAATGGATAACGTCACCTTTAAAGAACTTTTTTAGCAAAACCGGATTGATTGAAGGGAAGCAGCCGGCCGCAACAACCGAATGTCCTTCAGCTTCAAGGTCTTTCAAGACCTTCACACTGTTATCATGAAAATCGTCACGTACTGCACATGTCCATACCAGGGATTTATCTGCCTGTTCAGGAGAATCAACTATTATATGCCCTAAACCTATTAGTGCTTGCTTATATTGAGCGGTATTAACCCGTCTCATAGGGCAAATGTTTAATGTTTTGATATAAACTTTCACAGTTTATCTCCTTTATTTCATGCTATTGCATATAAAATTGTATCTGTACAGCTTTTTGAATGGTGCCTCACATATAATTTATATTCAGGTACTATTGAATGTATATATTCTGGAATCTCTAATAAGTCACTCGCATTATGGTAAAGACAAATTGCAAGACGTGGTTTGTTTGTTTTTATTAAGTTCTCTGCACCTTTAAGTGCTTGTAACTCCGCTCCTTCAAGGTCCATTTTGATCATTGAGACAGGTATGCCATTAAGTTCGTCATCCATTTTCACCACTTCAATATCGCTATAAATTAAATTATCCTTGACAGACATATTTGAATGTGAAACAGCTGAATATACGCCTCCATGAGTAAATCTCATTTTTCCGCTATAGCTATAAACGCCTTTTGGAATGATTGTGACATTTTCTATTCCGTTTTCTGATATTGTCGCAATTAAAGAATCGATGATCATTGAGTCGGGCTCAAATGCATAAATTGCGCCGTGTTTTCCTCCTGCACGATCGTGATATAGCAGTACGGTATCTCCATCAAATGTTCCACAATCTACATAAGTGGTTTTTTCTGTTGGTTTTAATAAGCTTTTAAACAAGTACCAATCATCATTTACGCAACATGCTTTCTCAAAATCCTCTCGCAGTCCCGTGCTATGTGCGTATAATACATTTTGATAGGTCTTTTTGGATAATTCATCTGAAAGAAGGCATTCTATATTTTTGAATCTATTTGTGTTTTTTGTAAAATACTCAATGAATTCATCCCCTGAAAAATAGTGTCCACATTCAAAGTCAATCGGACAAACATTTTCAGCGCCAACTTTTTTTTCTAGATCTTTTTTTATTTCCCAGAAATATTTTGGAGATGTAATGACATAAAGTGCATCGGGTGCTTTATTTATGCACGTTTCAAGAGAAAGAACAGTGTGCTTGTCATTAAACTGTGTATTATGTTTATCAGTGTCATTATCACAAACTAAAAGATTGCAAAAATTGTTTTTTTCAAATTTATGCAAGAGACTGTTAAGAGCAAAGCCGGCCCCAAATAACACTATCGCTCGACTTCTGTCCTGCATTTCAAAAAAAACATCTATAATGTTATTATTTCCATTTCTTGCTATTTTTGTATATATGCTTTCATTATTTTTCATTATTTCTCCGGAGACATTAAGTGTATGTGTTTTAAACTAATTGGGATAGCAGAATCAGGAGGAGTGTTCAATTAAAAAAACAATACAATACAGATTCCATAAGTGTAGGGGAATGGTGCCTTAGCGCTATCGTATATTCGGGAACCAGTTCATGGACGTACTCCGCAATCGCATAAAGATCGGTTGGCTCATGATAAACACTAAGAGCCATTTTCGGCTTACATGTTCTGATTACGTTTTGTGCACCTCTCAACATGGCCATTTCGGAACCCTCTATATCTGCTTTGATAAAGGACACCGGACGACCATTCAGATAGCTGTCAAGCGTGCATACATCAACATTGTGGTTGTTGCATTGTTCATGACCCGGCTCATCGGAGCTGATGCTTGCACTTTGAAGCATATCGCTGGAATATGCTATTGAGCACCGGCCATTTACATCACCCAGCCCCGAATGAACAAGATCGATTTTCGTCTTATCAATTGCCCACTCAGAACAAAGTCTTTTAATTCTTGATTGTGCGGCAAGATACTGCTGCTTGCCGGGCTCGAACGCATAGATATGCTTGAAAACCCCGTTATTCACCCATATGAAACGCTCTAATGTATCGCCGACATAGGCGCCGGCATCGACAAAATGATCATTTCCGATAGTAACAAACTCGGGAAGTGCAAAATATTGCTTGTCATTTATGACTTTGCGTAAATAGACATTATTCCCGGTAAGCATGGTCATAATAATCGCATCGTAACTTTCTCTGGACACCTTATCATGCAAAAGGGAATTTCTTACAAATTCGATACGATCAATATTTTTAGCAACAAAGTATGCATCAAAGGAAAAACCTGTTAACTGATTTTCATTCAGCTTATGCAGAACATCTTTTACTGCATGTCTTGCAGTAATAAGGACAGGACAGGGAGAGTTTGAAATCCAGGACAGATCGTGCACGGGCACACTTTCAATTTTCACCCCCTGCTTATTTGCATCATTATCCACAAACGAGACCACTTTTACATTATTGCGTTCCAGATATCTTTTGGCTGCCATACCATGAAAACCTGCTCCAAAAAGAATAACCTCATCAACAACATCAAACAGATGTAAATTATCGTTCTGAAATTTTTTTACTCTTGAAACAATCTCGTTCCAGGCAGTGTCAGCTTTCATCATTACTCATTTACTTAAAGGATTCATTCATGGCCTTCTCTCATGAGGAACAGCATAAATAACCGCGCCTGTACCGCACCAGCTATGCAAACGCATCAAGAATGTGTAATCCGGCAAGTTATCCATCATCCAGAGCGGTAATTCCCAAATTCCCTGTGAGTTGTGATAGCTTGTAACAACGAGAACCGGACGATAGTGTTGTAGTGTGTTGAAAGCACCTTTAAGGGCATCAAGCTCAAAGCCCTCAATATGGATTTTAACAAAAGATGGGGTTACATATACATCGTCAATAGCATGAACAGGGATGACAGAAGCAGACAAATCAGAAAATTGGGATGCATATCCTAATCCATAATAAAAGTGCTTCATTGCTGTTTTTTCTCCTACAGCAATCGGAAGCGCTTCTATGCGGGAGGAAACTGTAGGGTCAAAACTCTCAATATTCTTTAGCAATTCCGGAAAGCTCGACTTGTCTGGTTCTATAGCGACAATGTGTTCAAACCGGAAATTTAAAATCTCCAAAAACCTTTCTATAACTTTTCCGGTGTGAGCCCCTACATCAAGAAATGATTCCTTTTCATGCAGCACAGAAAGGACTTCAGGAATAAAAAACCTGTTTTGGGCAATAACCGGGGCATCTTCGAAAACCCATTCCTCTCTTAACCTTCTCCATGCCAGAAATTGAAGGTAGTATGCTTTGGAGCGCTCATCATCCCACGAAGACATTACCTGATGAATTTTCGAGATGTCCTTGTCGGTAAAGGGGGGGGCGTACCACCCGTTACCAAGCGGATGTTTATCCCGGTAGGCTTCTGCAAGATCATAAAATGGAATAATATTTTTCCATCCTTCATCAAGCAACTGTCTTTTTATGGGCTCATATGGGCACGTTGCAACACATATTGCGATCAACGCATCGTTTTTTAGCTTTGGGTCCACCTGCTCAGGAAGAAGCAGATCTATGTCTGGAAGTATGTTATCGTGCGTTTGAGGTTCTGGGTTTCTGTCCACAACTGCCGCAACGTTTAAACCAAGGTGCTTGCAGTAATCCATAGCCATTCGCCCCAGATCACCTGCCCCATACAATACTAACGGAGCCTCAGCATCAACTGTCTCGTACTGCGCTTTTGATTGCAGTATTTGATGAAAAGCTTCCATAAAATGCGTTGACCGGATGTTATGTCTCACTGAAATCATTAGTAACTAAGGCTGCATTGGTTGTATTTAGCATGTTCGTTGTGGACAATACAGGTTCAGGGGATAGTTGATCACTGTTTACCAAATATTAAAGATATCGCCGGAAAATCCTATTTCCCCGAGTTTTTGCCGAATTGGTTTTTCTGCGTTGAGAGCGTTTATCAGGACAACAGCATCCTGAATCCCTTTAAGGTGTTCAGGCGGGTAGGTGGGGAGGTTAAAGACGGTATATTTTCTGCGTGAGGCCAGAGAGTCGATCAACCCGGTGAGGTTATTCCGATTTAAATCGCAGTATTTTAAGGCAATTTGCAAATAACGGGTGATTCCCCAGACATAGATTTTTTTCCCTGCAAACCCGGGTATGTGTTCCCGAATAGGAAAAAAAGGCATGGTGCGCAGGTAACGGGCAAATTTTTCAGCACATTGCGTGGGAGGAGGGCTGGTTGGTTTGTGACATTCATCTGTTCTGACACCCACTATCCCGAGGCAGGGGATATGTGACTTGCCATAGTCGGCGGAGGTTTTAACAACTTCAATGGTTTGTATCCCATAGTGAAAGAGAAGATTGGTAAGGTGATACTCTGTAAAGAAGTTGATATGTTCATAGGCTGATGCAATAATGTAGCGAAACTCCGATGTGAAATAGCGTTCTGTATCGGGGACTTCGAGGTAAAGCAAACCGTTTTTCTTCATTTTCGAGCAGAGTTGTGCCAGGGCGCCTTGGATATCCCAGAGGTGTTCCAGGACATGGGTTGAAACCACCACGTCAAACTGGTTGTGAAAGGGGATTGAGTAAATGTTTCCCTGTCGAAGATCAAGAGAGCCATTACCGGAGCCCTTGTAACCGGGGTCGATCCCGTGGAGTGAACCATAACCCATGCCTTGCAGAACTGACAGCAGTTTTCCTGAACCGCAGCCTACATCCAGAATGGCAGTTTCAGGATTGGGTCGATGTTTCCGGATATAGGTGCCGGGATTATCTGCACGATCGGAGACAGGATCATGGAAGAGCTCGGCATTGCTCCAGTATTCCCCCTCGGTGGCGTAATAAGCTTCAAGTGTTGCGGCTGAGTAATCACCGTCGCAGAAGATAAAGCCACAGTCAGTGCAAGCGACGATGTGCCATTGCCCGGGTAAGGGACAGTCATCAAAGAGCGTAGCCTTCAGATAGCCCAGGGTGTTTCCTGTGGTTGCACCGCATAAGGGACAGCATCGCTTGATGGGTGTGTGGCATGTAGGGTGTGCATATCTTCCGGTTACCATGCGTAATAGATGATTTCCTTTTGTAGCTATTGCAGGTACTACCGCTTGCAATAGTGGCCTGTGTTTTCGGAATTGCCTGGTTTAGGTTGTATACTTGCAAAATGAAACGCACTTCCTTTTCTTTTCTCCTTGCACTTGCGAATTGTCTCCCATTCGCAGATGCCTTTGTCCTTATCTCTGAAAAACGAGATAAACCAATCAAATCGGGTAGCGCCAAAAATCTTTTCATATGATATTGCTTTCTTGCTTTTTGCGCGTAACACTTTTTGATAATGGCGTTCCATCTCCCTGATCATGGCCTCAGCACTATACTTGCCACGAACATCAGCAGATGCATTTTCTCCCATTTTAATCATTATCTTTAGATGTTCCCTTAGCCATTCAATCGCAAATGCAAGCTCCCCCGGAGAATTTATTATCAGCCCTGTTTTCTGATGATCAACAATATTTCTTTCTGCCGGGTTGTTGCAGACAATCGGCACCACGCCCATTGCCATTGCTTCGAGCAAAACGTTTTCAGCAGTGCCATAGTGCTCCGGATTAAGCAGATACAGCAGCACATCCAGGTTTGCCAGTTCAGGATAAATGTTCTCGCTGTACCCACAAAAATCAAGAAGTCCAGGCCGTCCGATTTTCCTGCATTGCTGCGTGAGTATATCACGGTTTATTGGGTCACCGTATATTTTAACCTTGAAATCCTTGTCTTTAACGGCATTAAGGTATTGAACAAAGTCTGGGTGCAGCTTTGAAAAATTCAAACTCCCGGCATAGCCCGCCCGCAACGTTTCGCCTGTACGAATGGGGGCAGGCGGTGTGTTGTCAACAGTTCCGCTTGAGACGACACCAAGATTATTCTGGATGGGTTCAGGAAGTTTTTTTACTTCCGGTGCTTCATAAGAACAGGGTGAGGTAAAAAGGAACCGGTCAGCTGTGGTGAGCATTCCGTCCGGGATTTTGGGATGATAGAGGCCCGATACATGGCTCCAGACGACAAGCCTGTGCGGAGGGAGATGTGCCCCGCATAAATATGCAGGTATGACCGGGTGATTCCAGAATTCAAGCTGGACAATATCCGCCTGTTCTACAAGGGTTTTCAGCTCTGATTCTGATGGGCAAAAATATATCGGGACGGCACATTTCTGAATGATGTTGACAAACTGCATCTTCTCCGGTTGCTCAAGACAGACGACTGAATGCCTGAACGTACTGTGGTTCCCGGCTGAATTACAAAGAAAACTTGAAAGTGCTTTCCCCACTCCGCCGCCAAGGTGAGGGGTGATATGCAGAATGTTGACAAGGGTTGTCATGCTGAAGGATCCGGTTTGCTCAAACATGCTTTCATTTTACCCTGCAGCTCTTTTTGGTATGGATCTATGTTATCCGGCTGGCAGTGTGTGAGCTGACCGCATTGAGAGCATACAGGACACTGCATCCGCTTCCCTTCCAGATTCAGGATTCTCATGTTGTTGAATTCGTCAGAGTTCCAGATTTCCTTTAGGGTTTGCCTGTTTACGTCGCCAACAATAAGTTTCCTTGCCCAGTCAAGAAAACAGGCACTTACTGATCCATCAGAGTTGATGGACATGGAATAGAAAATGTAAGGGCAGGTTTCTATGCAGGTCAGTTCCTGCTGGTAGATTCCTTTCGTAAATGTAAATCCGGTACGGGCTTCAACATCAAATTCAGGCCAGCATGGAGCAAAATTCTCTATGAAAATTCGGTCGCAATAATTCCCAAAAGTCTCATAGAACTCCTGACCTTGCTGTTTTGTTATCGATTCGGAAGGTATTTTCAAAACAATTTCGCAGTTCCCTCTATTATGGTAAAGCCACTTGATGTGCTTCTTGAAAACATCAAAATCAAAATCATATTTGGCGAAGTGTTGATACTGCTCTCTGTTCATCCCGTTGAGCGAAATGTTTATCCTGTCAAGACCTGCCTCGAGCAAAGGCCCAATGCGATCCGGGGACAGTAATGTGCCGTTGGTGGTTGTATCGATGTACGGTACATTCCCGCTCTTTTTGGCATATGCAATCATATCTGCAAGACGTGCATTAAGCATGGGTTCACCATCTTTATACAAGCGAAGTACTTTGATGTTCCCGGAAAACAGTGATAACTCCTCGATAATCTTTTTATACATTTCGAACGTCATGCTACCCTGAAAGCGGCCTGTTTGTTTTATCAGCTTTCGATCACCTGTAGGGCAAAACGTGCACTGCAGGTTACAGGCACTTGAAGGATCAACGAACAGCACAAATGGAGTTTCAAGGGGGATGACATCCTGTAACGGAGTTCGCCCTTCCAGATTAATACGAGGTTTAATTTGTGCTTTCATCAGCCAGTATTGTGTTGATTTTTTTATCATTTCCCCAAAATGCCATGGGTTCATAATCAGGATATGGGTAGTAGCCTAAATTAAGTTCGATATTCCAATTATTTTCCTTGATCCATTTTTCCACCAAGGAGCGGACAGCAATCGGCTTACCGGAACAAAGGTTAACCAGACCGTAGTTTTCCTGCTTGAATGCCAGCATGAGAAGTTTCCTTGCAACCTCGGTAACGGGGAGGTAATCTCTCAACTGCTCGCCACCGGACATATTGAACTCGCTCAACCCTTGTTCAGCTGCCTTTTTCAGTTGCGGGAACAAGGAGACCGCCGGTTGGCTTTCACCGTACAGGTAAAAAAGCCTTGCCCATGTCAGGTTGAAGGGAGATGTGTCTTGAAAAAACTGCAACTGTTTTCTTAAGGTATCCTTGGCAAAACCATAAGGGTTTACCGGCTTTGTTTCAAAATCCTCACTAAGTGCACCCGATTGCATGCCATACTCGAAGCAGGTTCCCGAAACCAGCACGGATGGCAAACCTTGTTCAATCAACTGTTTTAAAAAAGCATACTGGTAAGGAAGCTCATCATCAAAGTGGTGAAGGGATTTGTAGTGAGGCAATCCCTGCCATGCAAGATGAATCAGTATATCAGGACACTCTAAAACCTCAAATGCATTGGCAGGGGGATGGTGGATATCCATTGTTACCCAACGACCTCTGTTCAGTATGGGTTTGTTTGCGCAAGTATTCCGTGTAACCGCAACAATTTCAGCAGAGTATAAATTCAATTCTGCCAAAACATGGCGACCGATAAATCCCGATGCTCCTGTTACAGCTATTTTCATCATTGTACCTCCACTTCCGGTACAGCAGTTACAAACTGTCCTCCCCATTTCCGGATGTAAGCAAGCTGTGCCATCACTTCATCTTTCAGATTCCATGGCAGGATCAAAACGTAATCCGGTTTGTCCAGTTGCAGACACTTTTCCTGCCTGATCGGTATATGGCTGCCAGGCATGTATTTACCTTGCTTTGAAGGGTTTCGGTCTACAATGTAGGGAACAAGGTCAGGTTTTATTCCGGCAAAATTCATCAATGTATTGCCCTTGGCTGCTGCGCCATAAGCTGCAATTTTTTTTCCCTTTCGTTTGGCCTCAATCAGAAAAGATAAAAAGTCTGTCTTGATCTTCTCTGCCTTTTGCTGGAATCCCGTATAAAAGGATGGGTTGCGCATACCGGCATCGTCTTCTGTTTCCAACAATGCTCTAACGGCGCTGCTGGATGGCTGTTGTCCGGTGTCACTTCGCTGTGAATAAACTCGCAGGCTTCCCCCGTGTGTGGGCAGTTTTTCAACATTGAAAATTGTCAAGCCGTTTGCTTCGAGGATGAGTTGAACAACTGTCAGTGACAGGTACGAGTAATGTTCGTGGTAGATGGTATCAAACTGGTTTTGTTCAACAAGGTTCAAAAGGTGCGGGAATTCAAAGGTTGCGACTCCGCCAGGTTTGAGTAGGATAGAAAACCCTTTGACAAAATCGTTGATATCCGGTACATGGGCCAGAACGTTGTTGGCGGCTATCAGGTCGGCCTGCTTTCCGGCACGGACAAGTTCATCGGCCAGCTCTACCCCGAAGAAGCCCTCGATAACAGCAATACCTTTTTTCCTGGCCGCCTCTGCAGTGCTCCGGGTAGGTTCAATACCATAGCACGGGATTCCTTTGCCCTTGACATACTGGAGCAGATAGCCGTCATTGGCAGCAACTTCCGCCACAGTACTATGCTCGGTAAGCATGAAGCAGGGGACCATTTTCTCGACATAGTTTCTGGCATGTTCCAGCCATGAAGCAGAAAAAGAACTGAAATAAGCATACTTTTCCGAAAACAAGTCGTCAGCGCCGACAATGTCCTCCGTTTGCACCAGCCAGCATTTCATGCATACCAAAACACGTAGCGGGAACCATTTTTCCGGTTCGTGCAGTTCTGCAGGGGTCAGATATGCATTTGATGGTGGAGCGCTTCCCAAATCGATAAGGGAATGTTGCAGGTCGGTATTGCAATGGCGGCATTTCATACTGTTATCCCCTGGAATGCTGTGGTGATCATGGGATGTTGCTGATCACGAGTGGATCGCTCTGTAATGGATAGCGGCCATTGCACAGCGAGCGCCGGATCCAGGGCATTAATGCCTCCTTCAGCTTCAGTACAAAATGCAGTAGTGTGAAAATAAATGAGTTCGCAGTCATTGGAAAGCGTTTGAAAACCGTGAGCGAATCCTTCCGGAATCATCAGTGTTTTCCGGTTTGTTTCGCCAAGTATTTCATTGTGCCAGTGCAGAAAGGTGGGAGAACCTCTCCTCAAATCAACCGCAACATCGAAAACCTCTCCGCGGAGACATGTCACGAACTTTGTTTCAGCATGAGGAGGATACTGAAAATGCAAGCCTCGAACCGTACCTTTTTTTTTAGTCAGGGTATGGTTGATCTGTACTATGGTTCGATTGCCGAGCAACTCGGCCAGATCATTCCGGCAGAACAGGCGTTCAAGATATCCTCTGCTGTCACCGATAGGTTTTCGCTGAATGACCTGCAGGCCCTGTAGAGAGGTATCAAGAATGTCAAAATGAATACTCATGCTTCATTCGGCGGTTTCATACCGATGAATCTGTTCTATGGAGAAAGCCGCCATATTTTTTTTCTGCTTCCATGCATGATGCCAGGATAGCGTCATGTCAAGAGCTGTTTGCAAGGCCCAGCGAGGAATCCACCCAAGCATGGTTTTTGCCTTTGAAATGTCCAGTTTCAGTGTGGTTGCTTCATGAATCAGGGCCGATGGCTCACATTTCCATTCAGCGTCGGGGATTTTGCTGCAAAGATGGTCCACGATCCATTGCACGGATCGTGCGTCCCTGTCTTCCGGGCCAAAGTTCCATGCATCGGCGAATAGTTCTCCTTTTTCATACAGGGCTTCGGCAAGTAAAAGATACCCGGAAAGCGGTTCCAGGACATGCTGCCACGGCCGCGTTGCATGGGGTGACCGAATTGTAAGTGCCTCTTGGGCATCAAGCGCCCGGAGAAAGTCGGGAATGAGCCTGTCATCTGCCCAGTCACCCCCGCCGATAACATTGCCGGAGCGTGCTGATGCAAGGAAAATGCCGGCGGACTTCATAAACGATTGTCGCCAGGCAGCGGTCACCAGTTCGGAACAGCCCTTGCTGCTGGAATAGGGATCATACCCCCCCAAAGCTTCGTTTTCCCTGTAGGGCCACACCCACTCCCGGTTTTCATAGCATTTATCGGTCGTGATATTGACAACAGCTTTCACTGCAGGGATAGTGCGAACTGCTTCAAGGAGATTAACTGTGCCCATAACATTCACGGCATAGGTCTCGGCCGGTGCGCTATACGAGTGTCCGACCAACGGCTGGGCTGCAAGATGAAAGACGATATCAGGTTCGGCTGTGTGCAATGCTTCAGTTAGTCGCAGAGGGTCGCGAATGTCTGCTACGTTATGTCCGGCGAGTCTGGATTGCAGATCGCATACGGTAAAAAAGTTCGGTATGGTTGGCGGTTCAAGTGCGTAACCATATATTTGAGCTCCCATATTGGTAAGCCAAAGGACAAGCCATCCACCTTTGAAGCCGGTATGGCCGGTTAGGAAAACCCTCTTGCCTTTCCAGAATGACCGATCAATTACCATATTTTCCATGGTGCGTTACCGCTGTTCCATAATTCTTCAAGATGGATCTTGTCCCGCAGGGTATCCATTGGTCTCCAGAATTCCCGGTGCTCAAAGGCTGCAAGTTGACCGTCTGCGGTAAGTTTTGTCAACGATTCACCTTCCCAGGAAGAGTTGTCTCCCTCGATATATTCCAGGACATCTGGCTGCAGAACAAAAAAACCACCATTAATCCAACTGCTGTCACCAGGAGGTTTTTCCTCAAAACCCTCGACATTGATTCCTTCACGCAAAAGTGCTCCATATCTGCCTGGAGGCAACACGGCACATACTGTTGCCAGCTTATGATGCTGATTGTGGAAAGTCAATTCTTTTGTGATATCAATATCTGCAAGGCCATCGCCATAGGTAAAAAAGAACGGTTCATCAGGTGCAAGGTATTCAGCCACGCGCTTGAGGCGCCCGCCTGTTAATGTTTCTTCGCCGGTGTCCACAAGCGTTACGGTCCAAGGCTCGACTTTCTGTTCATGGACTTCCATGCTGTTTCTGGCCATGTCGATCGTGACATCAGACATATGCAGGAAATAGTTTGCGAAATACTCCTTGATAACATACCCTTTATAGCCGCAGCAAATAATAAAGTCATGTATTCCATGAGTGGAATATATTTTCATGATGTGCCAGAGGATAGGCATGCCGCCGATCTCTATCATGGGTTTCGGCTTGAGGTGAGTTTCTTCACTGAGGCGGGTGCCAAACCCGCCGGCAAGTATGACAGCTTTCATGATTATTTTTTGTTCCGAAGTTCAAACATTTGCGAGTAAGCGTGCTCGAGTCTGCGAGTGAACCCCTCCTCAT
>6093
TAACGAACAGCAGTATGTACGATGCAAGCGAAAGCGCACCAAACAGTATCGTCTGCAGGTAAGGTTTCTTTTTTGTAGCGGTTGTTTGTGCCATCAAATTATCAGTTTAATGATGCAGCGGTTTTCTGTGTAACAACAGGCACGATGTTTTCAAAAAACATCGCCTACTGCAGGCCAAAAACAGGGCAATATAGGACTTTTTTTTTAAAGCCTGCCCCTTGTCCGTAAATTGAGCGGCTTGTTTGCCCGACAAGGCAATGCAACAGGGAACCGGCGACGAAAAAGCTTCGATGACCCTGCAGTTTCGTCCTGCCAAAACTCTTCAGGCTTGACTGCCGAAAAGCACTTTGTATTCGGCTTCGGTTTGTGCATCGGCTGCTGTCACTGTAATCCTATCGGGGATTGCAGCGTAGTGTTCTTTGAAACTTCTGACACACGATGGTGAAGAAAAACAGATTTCATCAATACAATCAAGGTCTATCCTTTCCCCCTGACCGAAGCTGCTTTGAACGGATACATCGAGAAGCGCCACATCGTTTTTCAGCGCTGTCAACTCGTTAACGAGATTTTTATCAGCAGCATCTGAACCGGGAATAAAGATCGTCTCGCCGGTGATCCCCAGCTCCGCCATTTCCGTAATAATCTCTTCCGGTGTGCACGCATCAAGACACAAGTCAGGAAGCACCCCATGCTTCAACAGTTCGGAAGTTGTGGATCTCCCTGCGGGGCAGAAAGCGGTATTCGGAAAGTCCCGGATATTGATACTGTTCTCAAACAGATAATTGAAAAAGTAACGTACCGCATATTTGTCAACAAAAAGCAGCATCATCTCCGCAGTACTGTCATCAACTTTTTTAAACATGTTCCCCGCGTCAATCTGACCGGAGTCAATGCAGGGATAGCGCACAATAACGTACTCTCCCGTTTCGTATTTTTCGGAACTCTTCCCTGCTATCAAAACCCTTTTCTTTTTAGCGAACCAGTAATCCTCAATAAACTCGGTAACGTTTTCGCCCAGAACAAGAAGTGCAGGGGAAACAACCTTTTTGTCCTTGTTTTTCAGCTCACCCAGCGTACCGGCAAATATTTTCTGATTATACCGTGTCGCGTTTTGAACAATAGCAACTTTGGTCTGTTCCTCTTTTCCTTTCTTTATCAAGGCTTTTGCAACTTCACTTGCTGATGATGCCACCATATAATACACAATGGTGTCCGCATCCGGAACATGTATCTTGTCCAGAGGGTGTCCTGTGCAAAATGCAACTGACGATGAAATATGCCTTATGGTCAGAGGTATTTCAGAATAGGCGCTCGCCCCTTGAGCTGCGGTAATTCCGGGTATTATCTCATACTCGACACCGTGCTTCCTTAAAAACGCTATTTCTTCGCCGCCCCTGCCGAAAACATAGGGATCGCCCCCTTTCAACCTGGCAACCTTCCTGCCCTGCCGCGCGTGGAAAACAATCTCTTCGTTTATAGCGTCCTGCTCAAAATGATGTTTGTCTTTTCTCTTGCCGGTATAAATTTTCAAAGCATCAAACTGCCCGACCAACTCTGCGCTTACAAGATTGTCATAGAGTATCACGTCTGCCTCATGCAAAACCCTTTCCGCCTTGACTGTTAGCAGCTCGGGATCTCCGGGACCTGCACCGATAATGTAAACGTATCCATCACCACTTTTCATTCTTTCCAGTACAATTGATCGTTAAAATTATTCGTAACGCTCTTCAGGATAAGGCACTTTGGACATCGGGGTCGGTATCGGGTTCCGGGGTCGAACAAGCAGTAAACTTTTCGATTCCGATAACGAATCCCGAAAAACAGGATGCAAGGGGTCACCGCCTTTATGAACACTCATCCCTAAACATCTCTCTTATCCTGTTCCTCCACGCAACGGCTTTTTTCACATTCTGTCCATTTGACGAGATTGCAACGGTCATTTCTTCTTCTTTAAAAATTGCCGGTGAAATAAAATCCGACAGTTCCCTGTTATCGACGACATTGACCATAATGCCCCGCGCCGCAGCATCTTTCTTTATCCTGCGATTTACCTCGATGCTGTCTGTAGCCGCGTAGACAAGAAAAAAACCATCAAGATCCCCTTCTTCGTACTCCTTGCAGACAAGCTCGAATCCCTTGCCTCTCAGTTCGTCATGTATCTCGGGAGCAATGACGGTAATGTTCCGCGTATATTGCTCTACTGTCTGTATCTTGTGCATGGCGATGTTGCCGCCTCCGACAAAGAGAATTTTTTTGTCGTCTATCCTGACGTTGACCGGTAAAAAAACTTTCATCCTGAATTGAGCTTTTCACATTGTGTTGCATGTATATAAAAGAAAGAAAAAAGCCCGACTCACATCTCGGGCTTTTCAGCTGCCTGTCCGGCAGCAATAGTCTCACATCTCTATCAGTAGTCCATCACGCCTGATCCTGTGTTTTCACTGCAATGGCAATCTTCAGCAGCAAGGTCAGAATCAAAATGCCGATCGACCAGACCCCGATGGTTATCATTATCTCGTTAAGGTTCGGGATGTACCCGACGATCTCTTCAAGCGGTGAAGGAACAAAACCGCCGATAATGAGACCGACCCCTTTGTCTATCCATATTGAAACGACGATACCGATGCATGCGGCAATCAGCCATGGAGAAGACGTTCTCAGCTTGGGAATCAAAAGCACAAGCAGGGAACCGAAACCCACAATGATCGACAACCACATCCAGGGAACAAGCTGGCCCTCACCATGAAGCCCGAAAAACAGGTACTGGAGACCGTGCATGTGGCCTGGTATGTTACTGTAAAAAGCCGTGAAAAACTCCATCCCCAGCAGGAAGAAATTTAGGATCGCCGCATAGGTTACGATGACCGAAAGCTTGTTTATAGCCTGCTTTCCCGCATCGAATCCGGTTGTTTTCTTGAGAATGTATGACACAAGAATCAAAATCGCCGGTCCTGCCGCGAAAGCCGAAGCAAGAAACCGGGGAGCGAGAACCGCCGTCAGCCACAGATGCCTGCCAGGAAGACCTGCATAGAGAAACGCGGTAACGGTATGGATACTGAAAGCCCAGGGAATCGAAAGATAGATTACGGGCTTGACCCATTTCGGGGGAGGCACGCCTTTTCTCTCTGCGCCAAGGACTGTCCAGCCGCTGACAATATTCAGCAGCAGATAGCCGTTCAGAACCGTGGCGTCCCAGAAAAGCATCGAGTGCGGCGTCGGATAGAGCAGAACATTCAGTACCCTGTCCGGACGGCCGAGGTCGACGAGTATAAACAAGACACACATTATCGTTGCCGCGACCGCGAGAAACTCGCCGATGATGACGATCTTGCCGAAAGCCTTATAATCGTGCAGATAATAGGGCAGAACAACCATCACCGCAGAAGCTGCGACACCAACAAGAAACGTGAATTGTGCGATGTAGACACCCCAGCTGACATCCCTGCCCATCCCCGTGAGGGTAAGACCTGTGGTCAGCTGATTGATGTAGGAAAAGACGCCTGCCGAAATGATGACAAGGAGGAGCACGATCCAGCCCCAGTAAATCCGATCTCCTTTAAATGCTTTCTCGATCATAAGGAATCATTATATGATGTAGAACACGGATGGTCTGGTTCCCAGTTCAGACTTCCGCTGCAATGTGTGGTTCTTTTCAAGCAGCATCCGGACTTCCGATTGTGAGTCGTTCAGATCACCGAATGTCAATGCACCCTCCGGGCACTCTGCAACACAGGCAGGTTTCAAGCCCTGTGCAAGGCGCTCGGAACAGAAATTACATTTTTCAACAACGCCTCTTTCCCTGGTAGGATATGCCTGACTCCTTTTTTGTATCGCCGGCCTCGGATCTCTCCAGTTGAAACTTCTTGCCCCGTAAGGACAGGCCGCCATACAGAAACGGCAGCCGATACAACGATGATAATCCATCGCAACAATACCGTCCCAACTACGCTTGAATGTTGCCTGTGTCGGACACGCTCTTACGCAGGGCGGGTTATCACAGTGGTTACAAAGAGCCAGATATGACCGCTCTCTTGTCTCTTCACTGACAAACTGCCCGCTTTCGCCCGGAAAAACATTCTCGTAGGGACTTTTCCATATCCACTTTATCTCATCCTTGGCATTATCGAACTGAGGCACATTGTGCACTTCGTGGCACGCATCAATGCATTTTGTACACCCTTCCTTGCACTTGCGTGTATCGATAACCATTCCCCAGCGCGTTCCGGAAGAAGAACTCTCATGAGTTGTCGATGCAACCGCCGTTTCAAAAGATGATTTCGGAAATATGCCGGAAGCGACTCCAAGGCCTGCAAGAACTCCTAAACCGGTTTTCCTGATAAACTCTCTTCTATTCTCGTTCATCACTTTGTTTTCTACATTTCATGATGGCACCCAAAGCAGTTTGGTCTTGCACTCGCGTATGTGTGACAGTTTACACAAAACCCCCTGCTGCCATGGCACTCAAAGCATGTGCTCAGGCTTTTCTCGAACTCTCTGCCATCAGGAGTCACATGAATGCGATCTCCATCGCGTACAGCAGACTTGCGCCACTCGTCCAAGACAAGCATGTGACTTTCACGCATGTACTCTCCTGACTCTACACATTGCTCACTGGGGCTTTTTGCTACCGGTGTCGAGATTTTTTTTGGCTTACCCTCCTGCCAGAAAGCATAGGTTACTGCAAAGAAAAACAGGGCTAACCCGCCAAAGATAAGTATAAGCTCCCTAATCTTCATCATCCTCCTCATCTTCGAATCCAGCCATCGGGTCCTCCCTCAGGTCTTCGGTTCTTTTGTTCTCTCCTTCCATAACAAGAGCGTTGCCTACCAGCTCATGGAGTCCGTAAACCGAAACCCCGGGGTTCCAGTAATTCATCAGAGCCGGAAGGGTTGCACGGTCAATAGCACAAATGGTGACAAGTGAGTCCACATCATGCGTTTCCTTTACGTGCCTGACGGCATTGGCTCTCGGGAAACCGCCTCTCAAGCGGATATCCATGTACTCTTCGGTATTGATGCCGCTTCCGGAACCGCAGCAGAATGTCTGCTCGCGGATGGTATTCTCCGGCATCTCATGAAAGGTGTTGCAAACATTGTTCAGTATATAGCGCGGCTCTTCAAGCATTCCCATACCCCGTGCAATGTTGCAGGAATCATGGAAGGTTGTTTTCAGATGGTCGTTCCGCTTCGGATCGAGCTTGAGTTTGCCGTGCTTTATCAGGTCTGCGGTAAACTCGGCAATATGCACCATCTTTGTAGAAGCTGCGTTGCTGAACTTCGTCCCGGTAACCGGTGAAACCGGTTGTTCAAGAAAATCAGCCGGACCGTTCATGGTATCCATATACTGGTGCACAACTCTCCACATATGGCCGCATTCGCCGCCAAGAATCCATTTCACACCAAGCCGTTTTGCCTCATGATACATCTTGGCGTTCAGCTTCTTGGCCATTTCGTTGGAAGTGAAAAACCCGAAATTCCCCCCTTCCGAAGCGTAAGTGCTGATAGTATAATCGAGGCCAATGTGCTCGAAAAGCAGCAGGTAACCCATCATCGTGTAGACACCCGGATCGGCGAAAACGTCGCCCGATGGCGTGATGAACAGCACCTCGGCGCCTTTGCGGTTGAATGTCGGCTCAATGGTGACACCGGTAAGGTCTTCAATATCCTCGGCAAGCGACTCGATATTCTGCACAAACGTGTGCGGCTCGATACCCAAATGGTTTCCGGTCCTGTTGCAGTTCGACACAGGTCCCAGAATCCAGTTGTTGTTCACCCCGATGAGGTGCAGCAATTCCCTGCCCATCATCGTTATTTCTGCGGTATCGATCCCGAACGGGCAGAACACGGAACAACGGCGGCACTCGGTACACTGATGGAAATACATGTGCCACTCCTTGATCACCTCCGGAGTCAGCTTTCTTGCTCCTGAAAATCCTTTGAGAATTTTTTCTGCAAGCGGAAAATCATTACGGTAGACCGAGCGGATCAGTTCGGCTCTCGCAACCGGCATGTTTTTGGGATCCCCCGTGCCAAGGAAAAAATGACATTTGTCGGCACAGGCCCCGCAACGAACACAGGTGTCCAGAAAAAGCTTGAACGACCGGAACCGTTCAAGGCGGTCTTTCATACCATCTTTGATGGTTTTTTCCCAGCCATCCGGCAGCTTCCAGTCATCATCTGTCGGAGCCCATTTTCTCGGATTCGCAAATCCAAGATCCTCGACTATTTCAGGTTTGGCCGGATAACACCAGTTGCCATCGCGGAACTCAACGGGCGTATCAAACAACTCCTTGGCCGGATAGTCGCCCTTCAGAAGACTCGGTTTTTCCTCGAACTCTTTTTTCAGTTCCGACAGTTTTGGAGCAAATTTCGGCATAGGTTATTTCTTTTCAACCGGCAGGTTCGCTTTTTTCATCTTTTCACGGAACTCATCTTCGTATTCGGCATATGTCCTGATTTTGATATCAGGATTCCAGGGATTGACATGCCTTTTTTCACGGCTGTTGTTACTGAGATTGCGTGTCGGGCTCATGAAAATCCCTCCCATGTGCACCAGTTTGCTGAACGGAAAATACATGGCAAGAACACAAACAAGGAAAAGGTGTACATAAAAAAGTGCACCGATTCCTTCGGGAAGAGTCAGATTGAAATGGACAAGATTGATCATCAGGTCTTTTACCGACATGACATCAACCTTTGTAATGTAGCGCATGAATATCCCTACCACAGCGATAGCAAAAATCATAAACAGCGGGAAATAATCGGCTGGAAGTGATATCAAACGTACTTTTGCATCCTGAAACCGTCGAATCACCAGAAACGTAACTGCCGCGACAATAACAACATCCGTCAGATACAATGCAGGAAGCGTTACATCGAGGAAACCGTCAACATTTTCCATCAACTGCACAAAGCCGGGAACCTTCGCGATAAAAAAGCGATAATGGCGGAGCACGATAACAAGCATCGACCAGTGAAAAGCAAGTCCCGCAAGCCATAACCACTTGCTGGATCCATAAGCAAGCTTTGGCCCGTTGTGCAGCTCAGCCCTGGTGTTTCTGAACAGTGAACGGAAAAAGAAAACCTCCGACAACACGCGTGCTGCGGCCTGCCAGAAATTGGAAGGGCTTTCAAGCCGGTTCTGTTTTATCCAGTCGAGTGATTTCTCCTGCCCGCAGGTAGTGGGGATCCTGAACGGCACGGGGCTTCTTGCCCAGTCAACCACCCGGTAGACAAACCCACCGATAAAGACCACGATTGCAACGTAAGGAACGATAACGCCGAACAGAAAACCAAGCCCGGCAAACTGCACTGCTACATAAGGAACAAGAGCTAAAAGCACAACCATTACAAGAGGCATTAAAGCTTTTTTCATGCTTTTGCCCCCCTTTGCATCATGAATGTCTGCCGTTTGCTTTCTTCGACCTTTAACTGATAGATTTTTTCACGGTGTGCCATGTAACTGTCAAATGCTTCAAGTGTAAGGTGCTCCATACCGGTTTGAAATTCATCCCAGTCTTTCTGTTTTATTTGTCTTTTATAAGAAGTTCCCGGAGCGATTTTCTGCAGTATCGATTTCAGTTCAAAAAAAAGAGACATTGCCCTGGAAGGAGGAAAATTCTGAACTGCAAGGATTCTTACTACCCCTGCCAGCGCATTGCCGAGTGTTTCAGGAGTTGTGCCAAAACTGTCGAGTATATTGCCCAATCCGTCATCAAGCGCCTGAGCTATCGGAGTTGCCGACTGCATCTTTCCAGGAAAAAACGACAGAACATGGCTATGCCATCGTTCAAGCACCTCCCGCCGGTTATCCCTGATAAGTTTTACAGCCTCTTTATTCATAACTAAATTGAGCATCCCGCCTGGCCACGCATATGCATAACCTTTTTAAAGTACGTGCCTTATAGACAATATGCAAGAACAACAGCACAAAAGAACCGCACAATCGTCGAATCAAACTGAAAAAATCACAACCAGCTGTTAACCTGGTGCTCCTCGACCAGCTCCACAAAACCTTCGTAATCGATGTTTTTTACTCCTCCGGTAACGGCTGTGATACCTCGTGCAGCAAGATCAGGCTGCAGGGCATAGACAGGGTTGTCTTTCATGGTGTTTTCCAGCAAACCGGCAAACCTGTTTCCAGCCTGAACGGCATAAACCCCATCCTCTATGAAAAGAACAGGATCGCCGGGCTGTAAAAATCTGATGCATGTTTCCAGTGTGCTGCTTTCAAATGGAGATTTATTGATGGTATGTAACATTCTTTGGCAAATCTTGTGATGCTGAAAAAAGTTAAAGTTTTAATGCGGAACGACAACATCCTGCTCGTTCATGAGCTTGCCGATCTCCTCCGATGTCAGGACTTCGACATCCACAAGCAGGTCATCTTCCGTCAACCCACGCTCTTCAAGCGATACCTTGTCGACATAAAGCTTTTCAACATCATACATATCGAGAGCCTTGAATGTCTTGGCAAAGCCTTTAATCCCTATTCCGGCGGTATCCTGATCTTCCTTGAGAGCATACACGCCGTCACCGATGAACGCAACCGAAAGATCCTGCTCATAGGCAGCCATGATCAGGATCATTTCCAGTCCTTCATAGGTATAAATTGAACCGTGAGGCGCCCGGCGCATCACGTGCATAATCTTTTTTACGTCTTCCATTATTGTAGAGAATACGGTTTAGTCTCCAAAAGTTACTAATCTGTCATTGCGGATGGCTATGTCGGTAAGAGTCCCGAGACCGGTAATTTCCCCTTTCTCGATAATGACATCATCGCTGATGCCGCGGCGTTTTGACGCGGCTATACATGCCAGCACCTCGACACCGTGCTTTTCACCGAGTTCATTCCAGCGTTTTGCGATATCCCTGTCGTCCTGGGGAGGATCCATGTGTTTGGTAACATTGGTCACCCCGTCATTGTAAAGGAAAACCGCGTCGACCTTATGCCCTTTTTTGATGGCCGCCTCCGCAAACTTGTATGCAGTATCGGAAGCCTGATGATTATAAGGCCCTTCCTTAAGCAAAATTCCAATATTCACCGTAGATACATTTCATTCGAATTAGAAAAAACGAATGGTGGAGTGCTCTCAAGCGCACTCCACCATTTTTTCTTTTACCGTTTCATAGAGAGACTTCCACTCACTGGTATAGTTCTCGTAAGGCCTCTCGATGTAGGAAGCCAGATACAGTGCTTTCTCGGCAGCGTCGCTGTTGCCGCTTTTCAATGCTTCAATCGCTTGTTCACCTGAATCAGCGGCATCGTTACCCATAAGGCGGATCTGACGCCAGAAGTTCACCGCATCTTCACGATAAACAAACGAAACCGGAAGCGCTTCGGCCTCTTTCAAAGAGTTGACCGGAGCGTTCTTGGGCCCGAAACCCATAACCCAGCCGTTTTCAGCCCATTTTCTGGAGTGCCCTACAGCTTCCTCAATCCGAGGGATTATATCTTCAAACATAAGCCCTGATACCTCCATCATTTAATTTCATTAAAGACCTTCGGCACCACCCATCTGGATATACCCGCACGGGCAGATCAGTTGACAGAGATGGCAGCCCTCACACTCGGAATACTTGGTGTACATGACCTCACCGACCGGATTATCCTTGTAACGCTTGATCGTTCCGTGCGGACAGAATGAAACACATTGCCTGCAGTCGAAACAAAGACCGCAGCTCATGCAGCGATGCGCTTCCTTGATGAACTGTTCCTCGGTGATTCCCTGGTCTATTTCGGTTTCAAGACCGTCCTTGACGCGAACTTCAGGTGCAAGGTGCCCCCTTTCGCTGCGTTCTGCATCCTCGTAATACTCGAGAGACATATCCTTGGCTTTGATAACCTTCTTCTCCTCCAGTGGCGGGAATTCTCCGGTGAACTTCGCATGGATGCTTTCGGCAGCTTTCCGTCCGTCACCGATTGCACCACAGACAAGTCCGAGGTTCACGGCGTCACCGCCGGCAAACACACCGTCTTCAAGCGACCAGTCCTTTTTCGGCTTCAGCCAGTCCCTGCCGCTGATATAGCGCTCGGCATCCAGCCATTCCGGTTCCTGACTGATGGAAGGAATGAGGATGGAGCACGGAACCTCGAATTCCGACCCTTCGATCGCAACGGGTCTTCTGCGTCCGCTCTTGTCGGGCTCGCCAAGTTCCATCCGCTGACATTTGACGGCAACCGCACGTCCGTTTTCCGAAACAATGCCTATCGGTGCCGTAAGGAACTGGATATCGACGTTTTCTTCAAGCGCTTCCTCGATTTCCGGATCGATTGCAGGCATCTCGTTGCGGGTACGGCGATAGAGGATCGTTACCTTATCTGCGCCCAGTCTCAGCGATACACGTGCCGCGTCGATAGCGGTATCACCGCCGCCGATAACCACCACCTGGTCTCCTACATCGACCTTTTCACCCGAGTGTACCCGGTTGAGGAATTCGGCACCTGTCATGACATTCGGAGCATCCTCGCCTTCAAGCCCGAGCCTGATACCTTTATGCGCTCCTATGGCAAGATAAACTGCATCATACTTCTCCTTGAGCTCATCCAGGCTGATGTCCTTGCCGATAACGGTACTGCATCGTATCTCGACACCCATCCGCTCAATGGCTGCAACTTCCGCATCGATAATGTTTCGGGGCAGCCTGTAAGGAGGAATACCGTAACGGAGCATACCGCCGGTTTCCTTGAAAGCCTCGAATATCGTGACCTTGTAACCCCGGCGCGCAAGCTGGAATGCACAGCTCAAGCCTGCAGGTCCCGAACCGACAACCGCAATGGTCTCAGGCCTCACATTATCGGTAAGCTTTTCATGATCAAAACCGTTCAGTATGGCGTAGTCGCCCAGCCAGCGTTCGAAAGCGTTGATGCTCACCGAACCGTCCTTCTCGTTACGGTTACAACCGCCTTCACAAGGGTTGGGACATACACGGCCGCATACAGCCGGCAAAGGCTGAGTTTTGCTCACCTCATTCCAGAGCATCCTGTATACCTCTTCCTTGCTCAGTTTTTTGGTCTCGATCTGCTGAACCGTCGTCAGCCATGCACGGATGTCGTTTCCTGCCGGGCAGGCATCGTTGCAGGGCGGCCGCTGCTCGACATAAATCGGACACTTATGACTGGCGTCACCGAAAGCCACTACCTTATCTGTCCCCGTTTGGTCCTTGTACGGCGGATACTCGTAATTCAGTGCAAAATCAAGGATCGGATTTGATTCCTTGGGATCAAGTTGACTCATGTTCTACTCCTTGCCTTTTATCAGAACCGTACGTGAGCGGACTGATTGAATGTGGTTCGCGCATGTCTGTAATTATCGATCATATCCTCGTCAAACTCGAGGCCGGTTTCTTCGAAGAACTGCTTCCAGCCGATTCTTTCGACCCATTCGCCGAGCCTTTCCCATTTCCTCGCACCGTTGCGATAGGCCTCGAGAATCTGCTTGACGATGGCACTGACCTCGGGCCAGCGGGGAGGATTGTTAGGCAATCCGTGAGCAACAAGGCTCATAAGAGCAGGTTTGGTGCGCGAATTACTGTTTTTACCGGCCACCCAGATGGCGAACTTGGAGTATTCAGGATGGTTGATTTCCATCGAAGGGCAGGCACCGAAACAAGCGCCGCAGTACATGCATTTTTCCTCGTCGACAACCAGCGATTTCTTTCCGTTCACAACCGTCGGACGAATTGCGGCAACCGGACAGCGGGCCACAACTTTCGGCAGCTCACAGATCTCGCTGAGATTCTCATGGTTGATGCGCGGCGGACGGGTATGTTTGACGATAATGGCGATATCGCCCTGTCCTCCGCAGTTCAGCTCGCAGCACTGCGTGACGAGTTTGACCTTGTTCGGCATGTCCATACCCCGAAAATCGTCAATCAGCTCATCCATCAGCGCTTTGACCACGCCGGAGGCGTCAGTCGCGGGAATGTCGCAATGCAGCCAACCCTGGGTGTGGGCGACCGGCGAAACTGTCTTGCCGGTTCCGCCGACAGGAATGCCCCGGCTTTCAAGATCATCGATCATCGGCTGTATCTTTTCTTCATCCGGCGTCAGGAACTCGACGTTGTTTCGGGTCGTGAACCGCAGATAGCCGTCGGCATACTTGTCGGCGACATCGCAAAGGCCTCTGATGAAATCGACCGAATCCTGGCGGGGAGTCCCTGCCCGGACAGTATAAAGAACATCACCGCTTTCAGCGACATGTTTAAGAACCCCGGGACGGGGATACTCATGATATTTCCACTTGCCGTAGTTTTTCTTCACAACTGGATGCAGACCCTCTTTATAAGGATAAGGGCCCGACTCTACGGTTTTCCAGGTTCTTTCAGGACTGCTCATATTGTTTCCCTCGAATTGTGTTTATCTCAACAGGAGATTGATAGTTTCAATATTCGGATTTGAAGTACGGATTGTCACGCGGCTTGGTAACCATATCGATGCTCGGTTCCAGGCCGACCCCGTCAAGGAACTGTTTCATCCCGACGCGCTCGATGGTTTCTCCGAGCCTCTCATGATCGAGACCGTTATCATCCCACCAGTCGATAATCTCGTCGGCAAGATCGATAAACTCATCGATATCGTCTTCATTTTCCATCTTCATGAACGGCACGATCATCGAACCGGCGTTGAAACCTACCTTGAGAGTGCTCTTGCCGCCCATCAGGAGAGCGACACCTTTTTCCTTGCCGGGCGAAAGCGCCTTGGGCATGACATTGAGGCAGTGCATGCAATGGACGCAATTCCTGTCATCAATTTCAATGCCGCCGTCTTTGAGGGTAATCGCCCTTGTAGGACAGAGGTTGATGACCTCGTTGACAAGCGCCTCCATGCCGTTTTCTTCTACCCATGCCTTCACTTCCGCATCATCCTGCTGAATCGCATCTCTCCACATGCCGATAACGGCAATATCGGAACGCATGATGGCGTTGGTGCAGTCGTTGGGGCAACCGGAAAACTTGAGCTTGAACTTGTAGTTCCATTCGGGACGATGAACCGCTCCGACGAAATGCTTCATAACTTTTTCATGCATCTCGAGGTTGTCGTAACAGGCCATTTCGCAACGAGCCGGACCCGCACAGGAAACACCGGTACGCATTCCCGCCCCGGCTCCGCCAAGATCCCACCCTTTCTGGTTGAGTTCGTCAAAACACTCCTGAACCTTGTCTTGCTCGATACCCTGGAGCATGATATCACCGGTCTGCCCATGCAAGGCGATAAGGCCGGTACCATGCTTTTCCCAGATATCGCAAAGTTCCCTGAGCGATTTGGTATTGTAGTGTAATCCCGGAGGCGCCTGGATACGCATTGTGTGAAATTCGGAAGCTTCAGGAAGCTTGTCCCTGATCATTGAATACCGTGTAATAATTCCGGCACCATACCCTTTTACGGTAACAAGGCCGCCTTTCCAGTATCCCATCCTCGTCTGGTAGGAATATTCAAGCTGGTCCATGACACCGCGAAGCATCGGTTTTTTCGTCCTTTCAGCAAGTTCCTTGAGCCCTGTCACAAAACTCGGCCAGGGACCGCTCTCAAGCTCGTCCAGCATCGGTGTAGGGTTCAGAAACTTCCCATTGCCCGACCCGTTTGAGCCGGCACCATTAGCATCTGCCATAATGATCCTCCTATTAATTCACAAAAATTTGGAAGGGAAACAGACTTTCTGCCCCTTAAACACAACCAGTAGGTTTCGGCAACCCGGCTATTTTACATGCCTGCAAGGCTGGCCCGCTCGGGAAAAGACCATAAAGAAATTCCGAAGCGGCTTTTTTGTCCATACCGCGTTCCTTGGCGATAGCTTTGGTAAGAACCTTGACGGCAGGAGCAATCTGATAGTCATCGTAATACTCCCTGAGGAAGTTTACCACACTCCAATGCTCTTCGGCCATCTTGATCTCCTCGGCCTCGGCAAGCTTGTTTGCCACATCTTCGGACCAATCATCGAGATTCACAAGATAACCGTCATCATCAGTTTCGATAGCAACACCGTTCACTTCAAGCGCCATAATCCGACTCCCTTATTAGATAATTTGAAATTTGACACGTAGTAAAAATGGTACAATTAGCTTTGAAATACAGCTGAAATGCATTCAAGATAATATGCCACGGGAAAAGAAAAAAGACCCGTGCTTAAAATAATTTTCCCGTTCAACTATATAGCCATATAATCACGAATTTCCATAGTCTTTTTCGCACCTCGCATAAGTCACGAATTATAAACCGGTAATGCTTTTTCTTGCATGGTATTCCGATGCAAGCGCAACAAACTTTTTTCCCCAGTTGGGATTCCCTATGGCATGCAGATGCGCAAAAGAGGCAAAAAGATTACCGTTTAAAACCCCATCCCGCTGACCGGTAACACCGAAACCCCGGACAAGATCGAACTGGTATGCAACCTGCCCATCCGAGCCGACCGGTTTTGAATAATGAAACTCATGCGCCCTGACCTTTTCATCTTTCGCAAACCAGGGGCTGTCACAACGACTCTTCAGATCGAGATATCCATGTCCAACCGGCTTCTGCTGAAAACCGATTTCAAACGGAAGAACATCCGCGAGCGGATAGGTTTTACCCTCGTACTGAGCGCTTTTGCAAAGATAGATCAGCCCGCCACACTCCGCATAAAGAGGCATGCCGGACAAAACAGCATTATTTACCTCTTTCAGAAGTCCCTTGTTGGCACTGAGTTCCTCGAAAAACGATTCAGGAAAACCTCCACCGAGATAGAGACCGTCGACAGCAGGCAGCCCGGTATCTTTCAGGGCATTCACAAAAACCAGCCTTGCACCGTTGTCCTGCAACGCTTCGAGATTTTCAGGATAATAAAAACAGAAAGAAGGATCCCTGAACACACCGATCGTCAACAGTGCGCCGGCCACCCGTTTTTTCTCCTTCTTTTCTCCCGATTCCATTGAAGGGGCACGGCGAAAAAGCGATCGTATTGTATGCAGATCGCAGCATTCTGCAATCCTTTGACCAGCTTTACGGATAACCGCTGTGGCATCATCGGTTTCACCGACAGCAGTCAGTCCCAGTTGTCTTTCCGTAATAACCAGTTCTTTATCTTTCGGGATCGCTCCGAGAACCGGAACATGACAGAACCGTTCTATAGCCTTTTTCTGCTTCTCTTCCTGACGCGGTCCCTGCACCTGGTTGAGAATCACACCGGCGATATCGGCTTCAGGAGGCATAGACTGCATTCCCTTTACAATCGCAGCTGCTCCCCGATTCATCTTCCGGCTGTCGACAACCAGTAACACCGGCGTCTGAAGCAGCCTGGCCAAACCTGCACTGCTGTCCGAGCCATCGATATCCATACCATCATGGAAGCCGTGGTTCCCTTCAATCAGAGAAAAACTGCCCTCATCGCTGTTTCTGAGAAACGAATCCAGGCACTCCTCCCTGCCCATAAGAAAAGGATCGAGGTTGCGGCACTCTCTGCCGGTAACCAGCTTGTGCCACATCGGATCGATGTAATCCGGCCCTTTCTTGAAACTGTTCACGCCTGTACCGCCATGAACAAGATTGTGCATGATACCGAGGCTAACCAGCGTCTTGCCCGAGCTTTTATGGGAGGCTGAAACCATCAGCCTTGGCACGTTCACTGTATTCATGGCAACTCATCCATAACATGAGGCAAAGGGTTGAGTTTCCATACAACTTTGCCAAAAAACAACAACCGTCCTTAAGAGCACTATGCGCACAGGGACAGACCTGTGCGCATAGTGTGGACGCGATCAGTATGATTATTATAGGTACCTCTATTTATTAACCCTCTCTTATCCGCTCAACGAAGCAATTGAATCGCGGAGTACATAAATAACGGTGCCTTTATTTTTTCTTGATATAAAAGGTATGAACGTCGCCGTCCTCGGTGTGCTCAATCACTTCGTTGCCTGTACGCTTGGACCATGAAGCCATGTCATTTACCGAACCCGGATCGGTTGCAAGCATTTTCAGCACTTCGCCGCTGCTCATGGTGTCAATGGCTTTCTTGGTTTTAAGAATCGGTAAAGGACAGTTCATTCCTTTGCAATCCAGCTCCATATTACTTGTTATTTCACTCATGGGTGCTCCTGGTTGAATATTATTTTCCGAGGTTTTTTTACCCTGCCATTTCAATCCCCTCAAAAGAAGAAAGGTTCCGGAAAGAGTAAGTAACCAAGGTAAAAAAATTACATAATTCGTTTCAAGAAAAATTTTGCCGCCTGAAAAACAGGTTGTGCGTTGCCTGCAGTTATGCCATCCAGTAGATTGCTCCCAGCACAAGGACGGCAAGAAATACGGTTTCAGCAACAATAATCGAAACCGGCTTCCATCCCACGTCAAAAAGGGCTTTCAATGAAGTTTTCATGCCAAGGGCGGCAATGGCTGTAACCAGACACCAGCGGGAAGTATCGACAATAAACTGACGGAGCGGCTCAGGGGTTACGCCGGAACTGTTGATTCCGACCAGCAGTATGAAAAAAATAATGAACGGGGGCAACAAAACACCTCCGGCAGCGTTACCTTCCTGCTTGTTGCGGGTATGAAAAATCAGCGAAAGGGAAAAAACAGCCGGCACCAGCATGGCAACACGCAGAAGCTTGATAAAGGTAGCAGTATCACCGGTCTCGTCGGAAACGGAATAACCCGCACCAACAACCTGTGCAACATCGTGAATGGTGCCGCCAAGAAAAATACCGGCCGCTTCATGGTCGAACCCGAACTGGTCGACGATCACCGGATAGAGAATCATTGCAAGAGTGCTGAGTGCGGTCACACTGATCACGGTAAAAATGGTGTTGCGTTCGCTGTATTCATCTTTCGGCAGAATTGCCGAAATAGCAAGCGCAGCTGATGCACCGCAGATACCGACACTTCCTCCTGTAAGCACCCCGAACCGTTTCCCCCTTCCCATGATTTTGGAGAGACCCAGTCCGAACAGGATTGTCAACATTACAGAAAGAACCACCACCGCCATCGGTCCCGCACCAAGAGACAGAATCTGCTCAAGGGTAATTCGCATACCCAGAAGCGCAACTCCGATTCTCAGGATGGTCCTGGATGCAAACTGAATACCTGCTATAGCCTTCCCTCCTTCAGACAAAAACCTGAACGCCATTCCGAGGAGGAGAGCAAACAGCATGGTCGGCGCCCCATAATGTTCGGAAAGAAAAGTTGCTGCAGCCGCCACGGTAACCGCAGCAATGATGCCGGGAAACAGCTCGTCAAAATGGACCTTGGCTGCTTTGGCGTGACACTGGAAACCACAACGCTCGGCTTCGACAATATGTTCGGGGGTTGGGATTTCGGTATCTACAGGTTTATGCAGGTGCTCCGGGTCGTATTGTGGGCTCTTGCTCATCGCGGATTCTTTTCTTCTGAGAATTCTTGGTTATTCCTGGATCCATGACTTTCACAGACCTCTCAAAGATCGGGACGAAGATAAGAAAAGAAATAACCCAGTCCTACTCCTTTCCCGTGAATCAGCCTTTAGCGACACACAGCAGACCATCGACCACAGGGAGCATCCCGCACCATCCTTACTCCTTCCATACTGCCCACTGGTCACCTGTCACTCGTCACTGGCCGAAGGCCCTCACTTTCTCTTCTTCGGATTCACCTGGTCCGGGCGCAGTTTGGCGGTAAAGTAGTCATCGGCGTCATCCTCATCGATCCTCTCCCCCTCGCTGTTTTCCAAAGGCTCTTCATAATCGTTCCAGCCCCTCAATCCGGTACAGAGAGACGCTACATTTTCAAATCCGAGAAGCTGCAGGGAATGAGCCGCCAGCACACTGCGGTAACC
>7703
CTGTTTCGAGGAATTCCGTCATGACAAAAGTTGATTGCAATATTGATGTCCACCACCTGACAAGGGTTGAAGGACACGGCAATATTCACATAAGAATAAAGGAAGGAAAGCTGGTCGAGGCGACCTGGGCTGTCGTCGAAACCCCGAGATTTTTCGAGATGATGGTCAAGGACATGAGTGCAGAAAGGGTTCCTTTCCTCACCTCGAGGATCTGCGGGATCTGTTCGATCAGCCATTCACTCGCCAGTATAAGATCTCTGGAACGTGCCATGGACATTGTGCCTCCGCCACCGGCAGAGAAACTGCGCCTGCTGGCCATGCACGGAGAGACCCTGCAAAGCCACGCGCTACACCTGTTCTTTCTTGCCATACCGGATTTCGTCAATACACCCAACGTGTTACCGCTCATTACATCACACCCCGATATAGTTCAGTCGGGATTACGGCTGAAAGAAGCAGGAAATGCAATCAGCGCCCTGACCACAGGCCGCTTCACCCATCCGGTCAGCCTTGTTCTCGGCGGAGTCAGCAAAGCTCCCGACAAAAAGGGGCTTGCTGCACTCAGGAAACAACTCGAGAGCGTTCTTCCTGACCTCGACAAAACCCTGGAATTTTGCAAAACCCTTTCCATACCGGATTTTCAGAGGGAAACCGAGTTTGTCTCATTGTACAATGGAAGTACATACCCTTTTATCGGTGGGAATTTGCTGTCCACCGACGGCATCAGAAAAGACGAGAACGACTACCTCACAATGACCAATGAGTATCAGGAAGAATTCACAACAAGCAAATTCACGAAGCTAAGCAGGGAATCCTTTGCCGCCGGAGCACTTGCCCGGTTCAACAACAACCATGCATTCCTGCATCCGAAAGCGAGGGAAATTGCCGCTGTCTTCGGCCTTGAACCGGTCAACCACAACCCGTTCATGAACAACATTGCACAACTGGTCGAATGTTACCATATCGTGCATGACGCCATATCCATGATCGACATACTGCTCGATGATCCGCTCAAGGAACTGAAAACAGCATGGAAACCCAAAGCAGGGAAAGCAACCGGGGCAGTGGAAGCACCGAGAGGTATTCTTTACCATCATATGGAAGTCGATGAAAGAGGCAAGGTTGTCAGGGGCGACTGTATTATACCGACTACCCAGAACAACGCAAACATACACATTGACCTGAAAGCCCTTACACTCCAGGCTCTGGAAGAGGGGAAAACCGACAAAGAGATACAGCAGCTTTGCGAAATGGTCGTCAGGAGCTACGATCCGTGTATCTCATGCTCGGTTCACTGATCACCTTTTTCACCGGAAACAACCGGAGAAAAAGGTGCATTCCTTGCTTCAAAGAATTTCAACAAGCTCGATCGAAAAGGTCAGGTCCTGGCCTGCTAACGGATGATTGGCATCGATTGTTATCGAAGCATCCGAAACATCGGTAACAAGGACAATAGCGTTTTGACCGTTCGCCATGCCGACCTGAAGCTGCTGACCGACGCTGACCTGAAGATCCTGCGGAAGCTGTTCACGTTTGACCTCGGTTACCAGATCCCCGTTGCGCTGACCATATGCATTGTCGGCATCAATGGTCGTCTCTCTGGACTCTCCCGGCTGCAGCCCGATAACAGCCAGTTCAAAACCGGGAATTACCGCTCCCGCTCCAACTGTAAATTCAAGCGGCTCGCGATCCGCTGATGTATCGAAAACAGTTCCATCACCCAGTTTACCGGTATAATGAACTTTTACGGTATCGCCCTTCTTCGCTTCCGGCATGAAATCCTCCTCATTTTTCTTTTCATTAATAAAACCTTACACGATCAACCATCGCCAGTCCTCCTGTAAAACCAGAAACCTGGAAACAATCGATACCAAAAATAAGCTATACAAATATAATTAATTATACTATCGTGCCGCTTTCCCGGGAAACCCTGCGGCAACCCGGATCACTGTTAGAATGCGAGGCAACCTGTCAAAGGCGCACCGACTTCATTTCAGCTTCTTCAACCGCTCGCTCTCACTGAGAGAACGGAACACGCAGTCCTCGATAGCCATGCCTCCAAAGTAGTTGCCGGTGAGGAGCAGGTTTTTCCCTCCAAGCATACCGTCCATCCTTTCCAGCCATTGGCGGTGACCGACACGCAACGAGGGGACCGTGTTCGTGACCTCGTATTTATGAACGATTTTATCTTCTGCGATACCGAGAACATTGGTGATTCGCTGCATTTTTGTCTCGCCGGTTTCTCCCGGCTTGAAATGGAACGCGAAGCCCCGGTAATTATCATCAGGAACTGTATCGCGGGAAACAGCCGAAAAGAAAATATCATTCGGCGAAATAATGGCGGCAACAGGTTTAAGCGAAATATCATTTTTCCTGACAACAACACCGACGGAATCGACCGATGCAGCCTTGAGAGTTCCAAGGTGCCCGGCAATATCTGCCTCGATCGTCTGAAGCAACCGAGAGGAAATTGTCGAAGGAGTTGCAAGAGCAAGTGTTGCGGCTGAATGAGTCACTCCCGCTTGTGTCGTGATCGCGTAACGGCCGTCAAGCACCTCGATACCCGTCACTTCCTGACTGGTAAAAACGTTGATCCCTTTGCTTCTGGCAATCGCCTTTGCAATAGATTGCAGACCTTCCTTAAACGTATAGTTTTTGAGTACCTCTTTTCGTTTTGGCCGTGATTTGAACATCATGTCGGCGGGAAAATCACCTGTCGGCTGTGAAGGAACCGCATTGAAGAAATGACTGAGGGTGTTGTTGTAATTGTTGACTCCGACGATTTTGGAGTAATACTCACGAACGCTCAAGCCCTCTTTCTTCAGAGAAAAGATATTCGGAATGGATTTGAGAGCCTCGAAAATATTGAGAGCCGAAAAAACCGATTTAAGCTGCTTGTCGACCAGTAACGTGAAAGGAACTTTCTCCCTGGGAATAATGGAATCAGTGAGATGACAGGCATCAACAATGTCCAGCAGATTCTGATATGAATTATAACAGGTATGTGCTCCCATCTCAAGCCAGAACTGTGTGTCATTGCCTGTATAACGAGGCGAGTTGAACGACCCGCCCGGACTGTCGTTTTTTTCCAGCAAAGTGGTTTTGAATCCGGCCTGCGAGCAGTAATACGCGAGACTGAGCCCACTGATTCCCCCTCCAACTACAACAACATCACTTTTCATTATTTGCCTGTTTGATCATTTCCCCGAAGGTGCTCCGAAAAATGTCGTGGGCGGCTCAAGAGCAAGACGACCGGAGTCCCGATAATGCCGGGATAGGTTTGAGAAACCCGGAGTCCCCCGACGAGCCGGGAGTAACAGTTTTTTCGAAATGCCTTTTAAATGTTTGTGGCGCAATTTAGTAAAATCAACACACTTTACCATGGTATTTGAGGCTGATCGGGGAGGTTACCCTCGGAACTTGCATCACTCGAAGGCCGAATGAAGGGAAACCACATTCATCTTAATGCCCGTCTTTGTCCTGAACCTGGAACACGCCATTTTCATCCTTCTTCAACTCATAGTAAAACCATCTGTTCACGCCTTTTGTCTTCTCACTCCGAAACGCAATGACAGCGGTCTGCCCGTCAGTCCGCAGATTGATCGCTCCATAAACACCTACGTTGCGCTTGAATACCTCGTCAAGGATTTTGGCCCGATCTTCCTCAAGCTCTTTTTTCTTCTGGGCGTCGGTTTCCTTGTCGATTTTGGCAACAAGCTTGTCGAGTTTGCCGCGAAGCTTCAGATCCTCTTTCTCGCGGGTCGAACGTAAGATTTCGGTACAGAGCACCAGCGGCCTTTTTCCGCGGCCCTTTTTACCAAGCAGACCGAGGAGATCGGGGCGAGGGTGCACGTGGCTCTCTTCGTCCCCGGACGAAACTACGTAAGCCGCAGGTCTTGTCACCTCCAGAAATTCGTCAGTCACGTCGGACGACCCGTGATGGCAGCATTTCATCATGTCAACTGCGAACCTCGACCTTGCTTTTTCAATCATTTTCGCCGACTCGGCCATGGTGGTAGGTGCTTCACCTTCATTGCCGTAATGACGTATCAGGAAATGCTCGGCAGGCGTGTTGAGGTCACCGCCGAACAGAATGGAAAAATCGTGATACTGAAGCCGCAACAAAACCGAGTGCCCGTTCTTGGTTTTGCCCTCATTCATCACCTTTGCCGTCATCGAACTTGCAAAGGTCCGGAGACCCTTCTTGCCGTCCGGAGCCCTCTCGATTACCGGGCCCAGAACCTCGATCGTGAAGTCCTCGTTGTTCGAGGGTGCGAAACCCGGCATCCAGGTATGCCCGCCCTCCTTTTGCCCATGCTCTGTGGAAAGCATCGAGACATTGCCGAACCTGTCGCTGTTGAGCGCAGTCCAGATCAGTTCCGGATACCATTTTTCGCCGCGCACCGCCGCGTTCGAATAGAGCTTTCGGGCCGCAGTCTTGCTGGCACGAATGTCCGTTAGAAAACCGTCTGTCACCGGCCCCAGCAGATCGTCGCCAGTCCGCTCCATCAGGCCATTATGATAGACATGTTCGAACGATATCCGTGGATTCTCGAAAATCTTCTGGAAACCACGATAGTGGTCACTATCAGGATGGGTAGCGACAGCAGCATGAAAGGTGAATTGTTTCTTGAAATCCCGAAAACGATATTCCAGATAACCCTTCATGTTGTCACCAACACCGGCATCGATGATCATGATCTTCTCCCTGGAGCCAAGCTGGGGAGTAGTAACGATACAGCCGTCACCCTGGCCCACGTCGAGGAAGATCATTTCGAGCACACGTTCCTCTTGATAATCCTCTTTCCTGATGGCGAAGGTATCCTTGCCCCACTTCACCTCATCCCAGTCATTGTTGATATTGTCACCGATCCGCAGCCAGTCACCCCAGAGAAGCTGTTTCTTCCTGGTCCTCAGATTACCCGTATCATAGAGATAAACCACAGGACCCTTCGCATATCGTATTGTTCCCATACGTTTGCTCCCGCTACATAAAACCCCTTCTTTGCACCTTATCTTTCCAATTTCTCAACAAATGCCGAAATATTCAAGCAAGACAGACCGGCACCCTGATTGAAATCATGATTATCGATACCCTAAAACATGAAACTTTTGGTTATAGACCTGTAGCTCCTGCTGAACCTTCATACCCTCCGTCGCGATAGTTCTGAACGTAACGGACATAGTTCTCAGGCGACTCGCCAATTGTCCGGCGCTCGGCGTCTGTAATCGGCCGCATGACCTTTGCGGGAACACCGGCAACCAGCATCCCGGAGGGAACGGTAAACCCCTGCCTGACGAGGGAACCCGCAGCCACAATCGAGTACGGCTCGATAACGCAGTCATCGAGAAGCACCGCCCCCATACCGACAAGCACGTGATCCTCCACTGTACAGGCATGCAGCACGGCCCCGTGCCCTATCGTAACATAGCTTCCGATGTTGAGCGGCCCGGTGTCATGCGTGACGTGAAGCGTAGCGTTGTCCTGAACGCTTGTTTTTTCACCTATCCGTATCGGACAGACATCTCCGCGAATAACCGTGTTGAACCAAACGCTTGATTGTGCGCCTATGGTTACATCACCGATAATGCGGCCTCCTTCTGCTACAAATACCGATTCATGAATATCAGGCCATACGCCTTTATAGGGTAATACTGTTGCCATGTCTGAAAACTATATTTGAAAATTGAAAAACCGGAACTTCACTATTGATGCATCCTCCACCCTCCACCGACATAGATGAGTTGCCCGTTCAACCAGCGAGCTTGTTCAGATGCAAGAAAAACAATCACATCGGCAACATCCTCGGGTTTACCGATACGGCGTAACGGTGTGCTGGCCGCAATATGAGTTTCTTCTTCAGGAGTCAGATAACCTGTCTGTATCGGACCGGGGGCAACTATATTGACGGTGATTCCGTATCTGCCTAATTCAATAGCTGCTGAACGGCTGTATGATTCTATTGCATGTTTGCTTGCCGCATAGCTGACATTGGCCTCATGGGCATGGGCGGCGTCGGTACTCAGGTTTATAATACGCCCCGTTTCAGCTTTCCGTTCAAGAAACCGCCGTGTATATTCGGACATCATGAGCGCATAAGAACGCGTATTGATAGCACAGTTCACATCGATGTCGTCAGCTGTTATCGTGTGAATACCGAATCCTTCAGTAGTCTCCTTTGCGGGATCGAAAGTATCGAGGGCACAGTAGGTATGATTATTGACCAGGATGTCAACCGGACCAAGTTCATTTTCGCAATCATTGAAAAGGAGAGGGATATTGCGAGTGTCCGATAAATCTATCTCTCTTGCCGCTGCTTTTCCATTGAGTGAAGATATTGACTCCAGAACGGATTTTGCTGTCTGCTGCTGATTGGCCCGATAGAGTAAAACACCGCCCGCACCTGACTCTTTTGCATCTTCCAATTCTGCAGGGGTATGCTCACAAGGCTCCCGGAAATACGTAAGAAAAACCTTTGCCCCCTGAGCGGCAAAACCCTTGGCCGTTGCCGCACCAATGCCGTGATTCGCACCGGTAACAAGAACAACTTTCCCTTCAATTTTAGGGTCGATCACTGTAATACTCCTACTTGTTTATATGGCCCAACTATTCTATGCAAAATCTCCTTTCTCTCCCAGTCTCCCTGACAATTTCACCTCCCCTACCGAAAAAATCAAGGAAATTCAGCACCAATTACAACACAAGCACGTAGTGCACTTGACACATGAAGTTTTGTCCCTTGCGAAACAGCAGAACTGCCTCATCTCTCAGCAGATCCTTGAGCTAAGATTGAGGGTTGCTGAATTGTTGATCCCGACTCGCCGAAACTGTTGAAAGGAAAAAACGAGCGTGCATTTGCCTTGTCATACGTTTCATAGATAATCTTCTCTTGGCGGAGTAAAAAAATCCAGTACCTCTCCCGCGTCAATGATCTCGATGCTATGCAGAACATCCGCCGGGATGGAATATGAATCTCCCGGACCAATTTCCCGGTCATGTTCAGAAAACCTGATCCTGTATTTTCCACTCAGCACATAGCCACTTTGCTCTCAAAATACCTCCCTCATATCATTATTGTTCCTGACAGATAGGTCACCGCTCGACCTCCTATCGAGACCCTGTCACCGTTGTCCGTGCAAAACAACTCACCGCCACGTTTACTCAGTTGAAACGCATGAAACTCTTTCTTACCCAGACGCTCCGCCCAATACGGCACAAGCGTGCAGTGCGCCGATCCAGTCACGGAGTCTTCGGGAATCCCCGCACCAGGAGCGAAGAACCGGGAAACAAAATCGGAGTTCTTTCCGGGAGCGGTGACAATCACCGCGAAGCCGTCAAGCTTCGCAATAGCGTCCAGGTTTGGATCGAGATTCCTGACAACGTTCTCATCATCAAATACAACCAGCAGATCGCGCGCAGCAAGAACGTCCAATGGTGGAGCACCAAGCATGGTGTCGAGACCTTCCGGAGTGACACATACTGCAGGTTTTCGAGATGGGAAATCAAGAAACAGCAAATCGCCCTTTCGTTCTACTGACAAGCGTCCGCTCTTGCTCATGAATTCTACACGTTCTGAATCACTGTCTACGAAGTTGAAAATGACATGACCACTGGCAAGCGTTGCGTGACCGCACAGATCGATCTCCACCTCGGGCGTGAACCAGCGAAGATCATAGTGATCTTCCCGGCGGACAAGGAATGCCGTTTCGGGAAGATTGTTTTCGGTCGCTATGGACAGCAGTACCTCGTCCTGCAGCCAGTCATCGAGCAAGCAGACCCCTGCGGGATTACCGGCAAAAACCTCGGAGGTGAATGCATCGATCTGGTAAAATGGGATCTCCATCATCTCATCTTTCTTTCGAAGCAATTATTTATTGTGCAAAATATCTTTTTCGTAAGAACGCCCTTCCTTCCGACCCTGTCATGTCGAAAAAAGGGGCTGCATACAACCTACCTGCTGAGCAAACGAAAAAGCACTCCGGCAATTCCAAGCAATGCAAAACCATTCAAAATGTGTGACGGTAGCAAATTCCTCGTATAGAAAGAGTATGCAAGCGCTACGATTACCCCGAGGATCACGATTGGAGCGGAGAAATACAGGCTAAATTTATCTGGTGGACGTATATTCACTGGAAAGTAGATCGAAATTGCTGTGAGAAATACACCAACCAATGTAGCTACAACGGCTACCCAATCAGCGATACTCTCAAGCAACGGATATGGGCTTTTGGAAATAGCTGCAACTACCCCGTAAACAATTAAAACGATTCCGATAGAACCGAGAAAATTCAGCCCCCAGACAAGTATTTGGTTCAGCAAAATCATTATTAAATAATGTAACGCAACCTGATTATTGCACACAAAATCTCTTTTCCCGAATCTCTCTGACAATTTCACCTGCCCTACCGAAAAAATCAAGAAGTTTCTAACCGTACCTTGACCAAATCAGAAGAAATATGCCAATTAGCTGTGTTCCAGTATATGAGCAGCCTCCCCGAACATCTCAGGAATCTCTTATATTGATAATTGATTTAGTATCTGAAAAACTGCGACAACAACCATGTGGTAACGCATTGAAAGTAATGATATGGTATCGACACTCAGTTGCAACGGGCTGAAGAAGATCTACAACAAGCGTGAAGTTGTCAAAAGCTCCACCCTGGAGGTGAAACAGGGGGAAATTGTCGGACTTCTGGGGCCTAACGGCGCGGGCAAGACAACCACGTTCTACATGATCGTCGGGCTGGTCAGACCAAATGCGGGTGAAGTGTTTCTCAACGAACAAAACATTACCAACCTGCCCATGTACAAACGAGCGCGACTGGGAATCGGCTACCTTCCGCAGGAAGCCTCGGTATTCAGAAAAATGAGTGTTGAAGACAACATTCTCAGCGTTCTGGAATTCGGCACTCTGTCACAAACAGAACGCTTGGAAAGGACAGAGGAAATGCTTGAGGACCTCGGTATAACGAACATACGTAAAAGTATGGGTTATGCCCTTTCTGGAGGAGAACGTCGACGCACCGAAATCGCAAGGGCATTGGCGCTACAACCGAAATTCATTCTGCTCGACGAACCATTTGCCGGTGTTGACCCGATTGCCGTCGAGGACATTCAGGAAATTGTCGAAGGCCTTGTAAAACGCAATATAGGCGTGTTGATTACCGATCACAACGTGCACGAAACCCTCTCCATCACCAACCACGCATACCTGTTGTTTGACGGAACAATTTTCATGCAGGGAACTCCTGAAGAGATCGCTGCAAACCCTGAAGCAAGAAAGGTTTATCTCGGCGAAAAATTCTCTCTTGAACGCTATTGAGTTCCCAATTCCTGCCACAGAGCGATGATTCCCAAAAAACTCATCATCAGCAATTTTCAGAGTTACGGCGAAGAGCCTCAGGAACTCGACTTTGACCGTTTCAGAATAGCCTGTCTGACAGGCGTCAATGCCGCCGGAAAATCCAGCCTTATAGAGGCGATGGGGTGGTGTATCTGGAGCAAAGGCCGTACAGGAAAGGAGGGATTGATCAACGAGAACGCCAGCGAAATGCAGGTATCCTGTGTTTTCGAGACAAACGGAAAAACTTACAGGATAGTACGCAGGGCAACCAGGAAAAAAAACGGAGGGACAACCGAACAGGTCGATCTCCATATCTTTGACCCTGAAAACAGTATTTTCAAAAGCCTGAATGAAAACACCCTTCGCCTCACTCAGAAAAAAATCCTCGACCTTGTCGGCCTTGATTACGATGCCTTTATCAGTTCCTCTTTCATAAGCCAGGGACGATCAAACGAATTCACCCTTAAGTCCCCGAAAGAACGCAAGGAGATTCTGGCTCAAATCCTCCGGATTGACCGTTACGCTTCCCTGGCGGAGAAAGCAAGGGAAAAAGCAAGAGTGCTGGGCGAGGAAGTCACCTATCTTTCCGGCAGAATCAGCACCTTACGTGATGACCTCTCCAATTCCCCCGAATTACGAGCAGAACTGAAAACAAAAACTTCAGAGTCGAAAAAAACTGAAAAGGAACTCACTGCCCGTACCGTGTTATGCATGGAACTGGAACAGCAATTGACGACAATGAAAGGACTGGAACTTGAACGGAAGACTCTCAAGGCTCAACTGGCCGGAATCGATTCCCGCAAAAAAGAGCTTGCCGTCCGTAACGGAAAACTCCGGGAGGAAGAAGCGGAATTGCGGACACTTGTCGACAGCAGGGATACTATCGAACAAAATATCAGTAAATTCAACCGGTTGAAAGAGCAGCTTGCCGCACTGGAAAGCGCTTCAAAAACCGTAGACAAGCTCCGCCAGAACAGCATGCGGATCGAATCGACGAAGGCGCTTAAGACAGAGAAAGCCTCTCACAAGGCCGAAACCCTTGAATCGGCATTGCACACATCCGATTCGGCACTGCAGCATCTTGCCGAGAAAATAAAGACCCTGCAGACTGACCGCCAGACGGTTGCGGACCTTGGCAAACAGCAGCAAATGCTCGAAACGTCGGCGTTTTCACTCGAACAGGAACTTAACGGGAAAGACCGCTGCATGCACTCACTCTCACTGGTGGAAAACCGCATAAAAACACTGCTCGAAAACCTTGAGGAGATAAAGACAAAGGGTCTGGAGTTCAAGGGCATCGAAGGGACGACCTGTCCGCTCTGCCATTCGACGGTTGATGACGCCCATAAGGAAAAGGTGCTCGAAGAGTACCGTGTTCAGTACCGGAACACCAAGAAACAGCTTGCACAAAACAGAACTGAAAAAAAGCAGCTCGAAACGCTCTGGCGCGATCTCGAAAAAAAACAGCAGGAATCCAATGCAAAACAGGAAAAGCTTCAGACCGTTCGGCACAAGCTTTTAGTGCTTGAAGAACGGCTGAAACAGCTTGAAGAACTCGAAGCAACATTCGATGAAGCCGGAAAAACAAGGGAAGCCCAGGCAGCGGAGCTCCGGGAAACCCGTGACGCCCTCACGTCAGGAACTCTCGCAGCAGAGGAAGTCCGCCAGCTCTCACAGATCAATGCAGAAATAGCTTCGCTGGGCTACAAACCTGAAGTGCACGAATCCCTGAAAGCGGAGCTGGAAGCCCTCTCGAATGCCGAAAGCCGTGCAGGTGCACTTGCGATGGCTGCCTCACGTCTTGAAAAACTGATCGTCGAACGCGATACCTGCCGAACAGAACTTGCCTCCCTTGAAAAAGAACAGAAAACTCTTGCCAACCGACTTGACGAAACAGCCTCTCTTCTTGCTGACAAACCGGAACTCGAAAAGCGGTTCGAGAGCGCAGAACAGGAGAAAAAAACAACAGAAAAGATGCTGCGGCAGCTCCTGGTAGAAAAGCAGAGTCTGCAAAACCATCTCGATAAACTGGCGGAAAAGAAAAAACAGAGAAAAGAGCTTTCCAAAGAGCTTGAAAAGAAAGAGGAGCAAAAAAATGTCTTCGATATTCTGCATGAAGCTTTTGGAATCAAGGGAATACAAAGTTTGTTGATAGAAAATGCAGTGCCTCAGCTTGAAGAACAGGCGAACAGTATCCTGGGTAAGCTGACACAGCATCAAATGGCATTTGAAATCCGGACACAAAAGCTTCGCATCAATAAAAATGTTACCGAAACCCTTGAAATAGCCATTTCAGATTCCCAAGGCGAAGTCAGGGATTACGAGAGTTTTTCCGGAGGCGAAAAGTTCCGTATAGACCTTTCACTCAGAATCGCCCTCTCGAAACTCCTTTCCATGCAAACCGGTCACGGCATCAAGCTGCTGGTCATCGACGAGGGATTCGGCACCCAGGATGAAGACGGCCTCGATGCAATTATCGACTCAATACATCGTATTACGGAAGAGTTTGAAAAAATCGTACTAATTACCCACCTTGAGAAGTTGAAGGATGCATTCGAGGTAAAAATCGCCGTATCCCGCCAACCCGAACAGGGGTCTGCCTTTTCCATAATAACCGGAGATCCTGCAGGATACTCCTTACCGGCATGAGTTGATCGATTTTTCCCGGCATACCTGAACTGCCGATGCGATGTACCAAACCCTGAAAAGATGCAGCGATACCTCCCTGTTATATCTGTGGCGGAACGAACTATGTCCTCTGGAGGTTTGTATTTAATCGGTCTCATGTTCTGAAAGATCAGCACTGCCGGGAGCCTCCACCCTCAATGTGAACATTTCCGATAAGACAGATCGAACAAGCGTAACCATCATATTACAACACCATTTGAAACGATCGAACGAGGCATGAATATCCTGCTGCTTTATCCGGAGTTCCCCGACACGTTCTGGAGCTTCAAACACGCGCTCAAGTTCGTCAGAAAAAAAGCTTCATTGCCTCCTCTCGGGCTCCTGACGGTCTCTGCGATGCTGCCACGACAATGGCAAAGAAAGCTTGTCGATCTGAACGTCTCCAAGCTTTCGCAAAAAGATATCGAATGGGCTGATATAGCATTCGTCAGTGCAATGGGTGTACAGAAAAGCTCCGCACAAAAGGTCATTACCAAGTGTAAAAACGCAGGCCTTAAAATTGTTGCGGGAGGACCTCTCTTTACTTCCGAGCCGGAATGTTTCCCGGAAGTTGATCACCTGGTACTGAATGAAGCGGAAATCACGCTTCCTCTTTTCCTTGAAGATCTTGCTCACAGCACTCCAAAAAAACAGTACCGGTCGGACGGCTTTCCCGATGTCAGAACATCGCCGGTTCCAGAATGGGAGCTGCTCGACATGAAAAAATATGCATCGATGGCATTGCAGTTCTCGAGGGGCTGCCCCTACCGCTGCGATTTCTGCAACGTCACAACGCTGTTCGGGCATAAAATCAGAACAAAAACCAGTGAACAGATCATACGTGAGCTGGAATCCATCCACAAAAAAGGTTGGCGCGAGAGCATTTTTTTTGTGGATGATAACTTTATCGCTCACAAATCCTATCTGAAAAAGGATTTGCTGCCGAAACTCATCGAGTGGCAGAACTCAAAAAAAACAACAACGAAGTTCTACACAGAGTGCTCCATCAACATAGCCGATGACCCTGACCTCATGAAACTTATGGTCAAGGCCGGTTTCAACCAGGTCTTTATCGGCATCGAAACTCCTGACAGCTCCGCTCTTGAAGCTTGCGGCAAACAGCATAACACCTCACGGAACATGCTCGAAAACATCAAAAGGATCCAGCGGGCGGGACTGGAGGTGCAGGGAGGATTCATCGTTGGGTTCGACACCGATACTCCCTCTATTTTCCAGCAGCAGATAGAGTTTATCCAGAACAGCGGGATCGTTACCGCCATGGTCGGACTGCTTCAGGCACTGCCCGGCACGAGACTCTATGAACGCATGGAAAAGGAGGGCAGGCTGCTGAGCAGCTCAACCGGAGACAATGTCGACAATACAACGAACATTGTGCCCAAAATGGATATCGCGATGCTTCGCAAGGGGTACAGGGATATGATGGACTATCTGTATTCACCGAAAAACTATTACCGGCGCATCAAAACGCTGCTGCTCGAATACAGGCCCCCGAAGTTCAGGTCCCGTTTCCGGCCAGGACAACTGATAGCCCTTTTCCGATCCATGATAGTCCTTGGCGTCGTCGGAAAGGAACGGCTGCACTACTGGAAAATGATCATCTGGACACTTTTCAGGCAACACCAGTCGTTTTCTCTCGCAATAACCCTTTCCATCTACGGCCACCATTTCCGGAAGGTTTGTAACCTGCACCTGAAAACAGAAGAACATCACGCAACATCCCCGGTATAAACTTATTGCTGACATTCGTTCATGATTTCCGATAACGTTCTCTTCCGTTCTGAAGGCGGTTTTATCAGGATTCCCGTCTGGGGTCATATTCCACTCAGTGTACCATTAAAAAAAATCCTGACGCACCCTGCATTCCTGCGACTGAAAAGCATCCGGCAGCTCTCCTTCTCCCAACAGGTTTATCCGGGAGCAAATCATACCCGCTTTGAACACTCGATCGGCGTCTATCACCTCATGAAGCTCATTTTGCAGAGGATACTGACAAACCCTCTTGCAGAAAGCTTGCAGGACGATAACCTCCATTTCGATAACCATACCTGCAAACTGCTGCTTGCTTCCACCTTGCTCCATGACATCGGACACTATCCGCACGCCCATGTTCTTGAAGGACAGGCACCTGTCTACCAGAACAAGCCTGTTTTCGCCGCTCACGAGTCACTGATAGACAGGTTTCTCTTCGAGTCCTACGAAGGGTTTGAACCGGTTTCGGTGATCCTGGAGAACGAGTGGCAGGTAGATCCCGTCGAGGTAACGGGCATCATTACCGGAAAAACCGAAAGATTCAAAAAGCTGATCAGTGGCACGCTCGATCCTGACAAAATGGATTACCTCATGCGCGACGCACACCACTGTAACATACCCTACGGCAGCATAGACATTGAACGGCTTATCGAGTCATTTGTTCCCGACCCCAAGCTGCAGCGCTTCGCCATCACTGAAAAAGGCATCGCGCCGCTCGAAAGCCTGCTCTTCACGAAATACATGATGATGCGCAATGTTTACTGGCACCATACCAGCCGCACGTTCTCGGTTATGCTGCGCAGGATGCTGCAGGATGCGGTTGACGCCGCGGTTGTCTCACCGAACGAACTGAGGGCACTGTTTTACGACAATTCCGACGACAGGGTACTCCACGAACTGACACAGCGCCTGAATGCTGCATGGCCGCCATCAGGAGAGCTTTTACACAACATCATGCAGAGAAAAATCTATAAACGCGCCCTTACCCTATCCCCTTACCGGAACGGAGCAAATGAACAGGTATCATGGATGTTTGCTTACGCAACAGACCATGTTCACCGCACGAAAAAAGAAAGCAGCATCTGCGAAATACTCAACAGACATGCCGGCCTCGACCTGCAGGGTCATGAAGTGCTCATCGATCCGCCTTCACTGAAGGATGTTTTCGACTATGCCGACCTCAGGGAATTGCGCATATATCCTACACGCCGGGAACACCTGAATGATCCACGATCAGCTCCGGAACGCTATATTCGTTTTGATGATTTCGGTGAATCGGTCTTTCTGTCGGATTTTATTCTCTCATTCGAACGTTATACAAAAAAGTTCAGGATCGTCTGCCGTGATGATCTTTGCAATGCAATATTGATGCATCAGGATGAAATCATCGAGGCATTGAAGGAATAACCACTCATTCGCCACCTTTCCTTGAAGCTTTTTTATTATTTTGTAGTAATAATCAGCGTAAACAAAAGAGAGAAACCATGGACAATCAGGACAACTACTATAAAGGACTTTTCTACGGCGCTGCTCTCGGTGCCGCCATCGGCACGGTTATGGGATTGCTGTTCGCTCCGGACAAAGGTCAGGAAACCCAACGTATCATTACAGGCAAATTGCGCCATGCCCTCGATCTTGCAACCGACAAGGCCGCAGAATTCTACGATGGTGACGAGCATGGCGAAATCTACGACAACGAAGCCGGTCAGCGGTCGAAAGAGATCATTGAAAATGCCAGAGATGAGGCACGCAAGATCCTTAATGATGCGAACACCATCCTCAAGGAAATAAAGAACCAGGCAAAGGGACAGCCGAAACCTCATGACCCTCATGAAAACTGAGGGAACCATGTAAGAAAAATAACAATCAAGCGAAGAAGAGCCATGCTGAGCTACAGGAGCGCCAATCTTGCCTCCGTTACCCCGTCCGGCCATGCCGTGCTCCTGCTGCACGCTTTTCCCCTGTCATCCGGCATGTGGGCTCCCCAGCTTTCAATGCTTGAAAAGCAGGGAGTACCCGCACTTGCACCTGATGTGTTCGGCGTGGAAGGATCTCCGGAAAGAAACGCCTGGACTTTTCGTGATTATATTGAAGAGCTCGGCATGCTGCTTTCATCTCTGGATATCGGAACGGCAACCGTAGTCGGCCTCTCCATGGGGGGGTACCAAGCATTTGAACTTTGGCGGATGTTTCCGGAAAAAGTCGCATCTCTTGTGCTCTGTGACACCAAAGCGGAACAGGATAACGAGAATGCTCTGGCCAGTCGCAGGGATTTCATTACTGCAGTAACAGCCGAGGGACCGGAAGAAGCCGTCGAAAGGATGCTGCCTAATGTGTTTGCATCTGAAACGTACACCTCCAGAACCGAGGTTGTAGAAACTTTCAAACAAATCGTCAGCAAACAGTCCGGTAAAGTTATTGCCGCAGCCATGCAAGCGATAGCATCAAGACCCGACTCGGTCGATACGCTTGCAACCATACATTGCCCCCTCACCTTTATAACCGGCAAGGAAGATAAACTCACCCCGCCTCCCCTGGCAGAATCAATGCAACGCCATGTACCAGGCTCGTTACTGCACCTCATTCCAGAGGCAGGCCATCTTTCCAATATGGAACAGCCTGAAGTTTTCAACAAGTACTTGCTTGAACACCTGAAAAAAACGGCCTGATGGATTGCATCCGGTCAGGATGCAAGACTTCCGATAATCTCGAAGAAATTCGGGAAAGAAACTCCGATAATCCCTGCATCGGAAATGTCAAGATCCGTATTCAACACCCTGTCGGCTATCGCAAAGCTCATAGCTATACGATGATCATCGCAACTCTCTATGGTCACTTTTCCAGCCGGTCTGGAATCCTTTCCGGTAACGGCAAAGCCGTCGGCAAATTCATCACAGGCAAAACCAAGTCGCTCCAGATTGCTCGCCACCGCGCTGATCCGGTCACTCTCCTTGGCACGGAGTTCTTCTGCGTTGTGCAATTCAAACTCTCCGGTGGCACATGCCGAAAGCACGGCAAGCATAGGCATTTCATCGATACTGTTGGCAACAATAGCTGGATCGCTTATCCTGAGAGGTTTCATAGAAGGGCTGTAGCGCACCAGAATATCGCCGATTTTTTCGCCTCCTGCAAGATGGATATTGTCGAGAGAAATTTCTGCCCCCGCCCCTGCAAGAATATCAATGTATCCCACACGGGTCGGGTTGAGACAAACATCCCGAAGAAGAATCTCAGCACCGGGACTCAGAAGACCAAGTGCCATAATAAAACACGCTGCAGACGGATCTCCCGGAATATGAAACGGCTTTGCCGGAACCCCTATCCTTCCGGGCACAATAACCGATCTTCTTCCGTCAGAACGTTCTTCAACCTGCAGCCCAAGCATGAGTTCCGTATGGTTTCGTGAAGGCAGGGTCTCGACAATACAGCTTTCGCCTTCCGCGTGCAGGGCGGCAAATGCAACGAGCGATTTCACCTGTGCGGACGGAACCGGAAGCTCATAACTGATCGACTGCAACTCTTTGGTCCCCTTTATGACAACCGGCGCAGTATTACCCGGAGAAAGACCAACCTCTGCACCCATCTGACGCAACGGATTCGCAACACGCTGCATCGGGCGTTTCATCAATGAGCTGTCACCGACAAGTGTAGATTCAAACGGCTGCGCAGCAAGAATTCCGGCAAGCATCCGCATGGTGCTTCCGGAATTGTTGCACATCAGCTCTTTTTCCGGCTCTACAAAACTCCACAACCCGCGTGAATGAATAACAACTTTCCTCGTTTCAGCACCTTTGATAACGCACACTTCCTGACGGATGTCAATACCGCAAGCCCGCAGCACGTCAAGGGTCGACTGGTTATCAAAACCGCCGGAAAAATTCGATATTTCCGTTGTACCTTCCGCTATAGCTCCTATAAGAGCAGCTCGATGTGATATTGACTTATCCGGCGGCAGAGTACAAACTTCTCCTTTGTAGACTTGCATAAATTTCTGGCGTGATTAAAAAAAAGCAACTCCCTCAGGAGTTGCTTTGCATCTTCTTTCCCGATCTATATGTCACAATCAGGAGTTACGCTCTTCATTGGCTCGCTGAGCTCTTCGTTTTCCTCTCGAGCGTTTCAAACGCCCTTCGACCGATGGCTTCACAAAGTATGCTTTCTTGCGAAACTCTTTCAAAACACCGGCCCGCTCATATTTTTTCTTGAAGCGTTTGAGCATTTTGTCAATAGACTCGTTATCATTAGACTGTACACTGACCAATTCTTTCACCCCCTTGCATAATAGGTACTTACAGGTACTGTTATCGTTTTAATTTCATTTTTAAAATATCCGTCAATGACTCTGTCTGACCAGCCTTGCCCTGGTTAACCAGCACGTTTTCAAGCAGTTGTTTTCTCCCGCTGTTGATAAACTCTACGATAATCACATGGGCACCGCTTCCGGTAGCGTTTTTCTCACGGACAACCCCAACCTCATCCAGAGATTTGTGATACACGGCATCTCCCTGTGCATAAATCCCGTGAGGAGAATACAACTGACAATCTTCGGGATTAAGTTCCTGCGGTTTCAGCTCTTTGTCTATTTGAATCTGCCATTCCTTCAACAGGTATACCTGGTTGCAGGAAGCGCACCTGATCCAGTACTGATTCTCTGCAGCAGATTGCGCCTCTTTTTCATCCGGTTTTTTCTTCCCTTTTTTTCCGGCATCGGGCTCACCCAGGACATCATACTCCTTAGGCTTGTCACAGGGCTTCCACTCCCCGACAAAAACTTTTTCTGTCAGTTCTTCACAGCCTTCGCAAAAACAAGCTTTTATCTTCCCCTGAAGGATGTAGTGCCTTTTTCTTGACTCAACTACCGGTATCTGCTGCTGGTCAGCATCTACAGGCTTCTCGGTATGCTTAACAGCTTTCTTTCTTTTCGTTTTCTTTTCAGCAGTCATACCTTTTTAAACCAAGTTTTCCTTATGGAACATGACAACTGGAACGGTCACTTCTCAAAACACCCCGTACGGGTTAATAAAGTGTGCTCAGGATTGCTTAGATAAATAAATCTCCCCAAAAAAACAACCACATAATTATAACAGACGGCCTAAATCAAGCAACCACCGTAAAAATCATTTATGCGTCAAAGCCTCAATAAGATCAGATTTGGTAAGCAGTTGAAGGCTGCCGTCGAAAAGAGTTATCAGTACCCCTGAAGCGCTTTCCTGAAGTTTTTCCGAAAGCTCGGAAATGGTTGCATGTGAACCGCATACCGGGAAAGATTGTTCCATGTAACCAACGACTTTGGAATTCATTGCTTCATCGTTCTCGATCAGAATTGATAGTATTTTATTCTCGCTGATGCTCCCGATAGGAGTCCCGTACGATACTACGGGCACCTGGGACACGTCATGTTGCCGCATCATTTCAAACACCTCGGAAAGGGTGTGCTCGGGATGCGCAAAAATAAGGTTTTTCCTGGTCTTCAGCCCGACGATATCTTCTGCCGTAATCTCATCTTTCGATGAAGAAGCTTTCCTGTAGAAACCCTTCTGCTTCATCCACTCGTCGCTGTATATCTTGCTGAGATAATATCCTCCGTAATCGCTCATAATGGCCACAATCCGGGAGCTGTCGTCCAAAAGAGCACCCGCCCGTAATGCAGCAAACAGTACCGCGCCGGAAGAACCCCCGGCAAAAATCGCATCATTTTGAAGCAGTTCGCGGCTACAGTTAAATGCGTCACGGTCACTGACCTGAACAATATCATCGACAACGGAAGCATCCCAATGTTTCGACGCCCACAACCCGCCGACTTCTTCAAGCTCGTAAGAGGCGGTCTCACCTGCTCTGCCTGTATGAAAAAGTTCACGGTATATCGAGCCTTCTGGTTCAACTCCGATAACCTTGACTTCAGGCCGTTTGGTTTTCAGAAAGCGGCCGAGGCCGGAAATCATCGCTCCCGAAATAACCGGAACAAAAAGATGGGTAATCCCGCCTTCAGTCTGTTCCCATATCTCAGGACCGGTGCTTTCCATATGCACTTTGCAGTTCAGCTCGTTTTCATACATGTTGGTAAAATAGGCGCTCGGAAGGTTCTGAACGAGATTTTCAGCGACATTCACGCAGCTCCGTGGTTCACCCGGAAGAGCATCTGACGGAGTAATGACAATTTCGGCACCCAGTGCCTTGAGCACTTGTTGTTTTTCCCGTGAAATCTTGTCAGGAACAACCAGCAAAACCTTGTACCCCCTCGTTACCGCCGCCATGGAAAGAGCAATCCCGCTGCTGCCGTAGGTCCAGTCAACAAGAGTCATCCCGGATTCTATAAACTTTTCCTTTTCAGCATGATCGACAATCGCGTTTGCAACACGACAGTAATGGGTGCCTGAAGGATTCAGGTATTCCACTTTCACCATGATCTGCGGCTTGATATGCCGAGCCGAACGATTGATCAGGACCATCGGGGTCTGATCTGTCTTCATGAAAATGTTCTGCTGCCACATGTTGCTACAGAGAGATAAGTTGAATATAAAGGCGCCGCTTGCCTCTACAATGTAATGGACTTGAAAAACAAGAACAAAATATGTTTTTTACCTAAAAGGTGCGGCTGACTTCCCCTTGCACTATCATTCGTTTCACGAAACATCAAAAACAGGGAATACGCCATTGACAGCGGACACAACAACGTTTTCAGACAGTAGCACGTTTTCCGAAGAGCACCTGGCGGAAGCAATCATCTCGTCGTCAAACCTCGCACACAACCTCAGCACAATACGGGAAAAAATCCCCGAACATTGTCGTATCATGGGCGTCGTCAAGGCCAATGCATACGGACACAATGCCCTGCTGGTATCCAAAACCCTCGAACGTCTTGGTGTCACTGATTTCGGAGTTGCAAACATTGACGAGGCCATCTCGCTTCGGGAGCATGGTGCTGTTTCAGAAAGTTCGTCAATTCTTGCATTCTGCCCTCCCCTGTCTTCCCATATAGCCCTCTACCTGCAGCATGATATTGCAGCGACCATCTGTGATTTCAACATGCTTCATACAGCAGAGTCAATCGCCTCGGCACACAACATACCGCTCAAGGTGCACGTGAAGATCGATACCGGAATGGGGAGGCTGGGAACTTCACCTGAAACTGCGTTCCACCTCCTGAACGCAGTGGAGAAGAGCTCTCATCTCATACTTACGGGTGCCTACACCCATTTAGCCCAGAGCACACGGCAGGATACATTCACTGCCGGACAACTTGAAACGTTCAAAATGGTCTGCCTGGACTTTGAACAGCACATACAAAGAAGTATCTGCAAACACGCTGCAAACAGCGGTGCTATACTTTGCAGCTCCGATACCTGCCTTGACATGGTAAGGCCGGGAATAATGCTGTACGGTTATCCCCCCGATGACAGCGTAAAAAGTAACCCTGACCTGAAACCGGTGATGCAGCTGCGTGCTCGCATAGTTTTTATCAAAGAGGTAGAAGCAGGAACAACAATCAGTTACAATCGAACCTGGACCGCTCCATCGAGATGCAGAATAGCAACAGTTTCAGCAGGTTATGCGGACGGGTACCACAGGTCGCTGTCAAACCTGGCCAAGGTTTCCGTGATGGGTAAAACCTATCCTCAGATAGGAACGGTCACGATGGACCAGATCATGATAGATCTTGGAAACAACAACGATGTCCGCGTCGGTGATTATGCCGTGCTTTTCGGCTGGGACGGCCCCTCCGCCGGAGATCTCGCAACAGTCGCAGGCACCATCAGTTATGAACTGCTCTGCGCCGTATCGTCAAGAGTCAAGAGAATATTTGTATAAACGCAGAATGAACATTCGGGATAAAATAGCAGTCAGGTTCAGTATAACCAGGACAGAGATAACTGTCGTATCGTGCCTGCTGTTTTTTTTCGTTCTTGGAATTTTCGTCAACAGCAGCCGCTCATTGCAGGAAGCCCGTCTGTTTACGGAAACAAAACAAACGGAGCACTTCACTGATGCCCAGGTAGACAGCCTTCTCAGGCAAGCCGCGCTCCTTGACACCGATCTTGCCAAATCCGGAGCGCAGGCCCCGCATGTCCGGGAACAAAGCGACACCTCGCTAAAAAAAAATTTCGCCTCTCAAAAAATCGTATTTTCAAACGCAACAGCCGACGAACTCTCCGCCCTGCCCGGTATAAGTACAGTCCTTGCCGAAAGGTTGATATCTTTCAGAAAATCGAGACAGGGAAAGGTTGAAAGATTTCCGGATTTTTTGGAAGTTAAAGGCATCGGCAACAAAAGAATGGAAACCCTTGAACAGCATCTCATCCTTGATTAAATGAGCACCACCTGCCACGCGTGCACAATAGACGCTTATTCGACCGCAATTGTAAGCATTGCATACGATACAGATTATGCAATTACGGAGTGCAGAACAGTACGTGTGGGCATCGGGGATTTTTCAGGTCCGAACGGTGACCGGGCCGCACAAAGAATTGCTTCGCTGTTCAGGAAACAGAAGATAGAAAATCTTGCCCTTTCCATTCAGACCCCGCGTTTTTTCCCCCTCGACACAGCTTCCTCCCGGAACATTTCCAATGAGTCTTTTGATACCCACTGCAGAGCCGAAGCATCTTTCTTGCTGAACAAACCGGGCGAATACATGCATGAACATATCCCTTACACCGCACGAGTGGAGGAGGAGCCTGTGCGCAAGCATCTGCTGTTCTACTATCCTTCCGATGTGCTCGAAAAAGTGTGCCGGAAGCTTCGTGCGTTCTACCCGATCAGCAACCGATCACATTATCTGAAACCGATGATCCTGAGCATTGCCGCAACCTGCAAGCCATTTATTCTTCTGGAACTCGAACATGAGTACCTGACATTTTCCGCAGGCAGCAACGGGGAACTCGAATATTTTAACTTCTGGCAGCTAAGCCACGGCAGTGACGCGGAATATTTTGCCCTGAGAGAGTTAGCATCAAATCAGAAACATCGTAACTATCCTGTTTATGTAACAGGCAATCTTGCTGCTGACAAATCTCTCTCAGAAAGGATATCGAATGCAGCAGGAACAAGCTTTCACCCTTTCAGCCTTGTTGAACTGTTTGCAATGCAGCGCAATGTGCGCTCGTCCTGCAATTCTCCAGTTGAACTGAAAGCGTTGAGCGCTGCTCTCGTGAATCTTTACGAGCAGCACCCCTCATAGAATCCCGACAAGTTGCTCGGCAATCTGCACTGCATTCGTTGCAGCGCCCTTGCGTAAATTATCGGCAACGATCCACATATTCAGGGTTTTAGGATGCCAGTAATCCCTCCGTATGCGCCCGACAAACACCTCGTCTTTCTCGTAGGAAGTGAGCGGCATGGGATAGATGTTTGACGAAGGGTCATCCTGAACAATGATCCCCGGTGATCCTGCAAGCAGTTCCCTGATCTCCCCGATTTCAAAATCATCCTCGAATTCGATATTCAGCGATTCTCCATGTCCCCCGTAAACCGGAATACGCACAGTTGTCGGGGAAACGCTCAGAGATTCATCGCACATGATTTTACGGGTTTCGCCGACCATTTTCATCTCTTCCTTCGTATAACCGTTTTCCTGAAACACATCGATATGCGGTACGGCGTTGAATGCAATCTGATGAACATGCACGAAAGATCCCGGGACTTTTCCCGCAAGCTCATCCTCGAGCGCGTCACGCCCTTCTTTACCTTTGCCGGTTACGGACTGATAGGTTGAAACAACCACTCTCCTGATACGGTATCTGTCGTGCAGCGGTTTAAGCACAATCACCATCTGAATGGTCGAGCAGTTAGGATTCGCAATAATCCCTTTCGGTTTGCCGTCTGCATCAACGATGACTTCCGGATTGACTTCGGGCACCACCAAGGGTACCTCAGGGTCCATGCGAAACGCCGAGGAGTTATCGATAACCACTGCACCTGCGTCCGCAGCCACAGGCGCCCACTGCCTGCTCGCCCCTGCACCGGCGGAAAACAGCGCTATGTCTGCCTTGCTGAAAATTTCGCGGGAAGGAACCTCCGTGACAAAAGTGCTCCCCCGAAAATCAATCTTTTTACCACGACTCCGTTCCGAAGCAAGCGGCATGATTTCTCGTACCGGGAAATTACGCTCATCGAGCACCTGCAGCATGGTCCTGCCTACGAGACCTGTTGCCCCCAGTATTGCTACACTGTATGTTTTTTCAGTACTGCTCATTTTATCGTTTTAATTATATGTGATTACTTTAAAGAGTGTAAATACCACCAACGAGTTATAAAAGAACAATGAGATCTTTTCCCTCATTGCCATCCAGCTTTCAAGCTGCTCTTGTCACAATCATTTCAACACCAGCCGCTTCGAGTGGTCGTTGAGGTATTCAGCGTATTCACGTATTTTCCCTTCCCGTTCATACTGCTCACACTCGGCTTCGTAGGCCCTGAGTATCTCGATGATGCGCAGCCAGTTACTCTCCCTGACAAGATTATCTCTCACGCGGGAAACCCTCGGTAACCCTTTCAGATAGGTTGCATAATGCCGACGCATTTCCAGAGTGCCGTACTTTTCCCCCTTGAACCTGACGGAAAGGCGAAGATGTTCAATAGCTACCGCGATTCTGTCCCTGAAATCAGGTAAAGTCGTCACCGAACCATTCTGAAGCAGTTCCTTGACCTGTTTGAAAATAAAAGGGTTGCCGATAGAACCTCGCCCGATCATGATACCATCAGCCCCTGTATGGCCAAACATGGCAAGAGCATCCTGAGCTGACCAGATATCACCATTGGCAATAACCGGAATTCTTGCGTGTTCTTTCACTTTGGCAATCCAGTCCCAGTCTGCAGTACCCTTGTACATCTCACTTCTTGTACGACCATGAACAGCTATCGCCTCTATGCCTGCATCTTCAAGTCTCGGGACAATATCAAGGATATTCACGGAATCCCTGTCCCAACCGATCCTGGTTTTCACCGTCACTGGAATCGATACCGCCTTCACCACCGCTGCCGCAATACCGGCCATTTTCTCGGGCTCCCTGAGCAATGCCGCCCCTGCGCCCTTACCTGCGACCTTTTTTGCCGGACATCCAAAATTGATGTCAAGATAATCCGGATTGTACGAGGCAGCGATAACCGCTGCCTCGGCCATTGCTTCCTCGGAGTTTCCGAAGATCTGAATGACTGCCGGACGTTCGCAATCCTCGAAAAGCATTTTCTGCACCGATTTCTCGACTCCTCTCCGAAGGGCTTCTGCACTGACAAATTCAGTATAGACAATATCCGCGCCGAATCTTTTGCAGATTTTTCTGAAAGACCTGTCGGTAACGTCTTCCATCGGAGCAAGGATAACCGGACGCTCTATGTTCAGATCACCTATTTTCATATATCCGTTTACACTGCTGTATCTCCGGAGACCACCGAAGGGTTCATAATATCCTTTACCTGCTGCCGGATTTTCCCGGCCAGCGCAGGGTCTTCGCGGAGGTGTTTTTTAACAGCCTCTCTGCCCTGCCCGAGTTTATCCGATTCATAACTGAACCAGGCTCCGGATTTATTCACAATACCGAACTCAACAGCAAGATCTATCAACTCTCCCAACATGGAAATTCCTTCGCCGTAAAGAATATCGAATTCAACGGTTTTAAAAGGAGGAGCCACCTTGTTTTTCACAACTTTCACTTTTGTTCTGTTGCCAATGATCTCGGCGCCATCCTTGATCTGCGCGGTTTTACGAATCTCCAGCCGAACGGATGAGTAGAACTTGAGTGCCTTGCCTCCGGTTGTGGTTTCCGGGTTGCCGTATACCACCCCGATCTTGTCACGAAGCTGGTTGATAAAAACAACAACAGAGCTGGATTTCGAGATAGCACCCGTAAGCTTCCTTAACGCCTGGCTCATCAAACGTGCCTGCAACCCCATAACACTGTCCCCCATCTCACCTTCGAGTTCAGCCTGAGGGACAAGCGCCGCCACGGAGTCAACCACCACAATATCGATCGCACCGCTTCGTACCAGAGTTTCAACAATTGAAAGGGCCTGTTCGCCCGACTCCGGCTGACTGATCAGAAGCGAGTTAATATCGACACCGAGCTTTCTTGCATACGCCTGGTCAAAAGCATGCTCGGCATCGACAATAGCGGCGATACCCCCTGCTTTCTGCGCCTCTGCTATCGCGTGAAGTGCAAGAGTGGTCTTTCCCGAAGATTCAGGGCCGTATACCTCGGTCACACGTCCTCTGGGAAAGCCGCCGACCCCCAGAGCAAAATCCAGAGAAATAGACCCGCTGGAAATAACCTGCACAGGCATCACCGCACCCTGGTCACCGAGGCGCATGATAGAGCCTTTACCGAACTGCTTCTCCAGCGTCTCCACAGCGAGGTTAAGCTGTTTAAGCTTTGCCGGGTCCGCTTCCTTCTTTGTCTGTACTGTTTTTTTTGTTTCCATAGGTCTTGCTCGTGGCTTTCAAAAATGTTGATTTGTTTATTTTGTCACCTTTACGCTTTGGCCTTTTTCAGCCAACTATCGATTTTATTATTTCCTGTACAGGACGGTACGTCATACCAAGATCATCGACAGATTTCCTATTCGAATAGTAAAGGCTTCGCTTCGCGAGCTGCATACTCTCAAGGCTTATATAGGGCCTCCTTCGCGTGAGCAGGGCAAACAGCTCACCACCCGCACCGGCAATCCCATACAGCGGTTTTCCAGCTGAGACCGCAAATCCTTTCTTGCTTCCGGACATCTCCCGGATCATCGCGAACAACTCTCTGTACGATCTGTTTTCAGATACCACGATATACCGCTCTCCCGTGTTTCCTTTCCGCCACACCTCGATATGGGCCCGCGCCACATCCAGCACATCCACGAGGCTCAAACCGCCGGCGGGATAAAGCGGTATTTTACCCTGGTAAATCCCTGTTATTGCTTCTGTCGCACTGTTGACAGCCAAAGAATTATCCCCCCGCCCGATAACAACTCCGGGGTTTACCATCACGACATCCAGACCCTCGGCTATTCCGCGTTCGCCCTCCATTTCCGCAAGGCGTTTCGACTCCATATAGGCGATCCTGTGCTGCCAGTCACAAAAAACCGTTTCTTCATCTGCAGGTTCACCTTTCTCTTTTACGCCTATTGCAGCAACAGAACTGGTCAGAACAAGACGGCTGACCCCCTGCTGGAGACAAACATTGACAACATTGGCGGTTCCTGTCACATTGGTTTCATGAAGCATGTGGCGATAATTCCTTGTATAAGCGACAAGGCCTGCACAATGAAATACTGCTTCAGCAGAATGAAACGGCTCCAGAAGTGATACCGGGTTCATAATGTCACCCTGCACAATTTCCACCGGCAACCCTCTCAGAACAGACAGGTACGAACCGGCCCTTACAAGAGCCCTGATATGCAACGTATCACCGTACATCCTGTGAAGAGTATACACCACCTGCGATCCGATGTATCCTGTTGCACCGGTAACCAGCACAACCTGCTTCTTCTTGCTCAATCTCTTTGTTATTACAACTTATTCGGGTGCTATTAGTTTCTGGTAAACCCTATTAATTTGTTACGCACCCTGATTACTTCGTTGTCCCGACCTTGTCGGGATCGAAACCCCCATGCACCGACAATTTACAGAAGAGCTCTTTTGTTTTTAAAAATAAGAAGAAAAATTACATTGCATTCAAATCCAGCTACAGGAAGCGGGATCGGTGTTGCACACCCCGGCTAATATAATCAGACCTAAATAACCAAGCACATGCAGGGTGAGAACCATTTTCTTTCAACCAGCCCGTCTATTGAAGACAGTCTAACCAATGGGCTGCGCGTTTTCAGCAACCATGTCCCCCATGTAGACAGCATCACTCTTGGCATATGGATCAATGCCGGATCCAGGGAAGATCCGAAAGGTATGGCCGGACTTTCCCATTTTCTGGAACACGCTATATTCAAGGGAACGCACTCAAGAGATTATGTAACCATCGCCCGGTGCATTGAACAGGTCGGCGGTTATATTGACGCATACACTACGAAGGAAAATACCTGCATCTACATCCGCTGCCTCAAAAAGCATAGTGAACTTGCATTCGATCTATTGGCCGACCTGGTCTGCAACCCTGCGTTCCCCGAGAATGAGATCGAAAAAGAAAAAGAGGTCGTCATCGAGGAAATTCACGGTATTAACGACACTCCCGAGGAACTTATCTTCGATCAGTTTGACAGTCTCGCATTTCCCCGTCACCCTCTTGGACCTGCAATTCTCGGCACGGAAAAATCCGTTAAAAACATAACAACGGAAGCTCTTCGCGATTTCATGCATCAGCACTATGTTGCGCAAAACATGCTCATCACCGCTGTGGGAAACATGTTGCACGAAGAGGTCATGCTGCTCGCGGAAAAAAGCTTTTCAGGGCTGAACAACAAAAGAACGTCACCCGGCATTGAACGGACATTTCAGCAGCGGGACTACAGTTCCTTTCACATCCACCTGAAAAAGCCGCTGTACCAGGCGCAAATGCTCTATGGTAAGGCAATTCCCCGCAACGACACCTATTTCTTCAGTCTGCTCCTTCTCAATACCATACTCAGCGGAGGCATGAGTTCCATACTCAACCTTGAGCTGAGAGAGAAAAGTGCACTCGCATACAACGCATACTCTTCACTCACTTTTTTCGACGACACAACGATGCTCAATGTCTATGCCGGCACCGATCCTGAACATACAAGCCAGACTTTGCAGATCATAAAGAAAGTACTCGATGCGGACAGTTTATCCCGGATATCCCCGGAAGACCTGCTTGCAGCAAAAAACAGGCTTCGGGGAAGCCTTGTAATGGAAATGGAAAAAATGACGCATAGGATGTCAAAAGCAGCAAGGGACATATTTTTCTTTGGAAACGCCATTGAACTTGAAGAAAAACTCAGCGGCATTGAGAGTGTGACCGGCGATGACCTGGGAGACACTGCTGTTTATTTGCAGTTGGACACGGATGCCTCAACCCTGATATATGAACCAGGGAGCAAAAGCAGTGAGTTTTGAGGAAACCGGTAAAAAGGTCAACAACCTCGAAAAAAGTATGGACAGTGCCTCGGTGGAGGATGCTTTTCCAAAATCCGGAATTAATCGTATATTAGCGGTTCACGAGCAACCTCTAAGAATGGAAATTTTTAGAGGCGCTTTTTTTTATACTAAACCTGTTAACCAGAGAACACAGCCTTGCAAAAGAATATCAATAACGTCAGCGATACCGAGCAGAAACTGGAGATAATACTTTCAGCCGAGGAATTCGCTCCTGAAATGGATCGTGAAACAGAGAGTGCAAGAAAAAACATACAGATCAAAGGGTTCAGGAAAGGACATGTCCCTGTAGCCATGATTAAAAAAGTAATGGGACCGGCCATTGAAGCCTCTGTCGCCGAAAAGCTTGCCTCAAAATATTTTGCTGAAATATCTGAAGCTGAAAACATTAAACCCGCGAGTCGTGCCGCGCTTGAGGACTACTCATTTGAAGCAGACAGCCTGACTATTACACTCGCCTACGAGATTCATCCCGAATTCGAAATACAGGATTTCAGTAACTACTCGTTTGTTCAGGACATATACACCGTAACCGATGAGGATGTTGACAGGGAAATCAACCTTATCCTCAAGGGGCACGGCACTCTCGTTCCGGTTGACGAGCCCGCCGAAGCAAAGGATACTATTATTGCCGATCTGGAAAAATTCGATGCCTCAGGAAAAACCATGGAGGATCAGAAAACAGAAAACTATCACTTCAATCTTGAATATCTTCCTGAAGACAACCCTTTCTATGCGTCACTTCTCGGGAAAAAAGCCGGTGAAAGCGTCACTGTAAACATCGAAGCCAAGGAAGAGGGTGAAGAAGAAGCGTATCGTTACGAAGTAACAATAAAAGAAGTAAAAAGGCTGGAACTGCCCGAGTTAAATGACGAAACAGTGAAGGAAATCACACAGCAGAAATTCGAGTCGCGCGATGACTTCCGTGCAGATGTCAGAGCACAGCTCGAACAGCATTTCAGCAATAAATCCGAGCAGGATCTTCTTGAAGTAATCTCTTCAAAGTTTATTGATGAAAACCCTGTCCCTGCCCCGTCTGCAATGGTGGACTCTTTCGAAAACATGCTGCTTGAAAACGCCAAGCGGCAGATGGGTGGAAGCCTCCCTCCCGGTATGGATGAAAGCGAGCTTCGCGTTTCAATCCGTCCCAATGCAGAAAAGCATGCCCGCTGGATGTTGATCAGTCAGAAAATCGCTGAAATGAACAAGCTCGAGGTCAGCGACGATGATATTACAGCTTATGCTGAGAAAGAAGCGGAGAAAAATCCTGAATTGAAAGCCGAAGACCTCATAAATACCTATATGTCAACGGAGTTCAGGGATTATATGACCGACACCATTCTCAAAGACAAAATTTACAACATCATCAAATCCTCCGTCACCATTAATGAGGAAAGCAAACCGATCCCTGTTCATGATGACGCGTGAACAACACCAGCACAGGGAAATATTCACGGTAAGGGTTTGTGTGTCGTTTGAGCCTCAGCGACTGTCTTCATGCAAAATGTACGGTCATCGAAAGATCGAGGGCCTTGACGCTATGAGTCAACTCCCCAACTGATATATAATCCACTCCGGTTTCTGCAATTTCAGTAACATTATGCTGCCCTACGTTGCCTGAAGCTTCAAGATGTATCATGGGCACATTTTCCCTGGCGTATGCTACCGCTACGGCAAGCTCTTCAACGGAAAAATTATCAAGCAGGACAATATCCGGCCTGGCGCCGACTGCCTGGCGAAGCTCCTCGATAGACCGGACTTCAACCTCGATTTTCATGGCTACCCCTTTTTCCGTCAGATAACTTTTCGCCCGTTCTATAGCTGGAACAATACCTCCTGCCGCATCGATATGGTTATCCTTGATGAGAACCATATCAAACAACCCGAAACGGTGGTTCTGCCCGCCACCGATCTTGACTGCATCCTTATCAAAGTACCGCAAACCCGGAGCTGTTTTTCTCGTATCGAGAATTTTTGCACCGGTATGCGCCACCTGTTGTACATACAATCGGGTACGCGTCGCTATACCCGACATTCTCTGCATAAAGTTAAGCGCCGTCCTTTCGGCGACAAGAAGTGAAGCAACGTTTCCTTCCCCTTCAAGCACAACATCACCCTCAGCCACCGCTGCTCCGTCAGCGACAACCGGCTTAACCCGTAAATCCCGGTCGATCGCCTGGAAGACCTGCACTGCAACAGCAATTCCTGCAACAAAACCCGCATCCTTGGCCCGGATAACTCCATGTCCTCTTTGACCGGTTTCAATCGTGGCAAGCGTTGTCACATCACCGTCATAACGATCCTCTTCAAGGGCTTGCATGATGGCTCGTGCCTTGCACATAGTAAAGAAATCGTAAAAGTCTCTTTCTTTCATATTGTTATACATCAGAACACCGGGATCCTTTGTTGGAAGTCATTCAAATGGATAAAGGTAATACTTTCCTCATTATGATAAGGCGGGAAACGCCCTCTATCAAATTGTTTTGCGAACGTAATTTTAATCGTTAAAATAACTCTTTGAACATACCTCCCGGAAAATCCATCTGCAACAGCAACCGGTCAGGGAACAACATCCCTAAAGGTCAAATAGCCATAAACCTCTCCATGAACAACAATGCTTCAGAACTCTGTATCCGCCTTGTCAATCTGACATTTTATGCGCACCATGGCGTACATAAAGAAGAACATTTTGTAGGCTCAAAATACGAGGTAGACGCTGAAATGTATTTCAATTACAGGAAAGCTGCCGAACATGACGATATAACCAGCACAATCGATTACAGGCTTGTTTATGAAAAGATCAGAAACGTGCTGACACAGAAAAAGTTTTTCCTGATTGAAGCGGTTGCCTATTCCATTGCAACGGAACTTCTGGAAAACTTTTCTATACTCGAAAGCATCACCATAAAAATCAGAAAGCGTAATCCGCCGATCGGGGGAGTTTGCGATTACGCCGAAGCCGTCTATACCGCGAAAAAAGCCGAGCGAGCATGAACCCTGATCCTTTGAACAACGTTGTTTACATCGGCGCAGGATCAAACATCGGCAACAGACTCACAAACCTGCAGCAAGCCTGCAACATGCTCGATGAACTGTCGCAAACATCCGTGGAAAAGGTGTCGGATGTCTACATTTCAGAACCGTTTGGCTATGCTGACCAGGAATGGTTTTACAACGCTGTTTTTAAGCTCCGCACAGGGTTGACTCCGAAGGGACTCCTCTTGCATTGCCAACGAATAGAATTCCTCATGGGACGGCCATCCGATCATCCGAGATGGGGACCACGCATCATCGACCTCGACATATTGCTTTACAATGATATGACCTGCGATCTTGAACACTTGACGGTTCCTCATCCTGAACTGCATAAAAGAAAGTTCGTCCTTGTCCCCTTGCTTGATGTTGCAAACCCGGTACATCCTGTTCTGGGGGAAACAATACATGAGTTGCTGGAAAACTGCGGTGACAGCTCAGAGGTTGAACGCGTAGGAACCAAACAAAAGCCCCGCTCGGGGCCCTTGTTAAATCTGTAGCTTTTCTTTACAGAAAAAATAAATCCCTGCTAATTGGCAAAAGTAATATTGAGGTGACCTTCCTCGAAATCGGCTCCTTCCGTTTTTCTTCCTACCAGGATATTCGGAAGCACGATGCTTTTCCTGAAGTTGTTGATATCCACAAGCAGTTCATCTCCCTTGATGTTCACATTCAACTTGGTAATCTCGACATTCGGCATGTGCAGCCGCAGGACATACTTGCCGTCGACTTTTTCCAGTGTCTGGGTTTTATCGTCCTTGTAGAGTACCTCTGAGGGATTGTGCCCGTCAAAGATCTCCTGGCTCAAATCGTGGAGCTGGTCTGTCTTGATAACCTCACGGGCGACCTGTGACGCTCTGAATATCGGAATGGGGTAAAAACAGTCGTCAATGACTTTCAGGTACTTCTGCTGCAGAGAAATAAGACTCTTAAGATAATCGTCCGATGAACTCTGGGGCAGGATCTTGTTGACCACAACTGCATCAAGCTTGTAACCGAAAAGATTGAGATATGTCTGAACACGAAGAGCTTCCTTGATAACCATGTTTTCAGGGTTAACCACCACCCTGAATGTCGTGATACTTGTATCCTGAAGCATGCCGTGCAGTTCCTTCATGTGCTCATTGACCTCGGGCATGAGCTTGAAGATATTTTTCTTCGGCATAAAACGGTTCAGCAGAGGCGCAGCAAACCCGATTGCCTTTGAATGCCACCCTCCAATCTTTTCCGAATACCAGCCATAGGACTCGGGCATTCCAAGCAAACGCATGGTCTCCCCGGTCGGTGCCGCATCTACAACAACGGCATCGTAATTTCCCGACTTGGCTGCCTTCCAGATATAGCGCAAACTGATCATTTCTTCCATACCGGGAACAATAGCCAGCTCTTCAGCAACAATTTCATTGGCTCCGTCGCTCATCAAGATCGATGAAAAGTAGGAGTACAGCTCGCTCCAGTTTGCCCTGATCTCGTCAAGAACATTGACCTCCATTGCAAAGAGGTTTTTTTCCACCTCAACAGGCTTCGGAGACAGTTGAACCCCCAGGGCATCCGCCAGGCTGTGAGCAACATCGGTACTCATAATAAGCACTTTTTCACCACTACGAGCAATTGCCGTTGCTGTAGCGGCTGAAACTGTCGTTTTGCCAACGCCGCCTTTCCCCAGATAAAGAATAATTCTCATGTTTTGTACTGAAAAACTGTTGTGTGGATGTAACCTTTATTACTTGCTTTTTTTGAGAGGCTCCCTGGACCCGGAATTTGTCGCCGCTTTTTTCCTGGAAGTACTGAAACCACTCCCGGCTCCATCTTCCTGCCCGGATTCCGATTCGATCGTTCTGTATACCTTGGGCTTGCCTTTTTCTGCACGACTGTCATCCACCGATTCAGGCTGCTCAAGGCCACCTGCATCCCGCAATGCCTCCCTGAGCTGTTTCTCTACTGCCGGAGGAATATCATCCTCAGCTTTAACTTTTGTGTTTCCGGGTTGAACAGTGCTGTCGCCCTGACCATCCGGCAAAAAAACGTCAGCCGCCGGGGCTTCCTGATGAACATCCCCGATCGATGAATCGGATCGAGTATCCTCCGGCTCATCGGTCATGATTTTTATTTTCTTCGGCCGGGCGCCTCCCTCATTGCGGCCGGTAGCAGAATCAGAGTTTCCCGAAGGCATGTCAGACTCCAGATCATGCAAGACCTGATCCAGAGACCCCATGGACACATCAGCAGCAGCACCGTTGTTGTCCGACTGTATTTTCACCTTTTTACGACGAATTGACCCGCTATTGTCGTCATTAGGCAACGGCGAACCACCCTCACCAGATTCCCCGGAGCGAGTACCTCCCGCCGACCCCTTTGGAGGGGACTGCGATACGCCTGGTTTTTTCCCCATGGGACCGAAGCTCGTTGTCAGTTTGAGCATTTTCCCCATCGAGCCAAGAATACCGTCATTCTTTACTGCCGTCTGTATGGCGTTCAAAACAAATTTCTCAGCTTGCGGATTGTCTGCAATGTTCGACAGCAGCTCATTGACAGCCGAAAGCACAGTGGCAACATCGTTTGGAATATGCTGCAGATCTTTCATTACCTGATCGCGGAGCTTGAATGGCGCATCACCGATTGCGTCTCTCAGGTTACCGCTGATTCGCTTCAATGCTTCCGGATCGGTTGGCAAAATACCCTCGAGCCCTTTTGGTATACCCGGCGGCATCTGTTCCTGTGGACCGTATGGTTGCTGACGAGGCATTCTGCCCGGTGCAACAGGGTTCTCCGGAGTATACCCCATTGAAGCCTTGTACTGCTCCAGAAGATCCTGGCCATATCCTATCCGGCTGTTTTGCTCCAGCCCGGGAGCCTGATCTGTCGAAGGTTTGAAAGAAAGAGGAGAGGGAGGACAGATGTTTCTTGCCGACATGAAAATCTGTTCGGCAATCTCATCGGGAATCTCGCTTCTGAAATTGTCCCCCAGGTATTTTTCGATAATGGATTCTATAACCGTATGCAAGGTACTGATCTTCTCTGCCTCATCTGTTTCAACCATATCAAATATCACATAAACAGCCTCTTTCCCCTCCCTTCTGACTCGAAGATTAAGCGTAGCAAAATCGTTGTCCTTGTTTCTGCTGTTAATCGACACTGCTCCCAGAGTAAACCTGTCCAGATAGTCCTTGTTTGCCCCTCTGGCCCAGAGATAAACTGCCCTGTCAGAGTATATCAGGTAATCCTGGTATGCAATGTTGCCAACTCTTTCCTGATGAGATTCATAGAAAACCCCATCAAAAAATGCTATTGGACGTTCTCCGGCATTCAGTAACTGTTTTTGAAAAAACTCAGCGATATCTCCCGCTTCCGTGTGCCCCGATACATACGTAGAAATAGTAGCCATCTCAAACCCTGTTCTTTACACTGGTTAGCCGCACAATTCTGAAACAGTAAAAATATGAAAACAAATAGAAATTATATAATATATGCCACATAACAAACCCCTCTGCCGCCCCCGGCAACCGGTTCAGCGCTTTCAGGGAACAATCTTTGTTCAGCAAGGAGAGCAAAGCCGGAATATTGCAACAGGCAGAGTAATGAAGGAATGAAAATGAGCAGATAAACAACTGTTATTTGAGCACCGTAACAAAACAAAAAAAGGCAGTGGTTAGCACAATGCTATCACTGCCTCTTGAGTTCGCTTGCTTTGTTTGCTTACTTGGCAAACTTGGACTCAACCGCTTTGGTTGGTACAGCAAAACCGGAAACTTCAGGTGAAGAACCGCGAAGGCTTCCGCCGCCGCCGCCCATGCTGCCGTATGCATTACGATTGATTCTCATGGTACCTTTACCCAGAGAGTCAAATAACATACCGACTGTTTCCCAGTGACCCTCAACCATAACCTCGAAAATACGGCCGGCTGCGGCAAGGATATCGGTAAATACGCCTCCTCCACTCATAATTCCTCCTTTTGGAATTTAATTATTAGAAAATTACCGGAAACGGAAATAGATACTTTGAACTAATTTACGGTAAAATAAAAAAAACACAAAATAAAATCACCATTGAATCCCGGTGATCAGGATAGTTCACTTTTTACCGCCCGATTGCTGAAAAGAGCTTTTCACACCTTTCACGGTTTCGGAAGCGGACATTCCTGCATCACCAACCGCTGTTGCTGCATTTTCGGTAACATTCTCAACATTCTTTACCGCATCCGAATAAAGTTCACCAGCCGTTCTTGAAACATCTTTGACAGTAATAGCAACCCTGTCTATAGTGTCTCCGACAACACCACTGGTACTGCCGAGCATTCTTCCTACCCCGGTTGCGTCAACCAGAGAACCAACAGTGCCGGTAACGGTTTCCACAAGATTACCTGCCAGTTCAAGCCCGCCTACGATTGCACTCTGCCCGGTCAGCAATGCACCTTCAGCCAGAAAAGTCATGCGATCCGTCAGTTCGAGTGCCTTAAAATCCTTACGCAGCTTCTGATACGACTCACCCATAGTTCACCCTCCTTGCGAGGCATCTTTACAAGCCCCGTTATTATTATTTGATTGTTGTATGAAAAAATGTAAAAAAAAATCCATTATCAGCAAAGAACACCCCGTGCGATATCCACACAACCCGTGCCGATCAAACCCTGTTGTATTCCTTCTCTCTGTGATGCTCTCCCTGCTTGTTGAGATCAAAAGGGACATGCAGCCACTTGTCTTTGAAAACAGCATCTCCAGGATCAAGTCCTGTAAGGCTTATCGGGAGTGTAATGATCTTCCTCTGGTTTCCTATCTGAACGAAGAGTTCATCACCGGTGACCCACACATCAATATCAACAGGATTCGCAAACATAAGCTTCAATTGAACCTCATAGGTATCCCCGCTTCTTTCAAACTTGATAGGAGGCTCATTGAACATCAGTTGCGAGGGATCCATATCTCCGTACATGTCTCTGGCAAACACCTCAAGAGCTTTCAGCCCGACGATTTCCTGCTCGTACATCTTGAGTTTCCTTACCGGCAGCGGGGTAAATCCCTGCTCGATCTCAAGGAGATACTTCTGTTGAATACCCTTCCATTTTTCAAGGTACCCGCTGTCTTCTTTGGCATCGAGCATTTTGTTCACCAGGACCATGTCCACATTGAAACCATAGAGATTCAGGTAGGTAAGGGCACGCATGGTCTCCTTGATAGACATCCTTTCCGCATTCATGACAAGCCTCACGGTAGAATTCTCGTTGTCGGTAAGAATTTCCCTGATATCCTCCAGTTCATCAAAAACCTGGTCTACAGAATCTATAGCATCTTCCGGCGGAATGTAGTAGGCTATCTTGTCGGACATCTTTGAAAGCGGCTTGCTGAGCGGCTTCATAATATATTTATTGACATTCTTCACCGCCTTCATTCCCCATGAAAGAGTATCGGGCAGAGAAAGAAGCCTGAGGGTTTCACCGGTTGGAGCTGTATCAAGCACAAGTGCGTCATATAGTCCGGCAGCCTTGTATCGTTTGATTCTCAGCAGCGAAAAGAGTTCTTCCATGCCTGGCAGGATGGTCATTTCATCAGCGACTACTCCGGAAACACCTTGTGCGGCGAATACCCTTGTATAATACTTCTGAACAGCTTGCCAGTTCTCTTTAAGATCAACATAGGGATTGACTTCAATCGCATGCAGATTATCCTTGATCTTGGTAGGTTCAGGCCCTAAAGAAATATTAAACGAGTCGGAGAGACTGTGGGCAGGGTCTGTAGATAATACCAGCGTACGATACCCCATTTCCGACAAACGCACAGCCGTTGCCGCAGAAACGCTTGTCTTTCCAACTCCGCCTTTTCCTGTAAATGTTAAAATACGCATGAACCAAGCATTGGATTTATGTTAGATCTTTCAAAGAGTACAAGATATAACTATCGTGTCATTCTACAAAAGGAGAAACGTAAGACAGGGTAGTGAATGTTTTCAGAATTTCAATACATTTTCTTTCTGCGCTCTCTTATTTCGCTTGCAAATAAGTTATATGGAACGTTAACTTTGCCTGCACAAGCCGCATTTCAACAAACAATCTTTCCGGGACTGACGATCTATCACGCATGCGCGCAGACTCAGCGATCACAGACAACACGGTAATCATCACGGCCAGCCATTGCCTTCAACAGGACGTTTCGCTCATCACGTTTCGCTGTCCGGAAATCGCCCGGGCTGCCAGACCAGGAAATTTTGTCAACATTAAAATCAGCCCGCACAAAGAGCCGTTGTTGAGAAGACCCTTCTCCATTCACAATGTTGATGGCGACAGTATTGAAATCATGGCAAAATCCGTCGGTTGCGGAACCGCCTTGCTTTGCAGTACGCCGGTAGGAGCAGAACTGCAGGTACTGGGACCGCTGGGCAATGCCTTCACTGTCGACACCCCGCAGTTTGAAATCGCCCTGCTGATATCCGGAGGTATCGGAACCGCACCGATGCGCTTTCTTGAAAAAACACTTCTTGCTGCAGGGAAAAAAGTCTATCATGTTATCGGAGGCAAAACAAAAAAGGATATTCAAACCAGGGGTCTGACAAATTGCCATATTGCTACGGAAGACGGTTCAGACGGGTTCAGGGGCACCGCCATCGACCTCCTCCAGGAAAGGTTTGATTTTTTTGCAGGCTCCGGTACGGTAAAACTCTTTTCCTGCGGCCCCAACCCCATGCTGAAAGCCCTTGCTGCATTCTGTAAAAAGAAAAAACTGCCCTGCGAAGCCTCTCTTGAATCGATCATGGGATGCGGCATAGGTATCTGTTACGGATGCACCGTAGAACTTAAAAACACGTCCGGCAGAGAAACGTCAATGATACTGCTTTGTCAGGAAGGCCCGGTCATCGATGCAGAAAGACTTCTGTTCTGATTTTTCCCAACACTTAAAGACACCTCTACAATTATGGCACGTGGACTCAACAAAGCAATGCTCATAGGACACCTCGGCACCGACCCTGAAATGCGGGTAACCCCTTCAGGCCAATCCGTTGTCAATTTCACTCTTGCCACAAACGAGAGTTTCAGAGACAGCAACGGCAATATGCAGGAAAGAACCGAATGGCACCGCATCGTCGCCTGGGGCAAACTTGCCGAAATCTGCAACCAATACCTCAAAAAAGGCCGACAGGTCTACGTTGAAGGCCGCCTGCAGACAAGAAGCTGGGATGACAGCAAAACAGGAGAAAAAAAATACACAACGGAAATAATCTGTACCGACATGCAGATGTTGGGGTCGGGCAGGGACCAGGGGCAGCACGACAACAGCACCTCATTCCGGCAGTCCCCTGCTCCTAAAAGCACCGACCGGCAGGACAACCCGGAGCAGGGAGGAGGCGCATCTGAAACCGAAAAGGACGACCTGCCATTCTGATACGGTGACAAGAGACGCGCGGACAATGAAGTAAGAATCTCTGTATTTGGTCTCTTTCTATAGGACTTATACTTATACGTCCTATGGGACCTATAAAGAAACTCATGAATCCTTTGCCGCAACTCACCGCATGTATAAAAGCATCAATTTCCGCAATGAAAAAACTTCATAAAGAAATCACATCGGGCACTATTGCACCGGTATATTTTTTTTACGGCCCCGAGAGTTTTTTAAAAGAAGAATTCACCAGTCTTATCAGAGAAAAAGCGTTCCCTAATGAAGAAGAAGCCACCATAAACACGACCGTTCTGTACGGCCAGGATGTTACTCCGGGCGAGATTGTCTCGATGGCGTCGGAATTTCCGATGTTCACCGCTCGAAAGCTGATAGTTGTCAAACAGTTCGAAAAATTCAAAAAACAGGGCTCGAGGGACCGCCAGAAACTGCACATCGAACAGTTTGCCCGATATATCCACATGCCGGCTGATTCAACAGTACTTATTCTCGATTCCGATCAGATTGAAAAAAAAGACATGCAGAAGCCTCCGTTCCGCGAACTGCTGTCTTTTCGACACGATTTTCCCCTGGTTAAAAATCCTGATATTTTCGCATCCGAGCGTGCATCCCGATACGGCTGGGAGTTCGACCCGGAAGCCCTGAAAGCATTCAGTACCTACGTACAACCCTCGGCGCGGGAAATAGCAAGAGAGATTGAAAAGCTTGTTCTGTATGCATCCTCAAAAAGCAACGAAAAACGCATTACAGGTTCCGACGTGTATGAGTGCGTAGGCATCTCAAAGCAGTACAATGTTTTTGAACTTGAAAAAGCACTCGCGGGAAAAAATGTAAGGCTTTGCAGCGGGATATCCCTGATGATCATGGATAGGGAGGGACAGAAAGAAGGGCTGATGAACATCGTTCGCTACCTGACGACCTTCTACATGAGAATATGGAAGCTCCATTCACCAGGCGCCCGCCGATTGCCGCTTTCCGAAACAGCGAAAATGCTCGGAATGTTCGGCAAACAGGAATTCTTTGCAAAAAATTACCTGCAGTATGCATCGCTATTCTCACAAGAAGAAACCGAACGGGCAATTCTGGCATTGCAACAAACCGATGCAGCTCTCAAAGGGCTGGAAACCTATCCCGACGAAAAGTATCTCCTCCTGCGCCTGATGCAACAGCTGTTAAGTCAAAAGTAAAAGGTCAAAAGTCAAAATTGAAGAGGAGAAGCCGCTTTATTCAGAGCTGACTTACCTTTTTTACTTTTGCCTTTTGCCTTTTGACTTTTGCCTTTTGACTTTATTCAGAGCCACCCCTGCTCTTTGTACCATGCTATAGTGGCATGCATACCCTGATCCAGTGGAATCGAGGCTGTAAACCCAAGCTCCCGCTCAGCTTTTTCCGGCGAGCAAACCCAGTAATCCTGCACCATCTCGCTAACCTTGTCCGGATTCAAAAAACCGGACCGTCCGGAAATCGAGCTTATCAACCCGGCTATATAACCAATAGCGCTTATCAGTGGTTTCGGCAGAGAAATTTTGCGGAAAGTTTGTACACCAAGCTCTTTGGCCGCCACTGTAGAAAGCTCCTCCCATGAGTATCCTTTTGGGGACGTGATGAAATAGGTTGCGCCGATCCCGGCAGGCGATTCAGAAGCCATGACAATCCCGCGAACAAGATCATCGACATGCACAAGGCTTAAACGCTGCTTTCTGACATCGCCCGCTGCGATTACCAGGCCCCTTTTAAGCATCACCAAAAACCGCAGTACATCCTTGTCACCCGGCCCGTATACCGCAGGAGGTCTGACAACAGTTACCGGCAGACGATCTTTGCAGGAGAAACAAATCTTTTCTGCTTCAAGCTTGCTGCGCCCGTAAATACTGACCGGTTTCGGAATATCTTCTTCCGTAATACCGGGATCAGGATTGCCCGCAGGGCCTGCTGCTGCAAGTGACGACACCAGAACAAAACGCCGCAGGCCGGGATTTACTTCCATAACGGCCTCAAGAAGATTTTTTACAGGCAAAACATTACCGTCATAATAACCCCGTTCATCGGCTGACTTTGTTACACCTGCAAGATGGATAACCATAGCGACGCCTTGAACGGCCTCCCTGAGTGATGCCGGATCGTTATAGCTGCCTTTCCGGATGTCCACCTGCATAGCCAAAACTTTTCTGATATCACTCTCCGGCCTTACAAGCACCCTGACGTTATATCCTCTGCTTTTCAGGTAGTCGACAACAACTGCGCCAATAAAGCCTGTCGCACCGGTCACAAGAATGTTGGGATCCATTAAACTCAGCGTTTTTTACATTCACTCAAGTTAGATATAAGGACATCGCGCTTTTAAAAAAGAAGATACAGCTTCCAAAAAAAAGCAAAATTTTTAATACATTCATTTTCTAACTTGTTGTGCGAGCAATCAGGTCTCCGGACAACTCGCTGAATAACAGAGTAGAGTAGAATGAGTTTCCGGCTCATCAGCGACTAATTATATACTGAAGCAGAATATTCAGTCCTGTGAATACACGCAAAGATCTCTTCAAAAAGTGCTACGATTTTACTCTGGCCGACGAAATAAAAGCACTGGGCATATATCCCTTTTTTCATCCGATCGAAGAAATGGAAGGCCCGGTAGTCTCATTTGCCGGCAGAAAACTTATCATGGCCGGATCTAACAATTACCTTGGACTGACTGCCGACGAAAGAGTCAAGGAAGCATCGATCAAAGCCATAAGAAAATATGGTACCAGCTGTTCCGGATCGCGATACATGACCGGAACCGTCAATCTGCATCTTGAGCTTGAAGAAAAGCTTGCGGAATACTTTGAAAAAGAGCGTTGCCTGCTTTTCAGCACCGGTTACCAAACCGGACAGGGAGTCATCCCGACACTTGTCCAGCGGGGAGAATATGTCATATGTGACAAGGACAACCATGCCAGCCTTGTCGCAGCATCTATCATGGCCGTCGGCCAGTCGGCAAAGTTCGTCCGATACACCCACAACTCAATGGAGGACCTTGAAAGGGTGCTGCAAACAATTCCGGATGATGCCGGCAAGCTGATCGTTGCCGACGGGGTATTTTCCGTATCCGGAGAAATCATCGAGCTGCCGAGCCTTGTCGAACTCGCACAGGAATACGGAGCAAGAATACTGCTCGATGATGCACATGCCGTAGGGGTTATCGGGCGGGACGGGCGAGGCACTCCTTCGGAGTTCAACCTTGTCGACAAGGTTGACCTCATGATGGGGACATTCTCCAAAACTTTCGGTTCCCTTGGCGGCTACGTCGTCGGCGAGCGTGATGTCATCAACTTTATCAAGCACAACGCCTCCTCACTGATCTTCAGCGCATCACCTACACCGGCGAGTGTCGCAGCGGTACTTACATCACTGGAAATCCTGAAAAAAGAACCTGAGCTGATCGAGAGGCTTATTGTCAACACCGACTATGTCCGTCAAGGTCTCAATGCCGCCGGCTTCAAGCTTATGCCGTCCCGCACTGCCATTGTATCGGTAATTATCGGCGACCAGATGAAAACCATGGTGTTCTGGAAAAAGTTGTTCGATGCAGGTGTTTATGTCAATGCGTTCATACGTCCCGGCGTGATGCCCGGCTACGAAGCGCTCAGAACCAGCTTCATGACAACCCACGAAAAGAAACACCTCGACAAGGTAATCATGGAGTTCAACACCATAGGCAAAGAACTCGAAATCATCTGACACACTTGTACCAAACTGTCTTGTTTCACTCCTGTCCCGGTATCGACAAGGCCGGAAAAAAGTCTCTTTGACTTTTTTCGCTCTCAGATTACCACATCACTGCTGCAATAATATTTATAAATTAATACGGTAATTATTGCACTTTCCTTAAAAATCTGATAGCTTTCCGGTTAGCAACACATATCCTTCCTGCATTGGGTATCCTATCCTGCAGGATTTTTCCGTAACACACCTAACAACAGAACGTCCATGGAAACCAAGCACTATCAGGAATTTCCCCCTGTACGTTTGCTCCTCGCCGTTTTTGTATTGACTGTCTTGCTTTTGCCCCTGCCTGCCTGGGCAGCCGATCCCGGTTCACTGACGGGCAAAATTACAGACAAAACCGACGGCGAAGCGGTAATCGGCGCTTCAGCCATGCTCGAAAACACAACCCTCGGCTCGGCATCCGACGTTGAAGGAAACTACACGATCTCAAACATTCCCGCCGGCACCTACAGGCTCAAGGTTAATGCCATAGGATACTCGCCGTTTTTCCAGACCGTTACGGTAAACGCCGGTGAGACAACAACCATCAACCCGCAGCTTGGACAGACAACCGTCATGGCCTCCGAGATTGTTGTCGGCGCTGCGCTCTACGAACAGGACCGGCTTGAGGTTCCTGTAACGGTTTCAGTTGTAACCGATGAAAAAATAAAGGAAGAACCCAACCCGACTCTCGACCAGGTTATCGAAGACGTTCCGGGCGTCAACGTCAACCGTTCCGCCGGCTACGGGACTTCTACTGTACAGATCCGCGGCTCGAACACCTTCCAGGGCGGTGCGATCGGTACCCGCGTTCAGGGCCTTTACGACGGCTTCCCGATCAATACACCGACAACAGGTGAAGTTGTCTGGACCAATGTGAACATGAACGCCGCCGACAAGGTAGAGGTCATGAAAGGCGCTGCAGCTACCCTTTACGGCTCGGGAGCCATGGGTGGTGTCGTCAATGTGTTCGGCAGCCTGCCGGAAAAATTCGAAGTAAAAGCAGGCGCAAGCGGTGGATTTTACGATGGCACACCGGACAGCGACCAGAGCGAATACCGCAAAGACTTTACACCCTGGCTGTGGAACAGCTATGTCGGCATCGGGAACAAAACAGACAAGCTGAACTACAACCTGCTCTACTCGCACGGCGAGGATGACGGCTACAGGGAAAACACCTGGTCAAGCATCGACGACGTCAAACTGAAAGCGCGTTACGATATCAACTCCGACCAGTATATCCAGCTCACCTCTTTTTACAACGAAACAAGAGGCGGCTATCCCAGTACCTGGCCTTATACCGCCGATATTGATTTCATGTTTCTTCAGCCAATAATCCCACTCCCTGACCCGCCTGGCGGTTTTATACCCGCTGGAGGAGTAGACGTAGGAGTAACTTTCAACCCGCTGACCCAGTTCGCCTATGATGCTGTTGATTCAGTATATGTTGACGATACCATCAAGAGAAAAAACGCTCTGGTGGGACTGAATTACGTTAACCTGCTGAGTGACGACTTGAGCCTTGACGCAAAGTTGTACTATACACATAATAAAACCCGCATCGATTACAACCCGACATCTTTGCCCCAAATCTTTGGTTTCCATTACACAACGTATCTGGAAAGTCCTTTCCCGGGTGGTGCCCCCATACCGGCATTTCCAGCTTTTCTTCCGATCTACGATCGTGATCCGGGCGAGTTCAATGAAACCAAATCCAACCGCTATGGTGCCGGACTCAAGTTTGACTGGCGCGCAAGCGACAAGCATCGCCTCCTGTTCGGCATTGACGGGAATATTGTCGATGTACAGTCAACCCAATACGTTGCTGAAATCCCTGTCCCGGGTGAACTTGGTGAAATCCAGGAAAAAAACATTGCCTTCTTTGCCCAGGATGAATTCAAGGTGACCGATCGCCTGACGGCCCTGTTGTCGGTTCGCTATGACTGGAGCGGTATTGATGCGGATGAGGTTTCCTACCTTGATTATGAAGCCGTTCTTGGCAGCCCGGCCTATCCTGCGGGTGCACCTTTAGCGGAAGCTGATATAGAAAACCCTTCGGTTGATGCAATCAGCCCACGTATCGCCCTGAATTACAAAGCAACTGACGACATGTCGTTCCGTGCATCCTGGGGCAAGAGCTTCCGTGCACCAACCCTTGCCGAAAGATTTGTTCGTGATGCTGGTCTCTTTTTAGGGATTCCAAATCCTGAAATCGACAAGGAAACCATGACCGCCTATGAAGTGGGCATGTTCAAGCAGTTTTCCGAAAAGGTGTCGCTCGATATCTCGGCCTACATCAACGATTATGACAACCTGATTGAATCGAGAAACCTGAATCCCCAGTACTGGCCAATTCTTTTCCAGTATGAAAATGTTGCAAAAGCACGGATCTGGGGAATTGAAACCAGTTTGAATGTGCGGCCTGATCCCGACTGGAACCTTAACTTCGCCTATGCTTATATGAATGCAAAGGACAAGACTGGTGAAGGCAGCTCACTTTCCGGGGAACTGAATCCCGATCCCGACTGGCTTGCTTACCGCCCGGAGCACACAGCGTCTGTCAGCGCCATGTGGAAAGCAACCGACAGATTGAGCCTGAACACAACAGGACGGTATGTCAGCGAGTATAAAGCTGTCAGTTCTTACCCGAACCCCGAAGGGGACAACTACCCTGGTGGATTCATCGTCTTCAATGCAGGTGCTAAATTCCAGGCAACGGACAACGTGGGAGTCTCGTTCCTCTGTAAGAACATCACAAACGAACAGTATTCGGAGGCAGAATGGTTCCGCGCTCCGGGCAGGAGCTTCATTCTCGGCGTTGATTTTGTCTATTAGACATCATCAAATTCTCCGTCATTACAAGCAAACAAGCCCCTCGAAAAAGGGGCTTGTTTGCTTTAGCATCGCAACAGCTCACGGGTTTTCTCACCGGGACTGATCATAAATGCTGATTTTTCAAACCTTTTTTTATTTTCTTACGGGATACTGCTGAAAATCTTATAGCTATTTCGGTTAGCAACACATATCCTTCCTGCAGGAATATTTTCTTGCAGGATTTTTTAGTAACACACCTAACAACAGAACGTTCATGGAAACAAAGTATTACCGAGAATTACCCCCTGTACGTTTGCTCCTCACTATTTTTCTACTAACCCTCATGCTCTTACCCCTGCCTGCAAAGGGGGCAGATCCCGGATCACTTAGGGGTACGATCACAGACAAAACCGACGGCGAAGCGGTAATCGGCGCTTCGGCCATGCTCGAAAACACAACCCTCGGCTCGGCATCCGACATAGAGGGCAATTACACGATTCAGAATATTCCTGCGGGAACCTACAGACTTAAAATCAATGCCATAGGTTACGCCCCGTTTTTCCAGATGGTTACAGTCAATGCCGGCGAAACAACAACCGTCAACCCGCAGCTCGGACAGACAACCGTTATGGCCTCGGAGATTATTGTCGGTGCTGCACTCTACGAACAGGACAGGCTCGATGTTCCGGTAACCACCTCTGTCGTGACAACCGAAGAAATCAGGGAAGAACCAAGCCCCTCACTCGACCAGGTCATCGAAACCGTACCAGGAGTCAATGTCACACGCTCATCCGGTTACAGTGCCGCCACGGTGCAGATCCGCGGATCGAACACTTTCCAGGGAGGCGGTATCGGTACCCGTGTCAATGCCTTTTACGACGGCTTTCCCATCAACACACCTGAGACCGGAGGCATTGTATGGACCAACGTCAACATGAATGCCGCAGACAAGGTTGAAGTCGTCAAGGGTGCTGCATCGACACTTTACGGTTCAGCTGCCATGGGCGGTGTTGTCAACGTATACGGCAGTTTGCCCGAAAAGTTCGAGGTTAAGGCTGGTGCAAGCGGCGGTTTCTACGACAACCCGCCGGACAGCGACAAGAGCGAATACTACAAAGACAACACCCCTTGGCTCTGGAACAGCTACGTCGGCATCGGGAACAAAACAGACAAGCTGAATTACAGTCTGCTGTACACCCACAGCGAAGACGACGGCTACCGCGACAACGCGCAAACCCTGCTCAACGACGTCAAGCTGAAAGTTCGTTACGATATTGATTCCAGGCAATATCTGCAGCTCACCTCGTTTTATAATGAAACAGAAGCCGGATATGTCAGTACCTGGCCATACGATCTTGGACCCGGCGGAACATTTATTCCTCACCCGGAACGAGCCTACGATCTTGTCCATGACGTTTACACAGATGACATTGTCAGCAGGAAAAATGCTCTTGCAGGACTCAATTACGTCAATTTGCTCAGCGACGACCTGAGCCTCGACGCACGAGTTTACTACACCCGCAACGACTACAGGATCGACTATAATCCTACCGACACAACACAGAGCTTCCCCCCATTCGGGCCATTCTACATCTATGACAGGGAGCCCGGAGAATTCAACGAAAACAAGACCGACCGCTACGGGGCAGGTTTCAAGCTCGACTGGCGTGCTAACAACAAGCACCGCCTTCTGTTCGGCATTGACGGCAACCTGGTCGACCTCGCCTCGACTCAGTACAGGGCTGACCTGCCTGTTCCCGGTGAACTGGGAAATATTCAGGAAAGAAACTTCGCACTTTTTATCCAGGACGAATTCAGGATTACAGACCGCCTGACGGCCCTGCTTTCCCTGCGCTATGACTGGAGCGGCATAGATGCAGACGAAGTTACTTACAAGGATTATTCGGCGGCTCCGTTCACTCCATGGCTAGCCCCAACCGTCACTGCGGAAATAGAAAATCAATCCGTTGACGCCGTAAGTCCAAGGCTCGCCCTTAACTACAAGGCTACAGAGGACCTCTCTTTCCGCGCATCTGCAGGCAAGAGCTTCCGGGCGCCTACTCTTTCAGAACGCCTCGTTCGTGATGCGGGCCTGTTTGTCGGCAACCCGAACCCTGCTCTCGACAAGGAGAGCATGACCGGGTATGAAATCGGCTTTTTCAAGAACTTTGGTGACAAGGTTTCACTTGACGTGGCCGCTTATCTTAATGAATACAAAGACTTGATCGAGTCACGCAACATAAATCCGTCAGGGGGGTTCCCAATAATTTTCATGTATGAAAACCTGGCAAAGGCTCGTATCTGGGGTATCGAGACCAGTCTGAACGTACGTCCGAACGATGCGGTGAACTTCAGCCTAGGGTATGCATACATGAACGCAAAGGATAAAACAGACCGTGAGGCATCACTTGCAGGCAACCGGAACCCGGATCCCGACTGGCTGCAGTACCGCCCTGAACATACAGCATCCGTCAGTGCCACCTGGAATCCCACCAGCCGTCTGGCATTGAACACTAATGGCCGGTATGTCAGCAAATACAAGGCTGTCAGTACTTATCCGAACCCTGAAGGCGACAACTATCCCGGCGGCTTTATCGTTTTCAATGCAGGCGCCAAGTACCAGGCCACGGACAACATTGGCCTCTCGCTTTTCTGCAAAAACATCACGAACGAACAGTACGAAGAAGCCGAGTGGTTCCGCGCTCCGGGCAGAAGCTTCATTTTCGGTGTTGATTTCGTCTATTAGCACCTGTCAGGATCACATCTCAACTGCCAACAAGCCCCTCGGGAAAAGGGGCTTGTTTGTTTTACTATTCATCAAACTATTATTACATTTGGTATTCTTGGAATTACCTTAACCAATGCTGACCTTCGTTTCCTATGCAGAGTAAAATCAAAATTGCAGCCATCGTCGGGATGGAACAGTGCAATCAGCGAGTATGGCGTGAAGTAACAGACAAAATCAGCCGTTATGCGGAACTGACCCAGTGGACCGACCAGGACCTGGAACATCAGAATCCTGAAGCTGCTGAAGCCATCCGCAATGCAGACTGCATCTTTACGACCCTTATTCAGTTCAAGGGACAGGCTGACTGGCTCAAGGAGCAGATCGACCAGTCGAACGTCAGCACCATTTTCGCATATGAGTCGATGCCTGAAGTCATGCAGATGACAAAGGTCGGCAACTATGTCGTCTCAGGTGACGGCAGCGGTATGCCGGAAATCGTTAAAAAGGTGGCGAAAATGCTCGTTAAGGGACGTGATGAAGATGCCCTCTACGGCTACATGAAACTGCTCAAGATCATGCGCACCATGCTGCCGCTGATCCCGAAAAAGGCGAAGGATTTTAAAAACTGGATGCAGGTCTATACCTACTGGATGCACCCTACCGCAGAAAACCTCGCCAGCATGTTCAACTATATCATGGCTGAATACTTCGAGGTGGCAGTGAAGGCAGACAAGGTCGTTGAGGTTCCCACCATGGGGTTCTATCATCCTGAAGCTCCTGACTATTTCAAGGATCTGAACCACTACACCAAATGGAACAAGAAGCGGGACAAAAAATCCAAAGAAAAACGTAACATAGGGCTGGTCTTTTTCCGCAAACACCTGCTCCAGGAAAAAGAGTACATCGACAACACCATACGGGCAATCGAGGCCAAAAGGCTGAATGTGCTCCCTGTCTTCGTCATGGGGGTAGAAGGCCATGTGGCTGCACGCGAATGGTTTGTGAACGCCGATCTCGATATGCTCATCAACATGATGGGTTTTGGTTTTGTAGGAGGCCCTGCCGGAGCGACAACACCAGGTGCATCCGCCAGTGCACGGGATGAGATTCTCACCTCGATCAATGCTCCTTACGTTGTTTCGCAACCGCTCTTTATTCAGGACTTTAATTCATGGAAAACCGAAGGCGTCGTGCCCCTTCAGTCGGCCATGACGTACTCTCTGCCGGAAATGGATGGCGCGGTCTGCCCCGTCGTTCTGGGTGCAGTCAAGGACGGCAAACTCCAGACGGTCCCGGACAGGCTCGAAAGACTTTCCGGACTCGCAAGCAAGTTTTCCGAACTGCGAAACACGAAGAACCGGGACAAGAAAGTCGCATTCGTTGTCTATGATTATCCACCCGGTATGGGACGCAAAGCCAGTGCCGCACTTCTGGATGTTCCAAAAAGCATTTACAAAATCCTGCAACAACTCGAGGCCGAGGGTTACAATGTCGGCACTCTTCCGGAATCTCCGGAAAAGCTGCTTGAAATGCTCGACAAGGCAACCGACTACGAAATCCAAGCACACGAACCCGAAGCGTTCGGCATCGACAAGGATGCATACCAGCAAATCACCTCCATCCGTGAACGCGAACGCATAGAAGAACGCTGGGGAGGGTTCCCGGGCGATATTGCCCCGCTTGGCACTGACAGACTCTTTATCGGCGGCCTTACCCTCGGCAACATTTTCATAGGGGTACAACCGCGCCTCGGAGTCCAGGGGGATCCGATGAGGCTTTTGTTCGACAAGGAAAACACACCGCACCATCAATATATCTCCTTCTACCGCTGGATCAGCCGCAGCTTCAACGCAAACGCGCTTATACATGTCGGTATGCACGGCACCGTGGAATGGATGCCCGGCCTACAGCTCGGTGTCACGGGCGACTGCTGGTCCGACGCACTGCTTGGCGAAGTCCCTCATTTCTACATTTATCCGGTCAATAACCCGAGCGAGGCAAATATTGCCAAACGCCGCGGTTACGCTACAATGATTTCCCACAACATTCCTCCATTGGCCCGCGCCGGACTTTACAAGGAGCTTCCTGCATTTAAGGACATGCTCAACGACTACAGGGAACGCGACCTTAAAAAACTTGCCGACCCTGAAGCGGAAGAAGCCATAATCGAAAAAGCAGAACAGCTCAACCTGACGGATGACTGCCCGAGAGTTGAAGGAGAAAGTTTCAGCGACTACCTCAGCCGGCTTTACACCTATCTCATGGAGCTTGAAGGCAAGCTGATATCCAACGCACTGCATATCTTCGGGGAAACTCCACCGCTTGAAAGTCAGCTCACCACCATCACGGAATATCTGAAAGTCCGGGGTAACGAACACTCACTGCCGTCTGTCATTCTTGAGGCAATCAGTGAATCCCGTGATTATGGCGATTATGCATCTCTCGCCACACGCGCGCGCAAAGGGGAGCCTAAGGCGCTTGAAGTGCGCGAAAGGGTTGATGAGCATACGAAAGACTTTATTGAACAAACCATCTTCACCGGAAAAGGAAACCCTGCGGCAGCCTTCAAAGTGTTGACCGGAGAAGCAAAAATCACCGAAGAGATGGCGCAAGCGCTCAATACCTCACTGCAAGAGGGCGTAGCTCTCAAGCAAGCGCTGGAGGATAACAGCCGCGAGATGACCTCCCTCCTCATGGCCCTTTGCGGCGAATATATTCCTTCGGGACCGGGTGGCGATATTGTCAGGGATGGAGCAAGTATTCTGCCGACAGGACGCAACATGCATGCTATCGACCCATGGCGCATTCCTTCAGAACTGGCATTCAAACGAGGGAAGCAGATTGCCGAAACAATTATCAAACGACACCAGGAAGAAAATGAAGGCAGCCATCCGGAAACCATCGCCCAGGTTCTATGGGGTCTCGATACTATCAAAAGCAAAGGTGAGGCTGTTTCGGTAATTATCCATCTTATCGGTGCTGAACCGGCTTATGACGCTCAGGGCAAGATCAGCCATTACAGCCTTGTCCCTCTTGAAAAACTCGGACGTCCCAGGGTCGACGTCCTCATCCAGATCAGTTCGATTTTCCGCGACACCTTCGGTGTTCTGGTCGATCTGCTGGATAAACTGGTCAAGGATGCCGCAAAAGCCGACGAGCCGGCAGAGATGAACAGTATCAAAAAACATGTTGATGAAGCTGTTGCGAAAGGGCAGGATTTCGAGGCTGCTACTGCCCGGCTGTTCACCCAGGCACCAGGCAGTTACGGCTCTATGGTTGAAGAACTGATCGAAGACTCCGCATGGGAATCCGAAGAAGATCTCGACAACATGTTCATCAAAAGAACAAGCTATGCTTACGGAGGTAACCGCTACGGCGACCAGCAACCCGAGATTCTTGAAAACCTTCTCGGTACCGTGGACCGCGTTGTCCAGCAGGTCGATTCGGCCGAGTACGGCATATCGGACATCGATCGCTACTTCTCCTCTTCCGGGTCACTGCAGCTTTCCGCCCGGAGAAGAAACACCAAAGGCAACAACGTCAAGCTGAATTACGTCGAAACTTTCACAGCCGACGTAAAAGTGGATGATGCCGACAAAGCTCTGAAAGTCGAGTTCCGCACAAAACTTCTGAACCCGAAATGGTTTGAAAGCATGATCGACCAGGGCCACACCGGAGCAACGGAAATCAGTAACCGGTTTACCTACATGCTCGGTTGGGATGCCGTTACAAAGGGTGTTGACGACTGGGTCTACAAAAAAGCAGCGGAAACATACGCATTTAATGAAGAAATGCGGGAGCGCCTCACAGAGGCCAATCCCCAGGCAACCCTGAACATTGTAGGCAGGATGCTCGAAGCAAACGGTAGAGGCATGTGGAAAGCCGACCAGGACACCATTAACCAGCTTCAGTCAATCTATGCCGATCTTGAGGACCGCCTTGAAGGTATGCTTGACGAATAATAAATCGCTGAAAATTGCACAATCAACAGCAAAAAGGCGCCCATAACACGCCCATATCACGCAACTCACTCCATATAAGGGAAAACCACAGCACCTTTGCTTTCATTATTCCAACGTAGTTTGATATATTTAAAAAATTGCTGTATGTCAGTACCCGGAAAGCACAACATATCCAGAAGTGTCTGGCGTTTTTTAGAAATCTCCCTGTTTTTTCTGGTTTCGGTTTTAGGTTACAGTTTCCTCGCCAAAACCTCAACGTTCAACGCCAAGTCGAAAAGCAAGGAGCTCTCCTCAGGGATTGTTGCCGTACAGGGCTGTTCTGCCGAAAACACATCGATGCTGTTTTCCTTTTGCGAGCGGTCACCAGCCAGTCAAACTCATAATACACCCTTTTACGTCACCCTCTATCAAAACCCTGCCCGTTTCATTTCACACAACAAGTTCATTCCCGAACAGGCACGCACTGCGCCCATCTTCCCATTCGCCTTAAATCTTTTCCAGCAGAATCAGGTACTGCTCATTTAATACCCTTATTCTTTTCAGGTTACTCTGTCAGGGTCTGTAATTGTCGAACAAACAGCCTTTATCATGGTAAAGGCAGCTTCAAAGGCATTACAAATTCCCCGCAGAGATATGAACCCGGAACCGTATTGCATCATGCTATTTAACGGAACCGGAAAGCTGCTCATATCATACAAATACAGAGAAGTGCCTATGCGATTTCTCTTTTTAACAATGGAAGCGACGAACAACAGCGCTCTGAAACATGCTGCTGCTGTTGTGAACCGTGAGTTTGACTGCCGGCTCGAGGTAATGATCTTCAACCTCGGCCTTCACAAGGGCGAAGAAGTCTGGCGGAAGCTTGAAAAAGTATTTTCCGGGGCGGATTTCATTTTCGGTGCCATGCTTTTCAGCGAAGAAATTGTCAGACCGCTTGAAGAGCTCCTTTCAGGAGCGAACTGCCCGGTCTGCATCATAACAAGTAACCCGGCTCTTATCCGCCAGACGCGTCTTGGCAAATTCACCATGCACCAGCCGGATGAAGAGCAAAAGAAAAAAAGTGTTTTCAGGGAATGGGCGGCAAGGCTTAAACCAAACAAAAGCCATGGTGAAAGCCAGCGCCAGCTTGCACTTGTGCGTAATATCAGCAAGGTAATGAAACATATTCCCGGCAAGGCAAGAGATATCCATACCTTTATTGCTGCTCACCAGTACTGGCTTAACGGTTCCGATGAAAACATGGAGCGCTTTCTCTGCCTGCTGATCGATCGCTATATATCCTCATTTACCGGACGGCTTCCACAGAAAGACCCGATATTCTATCCCGATACCGCCATCTATCATCCCGATGCGCCTGAACCTTTTTTCTCTGCAATACAGTTCAGAGAATGGCTCGGCAGGAACCGGAACGGTACAGATAAAGGGCAAATAGCAATTCTTGCCATGCGCGCCACAGTGCTCAGCAAAAACATGCAGCACCTTGAACATCTGCTCCGATCACTGGAATCCAGGGGACTCGATGCTTTTATCGCATACAGCGGAGGCCTTGATTTTCGACCGGCCCTTGGCAGCTTCTTCGGCAGCGAACGTAACGGCAGGCTCTCTCCTGACCTGATTATCAACGCCACCGGATTTTCTCTGGTGGGAGGACCCGCGGAAAACAGAGCTTCCGAGGCTGTAGAAGCTCTCAAGAAAACCGCGGCACCATATATTAATCTTGTTCCGCTTTCTTTCCAGTCGATACAACAGTGGAAATCCGACAACCTTGGACTGACTCCGCTGCAAACAGCGCTCAGCGTTGCCGTACCTGAACTTGACGGGGCCATTGAGCCACATGTTTATGCCGGAGCGGAGGAAGAAAGCGACAAAACAGTACCCCTGCCGAAAGAAACAGGGATTATCGCGGATCGGATAGTGAAACATGTGGCTTTGCGAAAAAAAGCTCCCTCGGAGAAAAAAGTAGCCATAATACTCTTCAACTTCCCGCCGAACCTGGGAAATGCCGGCACAGCGGCGTACCTCGATGTTTTTGAGAGCCTCTTCAAAGTGCTCAGGGAAATGCACCAAGCCGGCTACAGTGTTATACTGCCCGACAACGCAGCAGCGCTCAGGGATGAACTCCTTGAAGGGAACCGGAACCTGTTCGGAACCGACGGCAACGTCGCCGAACATCTGACCGTAGAAAAGTACCGGAAGGTCTTTCCCTATTATCATGAAATTGAATCATTCTGGGGCGATGCTCCGGGAGAGATACTTAACGATGGCAAGAGCTTTCACATCCTTGGCAAGACATTTGGAAATATCTTTATCGGGCAACAGCCGAGCTTTGGCTATGAGCGTGACCCCATGCGCCTTCTCAAAGCAAAAGATGCTGCACCAAACCACGCTTTCGCAGCTTTCTACGCTTGGCTCGAACATATCTGGCAGGCCGACGCGGTTATTCATTTCGGCACACATGGCGCACTTGAATTCATGCCCGGGAAACAGGTTGGACTGGGATCCTCATGCTGGCCAAAACGCCTGATAGGAAGCTTGCCTGATTTTTACTATTACTGTGTCAACAATCCCAGTGAAGGAGCTATTGCGAAAAGGAGGGGGTTTGCGACACTCATAAGTTATCTCTCTCCTCCTCTGGAACAGGCAGGGCTCTATAAAGGGCTGCGGCAGCTCAGACATCTTATAGAAAGCTGTCACCAAACCCTGTCTCATGAAATCCTTGAAGAGATCTCCGCGCTGGCTGACTCCTTGGATCTGAACATCGAGCGAGAACCTCTCTCAACCGAGCAATACCTCACGGCCCTGAACAACGAATTGTACAAAGTTGAGGAGCGCATGATCCCTCTCGGCCTCCACGTCATCGGCAAAGACCCGTCACCGGAAACCTTGGTGGACCAATTCACGTTGCTCGCCGGTCATCCTCTTGCCGAACTGCAGAACCTGTCCTTACCTGAATATATCTGCAAGGTTCGAAAGGTGAACTACAACAGCCTGCTCGAACAAAGCGGCAGCAACCGCGAGGCAAACCTCCAATGGCAGCAGATCATGAACATAACCCGGGAAACAGTCAGGCTTTTTATCGGCAGCCTCCCGGAGAAAAAGAGAGTACAGCATAAGCTTCACGACATTCTTGAGGCAACGTTTCCGGTACGGGTCTCTGCAGCCGAACACTACCTGCACCGGGAAGCGTCAATTAAACCCGGCCAGCTCTCCGGGCTTTGGAAGACACTGCAGCGCATACTTGTCGCGATGACGAGCAACCGCGAAATTACCGGCATGCTGGATGCACTGTCTGGAGGTTACATCGAACCGTCTCCCGGCAACGATCTGGTACGAAACCCTGAAATAGTCCCGACAGGCCGTAATATTCACAGTCTCGACCCCTTCAGCATCCCCTCGTTGTTTGCGCAGAAGCAGGGAGAAGCCTCAGCAGAAGAACTTCTGGCCCGCTACCGCGAAGAAAGCGGCTGTCTTCCTGAATCGATAGCGCTTGTCCTGTGGGGAACAGATAACCTGAAAAGTGACGGTGAAGGTGTTGCCCAGGCACTGGCCTTGATCGGTGCCCGCCCGAAAACCGATGAACTGGGCAAGGTCAGCGACGTCGAGCTTATCCCTCACAAGGAACTCGGAAGACCCCGAATAGATGTAGTGGTAACAGTCAGCGGAATATTCCGCGACCTGCTCTCCCACCAGATCATGCTGCTGGACAAGGCTGTACGGCTTGCTGCTGCTGCAGAGGAGCCGGAAACCGTGAATTTTATCCGCAGAAACGTTCTGCGACAGGCTGCCGAGCAGGGAATTTCCTTTGAAAGCGCAGCAAGCCGGATCTTTTCCAATGCATCCGGCAGCTACGGCGCCAACGTGAATCATCTTATTGAAAGCAGCAACTGGGAAACTGACAATGAACTGTCCGAAACGTTCATAAACCGGAAAAGTTTCTCGTTCAGTGCACAGGGGACCTGGGAAGAATCACCGGAAATATTAACCTCCGCCTTGCGTAACGTAACACTGACCTATCAGAATATTGACAGTTACGAGATAGGCCTTTCCGATATCGATCACTATTATGAATACCTTGGTGGCGTCTCAAAATCAGTGGAACAAATCAGCCGTTCGAAGCCCAGGGTAATGGTAGGCGATATCAACGGTTTCGGTAAAAAGCAGAAAATCTGTTCCCTTGAACACATGGTAGCTCTTGAAGCGCGGACCAAGCTTCTGAACCCGAAATGGTATGATTCAATGCTCGAGCACGGCTATGAAGGAGTACGGGAGATCGAGTCACACCTCAGTAACACCTACGGCTGGAGCGCAACCGCCTCAGCGGTAAACGACTGGACATACACGCAGTTTAACGAAACTTATCTGCAGGACAGGGAAATGCTTGAACGATTGAAAAGCCTTAATCTTCATGCAACCATGTCTATGACCCGGCGGCTTCTTGAAGCAAACTCAAGGGGGTTCTGGAAAACCGACAACGACACTATTGAAGAGCTGCAGGAACTGTACTCCGAACTTGAAAGCCACATGGAAGGTGCGCACAGCACCCCATAGTGGAAAAGTATCCATAACCTTTATCAATCAACAACAAACAGCATGAACAGTACACCATCATTCAATGCTGAAGAGCACCAGAAGATGCTTCGCTCGTACTTCAACGGCAACGGATTCAACCGCTGGTCATCGATTTACGGAAACGAAAAGCTCTCAACTGTCCGCACAACGGTCAGAGAGGGTCATGCCGTTATGATGGACAAGGCTTACGAGTGGCTTCAGCAGCTCAACCTGCCTGATGACTCGACAATTCTCGACGCAGGCTGCGGTACGGGCCTTTTCAGCATCAGGCTTGCCGGGAATAGTTATAACGTCAAAGCCGTTGATATCGCTGCCCAGATGGTGAACAAGTCAAAAGAAGAAGCCATTGCAAAAGGCGTACAGGACAGGATTGATTTCGAGGTAAATACGATAGAATCGGTCAAGGGAACGTATGATGCGGTCGTTTGTTTCGATGTACTCATTCATTACCCTGCGGAAGGATTCATCGAGGCGTTCAAAAATCTTTCCAGCCTGACCAAAGGCCCTGTCATTTTCACTTATGCTCCTTACAACAGAGTTCTTGCATTTCAGCACTGGCTTGGGGGGTTTTTCCCGAAAAAAGAGCGTCGAACAACAATTCAGATGATTACGGACGAAAACATGAACCGGGCCATGGAAGAAACCGGGATGGTCATAAAAAACAAACAAAAAATCAGTTTCGGGTTTTACCATACAATGCTCATACACGCCGAACGGAAGTAATGAGCAGGATTCATGATAATCTCGGAAATTAATTGTAAATTGGTTGTTCTTTATATTTTCAGAATCTATTAGGATCTTTTCTTTTTAACCGTTACCAGAAGAGCTCGACAGAGGAGGGCCCTTGTAAATGAAATGCTTTTTAAAAAGCACGTTTTGCAGATGCCCTAAAGCCAATAACAACACATATCAGGAGGGTGGATACCGATGAAAATTTTGATGGTTCAGCCAAATTATCACTCTGGAGGAGCCGAAATCGCCGGGAACTGGACACCAAGCTGGGTGGCTTATATCGGCGGTGCCCTGAAACAAGCAGGCTTTTCACAAGTTCGCTTTGTCGATGCCATGGCCGACGACCTTCCGGACGAAACCATTGAGGAAATTATCCGGAGCAACAAGCCTGACGTGGTTATGACCACCAACATTACTCCCTCCATTTTCAAGGCTCAGGATATCATGAAGATCGCCAAGAAGGTCGATCCAAAGATCAAGACGATCATGGGCGGCATTCATTCAACCTTCATGTATCCCCAGGTGTTGTCCGAAGCTCCGGAAACCGACTATGTTATCCGTGGAGAAGGAGAAGAGGTGGCCGTCAACATTATCAAGGCCATTGATGCCGGCACAGATATGAAAGACCGTGAAAACATTACCGGTATTGCCTACGTCAACGATGACGGGGAAGTTCATGCAACAGCCGCTCATCCCGTTATCGAGGATCTTGATGACCTGACTCCCGACTGGAGCCTGTACGACTGGGACAAGTATATCTATACACCGCTCAACTGCCGCCTTGCCGTTCCGAACTTCGCCCGTGGCTGTCCCTTCACCTGTACATTCTGCTCACAGTGGCAATTCTGGCGCAGATACAGGGCAAGGAGCCCGAAGCATTTCGTCGATGAAATTGAAATTCTTGTCAAGAAATACAATGTCGGATTCTTCATTCTTGCCGATGAAGAACCGACAATCAACAAGCAGAAATTCGTTTCGTTGTGCCAGGAGCTTATCGACCGCAAACTCAATGTGACCTGGGGTATAAACACAAGGGTAACCGATATCATGCGCGATGCAGACCTGCTGCCGTTCTTCCGCAAGGCCGGTCTCGTTCATGTTTCGCTGGGTACGGAAGCAGCCAGTCAGATGAACCTCAACCGTTTTCGTAAGGAAACAACCATCGAGGAAAACAAATACGCAATCAAGCTGCTGCAGAAAAACGGTATCGTTGCTGAAGCACAGTTTGTTATGGGGCTCGAACACGAAACTCCTGAAACCATCGAAGAAACCTATCAGCTCTGCAAGGACTGGGATCCCGATATGGCCAACTGGACCATCTATACTCCCTGGCCGTTCTCCGATCTGTTCAAGGAACTTGGTGACAGGGTCGAGGTTCGTGATTATTCACGTTACAACTTCGTCTCTCCGATTATCAAGCCGGACAATATGGAGCGTGAGGATGTCCTCAAGGGTGTGCTGAAATCCTACGGGCGGTTCTATGCCCGAAAAACGTTCTTCGGTTACCCCTGGATCAAGGATCCTTATGTCCGCAAATATATGCTCGGCTGTCTGAAAGCGTTTGCTCAAACCACGCTGACCAAGCGATTCTACGACATTGATCGGGTAAAAACCAAGAACCGCAAGATCGAGATTGATCTCGGATTCGACAAATCAAGAATTCTTACTCAGGAAGAGGTAAAGAACCTGAAGGAAAAACGGCCTGAAATGGTTGCTGATATGAGTTTCGGCCTGAAAGAAGCCGGTTATCAGCGTGAACACGATGAACACGACTGGGATGAGTTCGATGAAAGCACGATCAAGGATCGTACATCGTCAACAGTCAGAAACTGCTGACAATCCACAGGTTAAAACAACAAAAAACCCTCCGAAGCAGGAGGGTTTTTTGTTGTGGTGATTACTTGACTTCGATCTCTTTTGCTTTCTTTTCCGTAGGCTCCTTTTTCGGCACAACGATGTGCAGGACACCGTTATCATATTTCGCATCGACATTTTCAAGATCAACATTTTCACCCAACGAAAAGCTCCTGCTCATGCTGCCATATGAACGTTCAACCCTGTGATAATCTTTCTTTTTTTGCTCCTCCTCATGCGTTCTTTCAGCTGAAATCGTCAGAACATCCTCATCCATGCTGATCTTCACCTCCTCTTTTTTCATGCCCGGCATGTCTGCATCGATGTAGATAGCCTCTTCATCCTCACTTACATCGACTTTGAACGACGGTGCCACCATAGACGAAACAAAGGGCGACACTGTTTCATTAAAGACATTTTCAAACATTTTCAGAGGATCACGACCGTATAACTTGATTGCCATAATAACTCCTCCGCACAGTATTTACGTTGAAACAGAAAACCACGGTAACACAACAATAATACGCGACATACGCAAAATACAGTAACAATGAGAAAAGAGGAAAAATTCCAGCTCCGGCGTCCTCGTATGACTATGCCTGTTTTTTCCTTCCTCCCTTCTTTTTAGCGGTCTTCAACACCGTGCCGATCCCGAAAATATCGGCAATATTCGCTTTGGGATCGACAACAGGCCTTATCATTGGGCCTGCACAGGTCAATACCGTCGTCACACCCGGACCGTGGCCGGCAACCAGAGAATCACTGTGAACAACGACACCGATGGAAATCGCACCCTGACGATATGCCCTGCCGTAACGATTGTCATGGTCCAAGAGGGCAACGAAGTCGCCGAACCGCATCCTGTCAAGCCCGTATTCCCTGACGGTCCGCTCATCACTCGTCATGATATCGTAATCGCCCTTTGCAACATGTGAGGCGCCAATACCCGACCCCATACAGGCAGCAGGAACAACAGTTGTGACAGGCACTTCAAGTGTGTTATCACCAACCTGCCTGATCTTCATCTTTTTCAGCAACTCGGGCGAAAGGTTAAATGGTACAATTTCAGGGTAGTCAATGAGTTTCAGCCCCTGCCCTTTTGCATGAATCACGATAGTGTCGCTGTAGGAAAGCTGTTCCTTGACCTTGCGTGAAAAATCGACAATCACATGCTCCGACCCGCCGTGGTGACCGAGTACGACACCTTTTTCCCCTTTGGCATCACCGGAAATAATTGTTGCTGTATTTCCTACGCAGGAGTAGATCTGCACGGAATTGTTCGGGTGATCGAACGGCTTGTGTGTGTCGGCGGTACAGCTCACCCCGGGCTCGACATGATCCCCGGCCAGGCCGAATGCGCTGTCACCTGCCTGAACATTCAGGGTAATCCCCCCTATAGAAGGGAGCAGAAAAGGTTCTCCACGGTGATCAACGCTCCAGCTTGCCCTTGACTTTGGGGGACCCGGCTGGCACTGCAGTAAAAACTCTACAAGATCTTTTTCGTTTGTTTTCAGCATACGGCACTAATTTTAAGTCAAAATTTTACAATTCTCTGCCCCTCACCCAACCTCCGGCCACAGCCACAAAAGCGCAACACCTCCGGCAAGGGAAAACCCGAAAAGCACGACAATACGGGAAAAGAGCCTGCGATCGCCCAATACTGCAACAGCACCTGCTTTAAACAGGATGTTCGACATCGCACCAAGCATCATCATGCGCCAGCCGGTATCTATTTCAACCCGTTCCGCCTCGATCAACCTTGCGGTTGAAAGCGTTATGGCATCCATATCCGTCAAACCCGATATAACGGCGACAACGTAGAGCCCGTCATCACCAAAATATTCCTTTGCCGCAGCAACAGCAACCAGAACAAAAGCATACAATGCTCCGAAAGCAACCGCAGCCCCCAGCGCCGACGGGTCTTCTGTTTCAGGCAGCTCTTCCCGGTCGTCCCTGGCGAAAAACCAGGCAATCGCAGCAATAATCGACATATAGATGCACATAACCATAAACTGGGGCAGCACAAAAGGGAGAATTCCAGGAGCAACGACAGCAATTTCAAATGCAACACGAACAAAAACAATCGTCGAAGCAATCATGATTACCATCGCAGCCAGAGCAGATGTACCTTGGCCTTTTTTTGACCTGCTTGCATAGCTTATTGTTGTAGCAGTACTTGAAATAAGGCCTCCGAGTATTCCTCCAAGCAGTGAGCCGGTTTTTGCACCCATAAATCTGGCCACAAGATAGCTGCCGACGCTGATACCGACAATAAGCACAACCATGAGCCATATATGCGAAGGGTTCAAAACCCCGTACGGCCCGAAGTTTTTATCAGGCAGAACGGGAAAAACAACCATGGCTATGAGCACAAGCCGGAATATCGCCTGTATGTCAGCTTTTCCAATACGTTCCACGAACCCGTGCAGAGGCTTTTTCCACTGGAGAAGCACTGCCACCCCGCCACCTGTTGCTATAGCAGGCAAAATATGGCCCATGGCAAGCATAGCTCCCACAGCAAACATGAGCAATGCTGCTATGCCTGTTGTCGGACCTGCATGAGGTTGCTCGGAAACCGGGAGGTTCACGTTCATCATAACTCTCATCATGACCATCATCGCACCTACCACAAGAATTCCCCCTAACAGAACTCCTCCCCCGTACCGCTCTGCCAGGATCGCGCAGACAGTACCGAAAACGGTTATCATCGGATAGGTCCGGATTCCCGCTCCTTCCGATTTGGACCATTCCCGCTGAAGCCCAACCAGAAGCCCGAGTCCCAGCGAAATACCAAGTATCTGCCAGACTGCCAGGTTCATACTTTAATGCTTTCGATTGCCCATTTTCCCCACTGTCAATAATCCTGAACCGATAACACAACAGTATCAGGAAAAAACCTCTTTGTAAATGTAACCACAATCAAACTCACTTTAAAAAACCATAAAACACAACCCTATAGCGTATTTTTCTTCAAAAAAAGGCATTTTCCCTACTGTTTTTTTGCGATTTGAACATTTTACGTTTAAATTGTTGGATGCCTACCATGGAGATTGCTGAAAATCGGATTCATCCTCCCATAGCAAGACTGTCCTGCGGTCAGCTTCTGAGAAGAAGTGCTTTTGTTCGGTTTCTGACCAAGGGAAAAAACATGCATGTGAACCTGCGCAAGGTATTCACTGAACTGAATAAATTACAGAGGATAGAGTATGATGGATAGTAAAAAACTGATTTCTGAAACATGGAACCGGTTTTCAAAAACAATGCGAACAAAAAAACACGCTGGACTGATTGCTGCCATTGCAGTAAGCGCAGCAGTTATCACCTCCGGCTTTTTCCTGCCGAATGTCTCTTCACTATTCAAAAGCTATGACGATGAACTTGGTATTACAGCAGAATCGGAACTGGCCGAAATAGAAGACGGGAGTTCGAAGTTCTCGAACTCGGTTATAGAGGAAACCATCCGGAAAGGGCAATCTCTTTACAGTATTTTTATCGATGCAGGGCTTACTCCAAACAACATTCACGAAATTACGGAACAGCTCAAGGGAAGCTTCTCGATCAGAAATTTCCGCCCAGGGAAATCATACCTTATCGAAAAAGATCCCTCGGGCAGCTTTCTTTGCTTTACCTACCAACAGTCTCCCTCAATGATTCTGCATGTCCAGAAAGATCCTGAAGCTGGTACATTCAATATCTGGCAGGAAACATTTGAATCCCAGAACAGGGTTTCCGCTCTTACCGGAACAATCTCCTCGACTCTTTCTGCTGAACTCCAGCAAAAGAAACGCTACGCGCTGATATCCCAGTTGCAAAAACTCTTCGCGTATAAAATTAATTTCAAACGTGATATCCAGCCGGGAACAGCCTATAATATTCTGTTTGAAGAACAATGGGTAGGAGATGAATTTGTCAGTGTCGGAAAAATCCTCGCTGCCGAGATATTTACCGGAAACACTCCCTCGACAGCATACCGTTTTACGGATTCAAAAGGAAATACCGCCTACTATGACGCAAAAGGCAAGTCGCTCAAGACCTCTTTCTTCGTCAGCCCTTGCAACTATTCCAGGATTTCAAGCCGTTTCGGATACAGAACACACCCGATCCTTAGAAAGCGTCATTTTCACGGAGGAGTTGATTTTGCCGCTCCAACGGGCACTCCGGTTTATGCCGTGGCTGATGGAAAAGTCATGTTCCGCGGCAGAAAAGGTGCTGCAGGCAACATGATAACCATAGCGCATGCAAACGGTTACCACACCAAATATCTTCACTTGAGTCGTTTCAGTGCAAACGCAAGGCGAGGAAGCAGGATTAAACAGGGTCAGGTTATAGGATACGTGGGTTCTACAGGTCGCTCCACAGGTCCGCATCTGGATTTCAGGGTTCTTCACAACGGAAAGCCAAAAAATCCTCTTGTCGCCTTGAAATCAGCCTATGAAACCAAAGGAATATCAAAAGCTGAAATGGATAATTTTCTTGCACAGATATCGGTTTTCCGCTCACAACTCGAATACGGGGACGTTTTTGTAGCAGGGCTTTCAAAAACTGCACCTGAAAACTCCACTGTCCTAAACTGATTCCGATCTTGATCTTACAGAAAAAAGGCAGCATTTTCGTGCTGCCTTTTTTCATTGTAGTGCTGCAGATGCAACGTTACACTCTGCGAATTCGTTATATTGCTTATATAAAAAAGGAAAAAAAGGATAGCTCCGCATGTTTCATTTTATCATTCTGCTCTGTCTGCTGTTGAGTTTTCAGGTCACTGCCATTGCAGAACAACAACCGTCTAAAACTGTTAGCTTCAAGGTTGTAACTGTTGTCAGAGGCCTCAACTATCCGTGGTCGTTGGCGTTCCTCCCTGACAGCAGCTTTCTCGTCACCGAGAGAGGCGGCAGGATGCTTCTCTTCAAAAATGATGGTGTCACGAGGGTCGTCCGGGGTCTTCCCCGAATTACAGCCAAGGTTCAGGGCGGCCTTCTTGACGTGATCCCTGATCCTGATTTCTCGACAAACCGGACAATCTACTTTTCCTATGTGGCAGGAGGATTTGGCGGAACAGGAACTGAAGTGGCCAGAGCGGTTCTTGACGGCACAACGCTCAAAAACATGAAAGTAATTTTCCGGGCGGAACCTAAGACCAAGAAACCCAAGCATTTCGGATCACGCCTGCTGATCGCTCCGGACGGAAAGCTTTTTATAACACTTGGCGACCGGGGCAACAAGGATTGGCATTCAGACTCCGGGAAAAAACATGTAGCCCAGGATCTCTCGAACCACCTTGGTACAATCGTTCGCATCAACAGAGACGGCTCCATTCCAAAAGACAATCCTTTTGTTGGCAGGAAAGGATACAAGCCTGAAATTTATACTTACGGCAACCGCAATGTTCAAGGTATCGCCAGGCACCCGGAAACAGGCGCCATCTGGTTCCATGAACATGGTCCAAAAGGTGGAGACGAACTCGGCATTCTCAAGGCCGGAGCAAATTACGGCTGGCCAATCGTCACGTACGGTATTGATTACAATGGAGACATCATCTCCTATAAAACTTCCGCCCCGGGCATCGAGCAACCCTTGATCCAATGGACGCCCTGCATCGCCCCTTCCGGGATGACCATTTACGACGGCAGCGCTTTCCCTGAATGGAAAAACAACATCTTTATCGGTGCGCTCGTTCAGAGACACCTCAGGCGGGTCATCCTTCAGGGAAACCGGGTTGTCGGCGAGGAAAGCCTGCTCAAAAGCCTTAGAGAACGCATTCGCGATGTCCGTACAGGACCTGACGGCTACCTTTATGTGTTGACGGACAGTCAGAATGGCAGACTGCTCCGTCTGGAACCCCTTTCCAGCCCCTGACCACTCCTCGCATACTCAAAAAACTGCAGGAGCACATAAAATGAGACCCGCCTCCCGTCCATTCTGACACAACTGTTGCGATTACGCCACATGCTTCACGTTGTACCATCCTGAATCAAGTTCCCGAAAATTCACGGAAAACCATCGCAAGCTCAAAAATAACAACAAGTTACAGAAAAATATTTTCTGCTGACTCTATTGTGGCATGACTTTTGACCCTACATAGTCAGAGTTACAACCAGTTATACCTTATTTCACAGCAAAAAAGGAGACAATCATGAACATGCTCAAATCGATGCTTTTAAGTTCTGCAATCTTGGCGGCAATTGCCTTGCCAATGAATGGAAGTGTTACACTGGCCGCTAAAAACGCCTCTACAAGCGGTGAAGCAAAAGTATCGGCAACCCTGCCGGAGTTCATTATCCTTCACTACTACTCAACTCTCGAACTGAATTTCGATAAACCGTCCTCGGAAACAATCGACGAGGGAGATAACACCATGAATGTTACATGGTCGGGTATTGTGAATGGCAACGATGAACTTAACCCTAAAAACCTCCGGGATGCAAAGACCGCTCTTGACAACGATCGGGTTAAGATTACCCTTCCAAACGTTTGGGCGGTAAGAGGATTCACACCGAATGGTAAAGCACAGGTAAGCATAGAAGTACCAAAAAGCGGTGAGAAGCTGAAAAGGGGCACATCTGTCATTAATATGTCGAACGTAAAGGTAACCAACGGGAAAAGATCAGGAAAATCCATCAAGGTTGATCTCAAGGGTATTGCCAAAAACCGTGCAACTACAGGGGGAGTCGCCATGGACCTCGACTTCATCAAGACGACCCGTTCAGGTAAGCATACCGGTGGCCTGTACAAGATTACAGCAAAAACCATCTGAAGATTTCACACCATGCTCCGAAAAAAAGGCTCCAAATTTGGAGCCTTTTCCTTTTAATCATCAACGTTTCTTCGCAAACTCTTGAGTCGACTCCTCCGGGCCTTGTTTTCAAGCCGCACTTCTCTTGAAATGCCGGTGGGACGCGTTGCTTTTCTTGTTTTCCGAACCATCATCGCTCCCTGAACAATCGCTTCCAGGCGGTCGAGAGCCTCCTGCCGGTTTTTCTCCCGGGAACGGTGCTGCCGGGCCTTGATAATGATAACTCCGTCCTTCGTAATTCGCCTGTCACGAAGCGCGAGAAGCCTTGCCTTGCAGACGTCCGGCAAAGAAGATGCATGAATATCGAAACGCAGGTGAATCGCCGTGGACACCTTGTTGACATTCTGCCCTCCGGGCCCTTGTGACCTTACAGCCTGTATGTCAATCTCCGAATCTTCGATCGTTATTGTATCGGTAACTCTCATTGCTCCGGTTTCTCTTCTGTTCAGCAAATGCCAGGCCTTGCCTGCATATCGCCCCAGTCTGTAAAAAGTATGCTCTCAATACCGGCTTTTCGACAGGCCAGACAGTTCTCAGGTTTATCATCGATCAACAGGAGTTCATCCGGCTTGCTACCTGACGTTTGCATAACATGGATAAAAGCCTCAGGGGAGTTTTTCAGAAAACCGTGCTCGTAGGAAAGATAGAACTGTTCCATAGTCCGCAAAACAGGAAACCTGTTCAAAAGGGCAGTAAAATGCAGAGGATCGGTATCGCTCATGATCCATACACGATGGCACTCTTTCAACCTGGCTATCCCTTCCGCTGCCCCTGGTTTCAATGAAAAAATGTTCTGCCATGCGTCCTTAAGCTCCCGAAAAGAAATATTGCGGACAAGTGGATCGCATGCCATTTGTTCAAGAAAACCAACAATGGAAATGGCACCCCTGTCAAACTCGTCTTTAAAATTTCCGGTACAAAATTTCTCAAAAACTGCCTGTTCATCCCCGGACACAGCTGCCACCGCCGAGCAGAAAGCCCCAAAATCCACATTCACAATGACATTACCTATATCGAGTAATATGACCTTGTCTGGATCGGTGAACATCTTCCAAAGTTCTTTACAATTGAAGGCAAACCGGATATATTCAAGGAGTGCTTTTCTTACCCTGCCCTTGTTTTTTTCTTTTCAACCCGAAACGCAACTGACCATGAACATTGAGGAACTGCTTAACCTGGGTGCATCGGTTATCCGCAGCAACAGCGATGATGCAACAACGTCTCTTGATCCGGATCAGCTTTCGTCAGCTCTGGGCAATCTTTTTGGAGGAACAGGCGGAAAGCTTGATTTTGGAACGCTGCTTGGCAAAATGAAGGAATCCGGGCTTGATGATATTGTCGCATCATGGCTTGGAAACGGCAAAAACGCATCAATTTCAGGCGAAACCATCAAGAACCTTCTCGGCTCCGATAAAGTAGCCGATTTTGCATCTATGCTCGGGCTGAGTGAAAGCAGCGCTGAGGCCGCTATTGCCGACGCTCTGCCTGAAATGGTCGATAAAGCAAGCCCGGAGGGGTCCCTGCTGGAGAATATCATTGACAATGCCGGAGGCCTTGATGGATTACTCGGTATTGCCAGGAAATTCTTCTCATAAAAGCAGCAACCGTTTCCCTACTTCATCCCCCATAACTTTATCTTGCGGTCATCACTGCCGCTGACGATTATTTTGCCGTCAGGCGAAATATCCACGGACTGAACTTCAAGCACATGACCCCGATAAGTATGTAGAAGCTTCCCAGTTTCGACATCCCAGAGACGTACCGACTCGTCATTGGCTACACTTGCAGCTTTTTTACCGTCAGGGCTGAAACAGACGCTGCGGACACCATCTTCATGTCCCTCCATGATATGCTTGATTTCTCCTGTCCCGGCGTCGAGTATCTTGACAGCCGCATCCCTGCCGCACAGAATGATCAGAGAATCATCCGGACTGAAACTGACGGAATAGGAGTGCCTGTCGCGCGTTTTGTAACTCGCTGTGTTTTTTCCGCTTTCGACATCCCAGAGCAGAATCACCGGCTCTTCACCGCAGCTGACAAGCTTTTTCCCATCGTGGCTGAAAGCAACGCACTCGATATAGGAGGTGTGGCCGGTCAATGTTTTCAGCTCTTTTCCCGATTCGACATCCCAGAGCTTGATCGTCGTATCGCGTGAGCAGCTTGCGATTGTCTTGCCGTCGGGGCTGAATGCAACCATACGCACCTCGGTATCGTGCCCCTTGCACTCATGAAGGCACGCTCCGGTTTCAACGTCCCAGATTCTAACAGTACTGTCGATGCTGCCGCTGGCGACTTTGTCCCCGTTGGGACTGTAATCAACGCACTTGACCCAAGTTGTATGGCCTGACATGGTATGCAACGCCTGACCGGTTTCCACATCCCACAGCATGACCTTTTCATCAAAACTGCCGCTTACCAGTTTCTTGCCGTCGGGACTGAACCGGACACCGAGAACCCTGTCTTCGTGTCCTTCAAGCGTCTTGATCAACGCTTCGTCCTCCCTGACCTGGGGAAGCTTCAGTTCCTCTTCCTTTTTTCCGAACAATTTTGATAACAAACCCATGACACAGTTGAGGTTTAAAGTGGTTTACAATTGAATCAGCTCTGAATAGTAAGGTCTAAAAATAAAAAAAATGCTGGATTGTTTGCGAGATTGGAAGATTTCGCAGGGATTTTTCAGATCACAATAGACAACTGTAGACACAACAAATGCTCCACTTTGCAATAGTATGAGCAATATATCAGTATTGAAGAAATCCACAGGGTATCACAGATTTCGCGACTCATTCTTTCTTCTTTTGAAGCGCTCTTTTAAACGAGCATTGGTCATACGCTCGCCCAACCCTCCTTCTTCAACAAATGCTTGTTCAAGCTGCTTCAACTGACGATCGAGTAAATACGTTGTTACTTTAATCAGTCCTATAATTACATTGGCCGCAATAGCCTGATCACGATGCTCGATACCTTTGCTGAAGGTATCATAGTCCGCATCCGGTTGTCGGTTCAGCTCCCTTAATCTTTCCGTGTAAGGGTGATCAAGCGGCCACTCCTCAAGCCCTTTTCTTCGCAAAAAGTCGCGATAATCTTCAAGCAACTCCTCAAGGCTTGCTCTTGCCACACTGGTCAGCTTGATCTCCATTTTCTTCGAAGTTCCTGAAGCCTGGCTCCCCTCAACAATGTTTTGCTTCCCTGACCTTGCAGCCTGAACCATCTGGTCATAGGTTCTATCGTTTTTGCGAATATACCGTTCGCAAAAACGAACCGTGGCGTCATAGACAATTTGTGCTTTCTTATAGGAAAGCAGCTCCTTGTAACCTCCATGGGGTGGAATGAAACCTTCAGTCAATGAACTCCTCCTGAAAAGACAAAAAAGACCTAAGGGACGAAAAAGAAAAGAAACTGTATTACTTCCGGCTTTATGTCTTTTTTGTCCTTTGCGTCATTTCTTTTTATAAATCGATTGTATCCGAAGCTTCCTCAAATCGTACAGCCAAACACAAACACCGCAACAGAGCTACGCTCTCTTTCCCGAAAAATTGTACCTCCTGCCTTTCCACAACGCACCTTCGCCGAACTTGACAAGGTAAAACGAGTTTGCAGCAATGCCGAGGAGTACTACCTGTGAAAACACATGCAGCAGTGCTCCGGTCAGGGGCTGGCGAAAGCGGCCGGCTATCAACAGCCTGCACACGAGGGCAATGAAAATTTGCAGCAAAGGCAGCCAGAAGTATACAGGAGAAAAATCAGCGTTTGCAGCGGAGACAATAACAAAACCGTAGGGAGCTATATAGACAAGAATCGTGATGAGCATAAGCAGAAGCAAACCTGAAGAATGGTAACTCAATCCTGCAAAAAGGTTTTTGGAAAATCCTTCCCATACCTCGGAAAAATTCCGGTACATCCTGCAGCTCACGGTTTCCATCCCGTTATAGCTCAGCACCTTTCCGCCATTTTTCTTTACCGCCCTGCAGAGCCAGACATCTTCGACAAGATCGCTGCTCACTGCTCCATGACCAGCGATGCCCATGTACATCCTGCGTCTGAACATCATAAACTGGCCGTTTGCAAAACAGAGCGAAGGAGTCGGCGTGGCATGAACAAGCTTCAGGGGAAGATAGCAAAGAAGGATAAAATAGATCAACGGCACTATCAGCTTTTCCCAGAATGAGTTCATTTCCTGACGTGGTGTCATGGACAGCAAATCAGCCCCGCTCTCCTGCATGGCTGCGACGGATCGGGCCACGCTGTCCGGGAAATGAAAGGTGTCGGCATCGGTAAAAAGCAGGAAATCTCCCCCTGACGCCTTTCCCAACTGATCACACGCCCAGGCTTTACCGTGCCAGCCCGATGGAAGAGGTTTCCCCTGAATGATCCGGAGCAATGAACGGTTGTCCGAACGCGCCAATCTCTCCAGAATCTCCCCGGTACGGTCACTCGAACCGTCATTCAGTACGATCAGCTCATAATTATCATAATTCTGGTGCAGAAGAGAAGTAATACATCGCTCAATGTTGTGCTCTTCATTGCGGGCGGGAACAAGCACGGAAACAAGAGGAGAATTGCCTTCCGGCTTGTGTTTCGGAAGAGATGGAAGCTCTCTCATGTTCCAGAGCAAAATAGCCAGGAAGGCAAGAAGGCAAAAGAGAATTATGAGCTGATAAAAGAGCATCGATATGAGTAGTGACAAGTGGGCACCTCTCTTTATTTATTCCGCGCTTCAATTGCTTCGTTGAGCGGTGCTCGAAATCCTCATGTACTCTGTGTACACTCCGGTTTCTGTGCTCCGTTCGCCTTGCACTTGAACCGCTCATGACAATAAAGAGAGGTGCCCAAGTGACGCACAAAGCTTTTAAGATCTGAAACACTCTACAATATAATGTCTTAAAAGCACTGTTATATCAGTTCTTGACTTCCACACTAAAAACCTCACCCTGCATTGAACAAGCGTTGAGCATGCCGGAGATGCGAGGCACAGGGAACGCAGCTGTAGTGAACTACCGCAAGTTTCCTGCAACGAAGCAGATTCGGTATGATCGGCTATTGCTCAATTCAGGAATTAATCGATCAACTTGCTTATATCATACTCGAAAATACCCTCTGCTCCGGCCCTTTTCAGCTCCGGGATGACTGAACGCACAACTCTTTCTTCCACGATAACTTCAAGCGCAACCCAACTTTCATCGGCAAGATGCGAAACAGTTGGCTGGCGAAGAGCAGGAATAATAGTGGTAATCTTCTCAAGTGAAGCCTTGGGAGCGTTCATTTTCAGGCCAACCTTGCCCTGCGCATTGATAGCGCCCTGCAAAAGCATGGCCATGTTCTCGATTTTCTCCCTTTTCCAGGGATCGCTCCATGAATCTCTGTTGGCAATCAGCTTGGTGTTCGACTCAAGCAGCACATCGACGACACGAAGCTTGTTGGCGCGAAGTGAACTTCCTGTTTCGGTAACCTCGACAATAGCATCAGCAAGTTCGGGAGGTTTTACCTCGGTTGCACCCCAACTGAACTCCACATGGGCATTGACCCCGTGTTCCCCGAGATATTTTTTGGTGATAGTGACGACCTCGGTAGCGATATGTTTACCTTCGAGATCCTTTACGGTTCTGATCTCTGAACTTTCAGGAACAGCAAGAACCCATCGAACAGGCCGCATGGAAGCTTTGGAATAAACCAGATCGGAAACCTCGACAACATCTGCGTCGGTTTCGATAATCCAGTCTTTTCCGGTCAGCCCGACATCAAACGCCCCAAGCTCAACGTAGTGAGCCATCTCCTGGGCACGAATGAGTATCGCTTCCAGTTCATCATCATCTATAGACGGAAAGTAGGAACGGCTTTTCACGGAAAAATGAAACCCTGCCTTTGCAAACAAATCCAGCGTCGAATCCTGTAAGCTTCCTTTTGGCAGACCTAATTTCAGTATCCTTTCAGTTACACTCATTGTAAGTTCCTGTGTTGTTGTTGAACAAGTTATTTAAAGGGTATCTCTATTTATTGTCATGAGCGCTTTGAGTACACAAGGCGGACGGAGCACAGTACACAAAGTACATGAGGATTTCGAGCACCGCTCAACGAAGCAATTGAAGCGCGGAATAAATAAAGAGAGGCTCCCTAAAGCTGCTTCAGGGAAAATGACCCTTTTTCAAACACACCATAAGGATATGCCCCGTTAATCCATGTCCCGAGATTGATATACTCGCTGCGTGCATTGGACAATGTTTTCTGGCCCAGTACATGACTGTGGCCGCACACAAAATAGTCAAAATCTCTCTCACCGACCATAGCATCGGCATACTGCATTAAAAAATCAGCTTCCCCATGCATATTCGATCGCCCGTGCTTCCGGCTCAGACGGGAAAACTTCCGCATAATGGCAATGGCAAAATCAGGCTGGAAGTTTGACAGCAGTGACAGATTAAACCGGTTACGGATAAGCTTGACAAAGAGCCGGTAGCGGATATCGCTCCTGTCAAGCCCGTCACCATGAGCGATGACAAACTGTTTTCCGTCGATGAGAGTTTCCTGCATGCCATACCATGTTTGCACCCCCAGTGACTTGTTGAAAAAGCCCCCGAGATAAAAATCATGGTTACCTGCATAGTAGTGCACTTGGATATCTCGCCGGACAAGTCCCTTCAGCAGGCAGAGAAAACCGTTGAAGTATTTCGGAATAACATGGCGAAACTCCATCCAGTAGTCAAGAATGTCGCCTACCATATAGAGTGAATCCCCTTCTTCGGCAATAATTCCGCAGAGCTGTTCGAAACGCTCCATCTTGACATCCTCTTCCCGACCGGATTGCAGTCCAAAGTGAATATCACTGACAAAGAAGCTTTTCGACATGCAAACGTGTGTGTGTTTGATCCCCGTCGTTCAAAGAAGGAAAACAAGAGCTATTACCGCCAGGGGAATGAGGATATTGTCAACTTCTTTCGGGCTCAGCCCCTCTACAATCGTTGCGGCAAGAGCAATGATGAGAATAGTTGAAAGATCAAATGCCTCAGGGATAATCAGCCAGACAAAAAACATTCCGGCGAGAACGCTGCCAGCAAAAAACGCAAGACTGCCTTCAACGGTCTTCTCGCTTAAAACCTTGTATTTCATTTTCCCGAGTTTCATACCAACAATAGGGGCAAGCCCGTCCCCCCAGCCGAGAACCGCCATGGCAAGTACACCCGGAAGCTGCTTGTAATATACCGTACCGCAGATAATCCCCACGATCACAAAATAAAATGTGCCTTTCAGCAATTCACGCTTGTCCCCGGTTCGCGTCATGGTCTTTATCGCCTGATCATCGTCAGCGGCAAAAAAGCCTTTCTGAAGAAAGAGCAGCGCCCAGACCACATAGACGGAAACATTCAGATACTGGCTCCAGTAGCCATCGTGGAAAAGGGGAAGAAATATGATCACCGATCCAGCGCAGATATGAGTGATTTTCCGGCTTATATCCCGCGACAGATTATGTTTCGTCACAAGATAATCCATAAGGGGCGGCACGCTAAAAACATAAACGAAGGTTAGAAATGCCACAAAAACATTGTGCCAGACCACCGGCAAACCAAAGAAAGTTGTGTCGAGAGTACCCATGGACAAAACAGATAAGTGTATGAAGCTGAACTACCCGTGCATATACTTTATACCAATCATGCCCCCAGCAACCAGCAAATTGACAAGGAAGAGCAGGTTGTTTGCAACCTGGTAACGGAGAAATGAGTTATGCTCATCTACCTCGCTTTTCCCGATGGCGTTGCCGAATCCATCATCAACAGCATGCTGCATGAAGGACAGTCCCCCTTTGGGATCACGGTAAAGCATGAACTGAATGATCATGCTTATGAGAAGACATGCGATCACCATGTACATGAGTATGGTAAAATCCCAGGTAAAAGCGAACCATGCAAAGACGGCAAAAACCATGTCGATGAGGATAAAGGCCACCAGAAAAGTACGTTTTGCCCCGATCATTACCGTCAGGGACTTCAGACCGCTCTCCTCGTCACCTTTTGCCGACTTGAAATCATTCATGATAATCAATGCCATTCCCATGAAAAAATTCATGCCCGCCAGCCAGAGGACTTCCGTATGGATTTCACTGAAAAGAGCGTTGGCTGCAAGCATTGGAAGCATGCTGTATGCGATTCCTACAGCGGGAGCGGAAGTAAGTATGTTTTTTTTCAGTTTCAGCGGTGGTGCGGAATAGATATAAGCAAGAGTCAATGATATTACAATGGAGGCTGTAACGATCATGCCTCTTCCACCTCCAAAATGCAATCCGAGAAACACCCCTGCACCCAATGCCAGGAGAAATACCACGACACTGTTCCATATGGCCTCTTTTTCTGTCAGGCGTCCGGAAGGAATAGGACGGTCCGGCTCGTTTACCCTGTCAAGTTCGAGATCGAAGTAATCGTTGATAGACTGGCTGAATCCCGTTCCCAGAGGGCCAAACATCGCAAAAGCCAGGAAAAGAATAAGAAAATCATGAAGGGTAGGCTGCATGGCTCCGGAGGCCATAGCACCCACAGCGACAGAAGGAAAAACACTGATCCAGGTAACCGGATCGAGAATCTCGAGATGGGCTCTAACTTTATCGGTAAAACTTAGATTGGCTGTAACTGACATGGCATTCCTGGAATACACTCTTGCAAGAGCATGATGTTCATAAATATCTTTATTTCAAGAAGCTAAATTTACAAATACACCTTGACATAAAAAAGAACAGTTATCATCATTCAGGGCTGCCGATAAGTGTTGCCGAAGTTGACGACAGAATACGCACCGTAACCAGATTACCCGGTTCATGCCCGTCGCGGTCGAAGACAACAACCCGGTTTGTCCCGGTCCTGCCCATAAGCATCTGGTCAGACCGTTTACTCTTCGTCTCTGCAAGAACTTCCACAACGTTTCCGATCTCGGCCGCATGCAGTTCTCCTGAAATTCTGTTCTGCAGTGCGATGACCTCTTCAAGACGACGCTTTTTCACCTTTTCTGAAACATCATCCGGCAGATGCTTCGCCGCATAGGTACCTGGACGTACCGAATAGTAAAACATGTAGGAGGAATCAAAACGGACTTCTTCCATCAGGCTTAACGTCTCCCGGTGATCCTCTTCGGCTTCACCGCAGAAACCGGCAATCAGATCGGTCGAGATCGTAACACCTGGAATACAGCGGCGTATCATGGATATTTTTTCAAGATACTCCTCCCTGCTGTGCCCCCTGTTCATAAGTTTCAGCATTCTTGTTGAACCTGACTGAACGGGAAGATGGATGGTATTGCAGATATTTTCACGATCAGCAATAACACGCACGAGCGATTCTGAAATATCCTTGGGATGTGATGTGGTAAATCTGATACGGATGCCTTCTGCCACATGGCTTACCCTGTCGAGCAGCTCGGAAAAACCGCATCCAGTATCATCGTCGAAGTATGAATTGACATTCTGCCCGAGCAACGTTATCTCCTTGTACCCCGAAACGGCAAGACGCTCAACCTCGTCAATCACGGATTTCGCCGACCGGCTTCTCTCCTTTCCCCTGGTAAACGGCACCACACAGAACGCACACCTGTTGTTACATCCCCGCATCACGGGAACAAAAGCGCTGATCGACCCGGTACGTACCGGTTCTACCCCGGTATAAGTTTCCTCCGGTACAAAACCGAGATTGGCTCCGCGAATCCCCTGTTCTGCATTTTCTATCAGCAACGGAAGCTGACGATAGGTATCCGGCCCGGCAAGAAAGTCGATACCATCAGACATTGCGAACATTTTTTCCCGGTAATACTGGGGAACACAGCCGATTACTCCGACAAGCAGACCCGGTCGCAACCGCCGCTTGCCTTTCAGGTTATCCAGCGTGTTCATGATCTTTTCAACCGCGTTTTCCCTCACGGCACAAGTGTTGAGTATCACAAGGTCGGCGCTGTTCTCAGCATCCGTCATGACATACCCTTCATCCTGCAGCAGTGATGTGATAATTTCCGTGTCCGCCTGGTTCATCTGGCAGCCGAAGGTTCGTATGTGTACCTTTTTTGCCATCACGTATTGTCTCTATTGCATTTCTGTTACAGCTCCCCACACCTTGGGGTCAACGAAAAAACCCGCTTGCAAACCGTATTCGTTCTGCAAGCGGGGCACATGAAACATTCAGGGAATGCAGGATTCTACTCACCGAAATGGAGGTGCTTGTATTTCTCGATCAGCTCTTCGGCTTCATCCTTGCACTGCCCGCAGACCGTGCCGAGCTTGGTATGCTCCTGCAATTCGTAAAAGGTTCGCGCTCCGTCAAGAATGGCTTCTTCGATCTCCGCATCGGTCACGTTCATGCACTGACAGATTACTCTGGTTTTCTCCTTGCGGACACGGTCCTGCATGCCGTTTCGATCGAAGTAGTTGTTGATGGCGGCACGAAGCGCCTTGTCACCGAGCACGGAACAATGGATCTTGTTTTCAGGCAACCCGCCAAGCTCTTTGGTGACATCCTTTGGTGAAACGTCGAAAGCCTGGTCAAGCGTCATACCTTTGACCATCTCGGAAAGAATCGATGTGCTGGCAATCGCACTTGCACAACCATAGGTCTTCCACTGACAATCGGTAATAACCTCTTTCTCCTTGTCCACTTTGATGACAACCATCATCTGGTCGCCGCAGGAAAGGTTGCCTTCCATACCTATCCCATCGAACTCATCGGTATTTTCACCCTGAAGAATGTTCTTCGGGTTCATGAAGTGCTCCTTCAGTGTATCAGTGTACACCCAGTCACCTGGCTGCAACATGTTCTCCTCCTCTTACATAAGCTGTTGACATACTTCTTATTCTTGTTATGATCCCCGGCAGAACATCGAGCATATACTCGATTTCATCCATAGTTGTCTCCCTTCCCATGCTGATCCGGATAGAGCCGTGTGCGCGTTCCGGGCTTGATCCCGTCGCAAGCAGGACATGGGACGGGTCAAGCGATCCCGACGCGCATGCCGAGCCGGTAGAAACCGCAATGCCCTGAAGATCGAGGTAAAGCAGAATAGCCTCTCCCTCTGCACCTGGAAATGATACGTTCACCGTGTTCGGAATGCTCAATGTCGGATGACCGTTGAAAATCACATCATCAATCGACTTTTCGATACCGTTTTTCAGGACATCCTTCATCCCGGTCAGCCGTTTTACCTCTTCATCCATTTCCTGCGCCCGCATTTCCAGGGCTTTCGCCAGCCCGATAATCCCCAGAGTATTTTCGGTTCCCGCGCGACGTCCTTTCTCCTGATGTCCACCACGAATAAAGGGACAATAAGGTGTACCTTTGCGCACATACAGTGCACCAATACCTTTCGGTCCGTAAATTTTGTGGGCACTCATGGTAAGAAAATCAACCCCGAGGCCATTGACATCCATAGGCATCTTCCCGATTGCCTGAACCGCATCGGTATGCATAAGTGAACCGTTTTCGTGTGCCATCCTGGTGATCTCGGCTACATCCTGAATGGTACCGATTTCATTATTCGCCGTCATCACAGACACCAGACCGACATCATCGGTCAGGTACTCCTTGAGCTGATCCATGTCAATCCGGCCATACTGATCGACATCCAGAAACCTGACTTTTGTTCCCTTGTGGGCAAGGCATTCAGATGTTTCCAGTACACAGGGATGCTCAATTCTGGTTGTGATAATGGTTGTCCTCGTCTTGAAACCGGGCAAACAGAGGTTCGAAGCACAGGCAAAAAGGGAAAGCACGGTATTGTTCGCTTCCGAACCGCTCCCTACAAAAACAATTTCATCATCGTGTGCCCCGATGAATTCAGCAACTGTGTGCCTGGCATGTTCGACATTGGCTCTGGCTTCTCTCCCGAAAGCGTGCATGCTCGAAGGATTTCCGAACATCTCCATTGCCTCGATCATCTCCTTTTTCACCTCTGGGTGGAGCGGTGTCGTGGCGTTGTGATCAAGATATACCCGTCTTGTTTCCATAATGTGTTGTCACATTCTAAAAGTTGTCAAACTGAGCCGGTTGCACCAGAGCTTCACTCGTCGGCAAACAACCAGGTTGAAAGATAGCGTTCTCCGGTATCAGGCAAAAGTACAACAATTTTTTTCCCCCGCATATCGGAACGTTTTCCCACATGGAGGGCAGCCCACATAGCTGCACCGGATGAAATTCCGCAGAGAATTCCTTCCATCTTTGCAAGTTTCTGCGAAATATCCCCGGCTTCCCCGTTCTCCACCTGAATAACTTCATCGATAACTTCTGTATTGAGGTTGTCCGGAATAAATCCCGCCCCTATTCCCTGTATCTTGTGAGGCCCCGGCTGGCCACCGGAAATCACAGGGGAATCCACCGGCTCAACAGCAATTATCTTAACGTCCGGCTTACGCTTTTTCAACACCTCGCCGACACCGGTCACAGTCCCCCCGGTACCAACACCGGCAACAAAAACATCAATGGAACCATCGGTATCCGCCCAGATCTCTTCGGCTGTTGTCCTGCGATGAATATCGGGATTTGCAGGATTGCTGAACTGCTGCAGCATGACACTGCCCGGCATTGAATCAACCAGCCGCCCGGCTTCTTCTATAGCACCTTTCATACCGAATGCGCCGTCAGTCAATACCAGTTCGGCTCCGAATATTTTGAGGAGTCTTCGCCGTTCGATACTCATTGTGTCCGGCATGGTAAGAATTAGTTTATATCCTTTTGCCGCACATGCAAAAGCAAGCGCGATACCTGTATTGCCACTGGTCGGCTCAATGATCGTCGTATCAGCCGTAATCATGCCCCTGTTCTCCGCATCCTCGATCATGGCGACTCCTATCCGGTCTTTCACACTCGACAGCGGATTGAAGGATTCAAGCTTGGCAATAACCTCCGCACCACCCGGTTCGTTCAGACGCTTTATGGTAACAAGGGGGGTACTACCTGTTGTTTTCGTTATATCGTCATATACTTTCATTAAAGTCGCAACTCCCGTTGAATAAAACTTCCTCAACTCAACCCGTATACCGGAATCGAGGCTCCATTAACAGCTCTCGATGCCTCGGAAACAAGAAACAGGATAACATCAGTTATCGCTTCAGGCGTAACCCAACTGGAAAAGTCCGCGTCGGGCATATTCCTCCGATTGTCAGGCGTATCAATAATACTGGGAAGAATGCAGTTAACGTTTATTCCCTCCTGCCTGTTTTCCTCGGCAAGACATTCAGTGAGCCTTATCACTGCAGATTTGGAAATAACATACGGTGCCATAGCAGCCACTCCCTGAAGCGCAGCTTTTGCCGCCACATTTACCACACTCCCTTTTTTCTGTTTCCGCATAACCGGGAGAACAGCCCGGCTCATGAGAAAAACGCTTTTTGCGTTGAGGTCAAGCATGTAATCCCATGTCTCTTCGGATGTTTCGTGTACCGGCGGCCCCATGGTAAACCCTCCTGCAATGTTGACCAGTGCATCAATACGCCCAAAACGTCCCATAAGGCCATCGACCGACGACTCGATGGACGATGCGCTGACAAGATCTGTCTCAAGGCAGATCACATCCTTTTCTCCTTTCCACTGTCTGTCAACTGCATCTGCATTCCTGTCGAGAAGTGCAAGCTTCGCCCCTTCGTTAAAAAACTTTTTTGACGCAACGCTGCCAAGTGCCCCGGCGGCACCGGTTATGACAACAATTCTGCCGGATATCTCGTTCATGTTACCAGATGCCTAACAATAAAATAACCATATAATCAACTATGGATAACACAAATACGTAAATCGGACAATAAATTCCCGATTTTATGGCGGCAGGGGAAAAAGGGAGGGTTACAAAGCAGGAGAGGGTGATTCTTCACCAAGCACAATGGTCCTTTTGCTCATCGGAGGGACCTTTTCACCATTCAGGTAAAGTTCAACGAGGGGAGGACGGCCGATATTCACCCAGAACTTCTTTTTTGCCTCATAACGCAGCACATCTCCTTCCCCAAACTGACCGCCAGGATATTCCCTGTCCCCGTCATCAGCTACAATCTTTACCCAACTGAGATCCTTGATAACCCGGACAATCAGAACCTTCTGATAAGGTGACGTAGATGATTCGGGAAGAAATGACACGTCTTTTGCCCAATCTTCCTGCTTGACGGCAAGTTCAGATGTCTCGCCGGGAACATTCCCGGATAGTGTGTCTGTATCTGCCAGAACAACTGAATCCGGGACCATAATTTCGACCTCTTGCTGAACCTCCTCAGGTGTCACGGCCGGTTCACTTTCCGCCTGTGGAGCCGTCCCCTTGATTCCCTGAGATCCGGAAAACGTAAAAAAAGCAACGATAAGCAGAACAAGAACGATAAACACGGCACCGCCCACCAGAGTAACCGGGGAAATTTTCCCACCGGAAGAAGAGGTAACTGCACTGAACATACCGGAAAGGCGTTCACCTTTTTGACTGTCCCTCTCTTCCTCTTCTTCTGCGGCCTCCTGACGGACCTTCAGATCACTTGGAATACTGAGTTCATCCCTGCAACGCTCAAGAAGCTCACTATCATCGACACCGACTGCTCCGGCATACTCTTTCAGAAAGGCATAGACATACGCGGCGGGTAAAAACGTCAAATTACCAGCTTCGATTTTTTCCAGGTGATCTTTCTTTATCCTTGTTTCAACGGTGACCTCCTCAAGGGAAAGCCCTCGCTCCTTTCTGGCCTGAATGAGTTTGCGTACCAGCAAGGCACCGGCAGAACCAAATGTCATTTCATCCGCCATGACATGCAAGTGGTTTATGTCATCCGTTAAATCGCCTGAACCGCACAAAATGCTCAATTTATGTAGTTTACAAAAATTAAGCCATCAGCACAATTGAAATAACAACATATTTTAGTGGCTGCCATACCGGGATGAGGCTACCGACTGCCACCTGACGCACCTAACCGTTCGGAATTCTCCCTTGCAGGTACTTCTGCAACCTCTGTTGGGGATTTTTTATCTATCTTAATTGATTAATACATTTATCTGATTTGAAATAAACTCTTAGACTGTTATACTCTCAGGCACCCTTGTGCCAACCATATGGACTCCGATATATTAGAACTATTTATATTATTCGGCCTGATCCTGGCTAACAGCTTCTTTTCGATGGCCGAATTTGCCATTATCTCTTCAAGAGAAGCCAAACTGCATGAATTGCGTGACGCGGGAATAGCCAGAGCATCGCTTGTTCTCGACCTGCTGGACAATCCCGGCAGATTTCTTTCCGCCATACAGGTAGGCATCACCCTCATCGCAACGCTTGCCGGCGCGTTCAGCGGTGTAAGCTTTTCAGCTCCCGTTGCAGAGATCATCTCCGGCATAGAACCCCTCGCACCTTACAGTGAAGAACTGGCACTTGGGCTGGTTGTCGTGGGCGTCACTTATTTCACCCTGATCATCGGTGAACTTGCCCCGAAAAAAATCGCTTTACAGCACCCGGAGCAGATAGCGATCAAAATTGCCCGCATTATCGACATCATCTGCCGTTTCAGTGCTCCGGTAGTACACCTTATCAACGGCTCAACAAACATCGTCCTTAAAATAATCGGCATTAGAAATATCGAAAAACCTCTTGTGAGTGATGAAGAGGTCATGCTCATGATAAAACAGGGCGCAAAGAAAGGCGTATTTGAGTCAGTAGAATATGAGATGGTATCGAGAATATTCCGTATGAGCGACAAGAGGGCCAGCTCCATGATGACACCAAAAAGCGAGATCGAATGGCTTGACCTTAACGCTCCCGAAAAGGAACTGATCTCCAAAATGCAGGCGAGCGGCCGGTCACGCTTTCCGGTTGCCGAAGGAAACCTTGACGACCTGAGAGGTGTTGTCCGCTCACTCGACCTTGTCAACAAACAGTTGCTCGAACCCGGAAACCTCAAGGCAACCATTCACAAAGCAATGAAACCGCCTTTGTTCGTTCCGGAATCCGTCCCCGCTTTCCAGGTGCTTGAGCTTTTCAAAGAGAACAGAGCGCATCTTGCGCTCGTAATCGATGAACAGGGGTCAGTGCAGGGCGCCATAACACTGACGGATGTGCTTGAAAGCATTGTCGGAGATATTCCTGCCGACGATCTTGAAGGGAGTAAAAAAATTGTACGCAGAAGTCAACGCACCTGGATCGTCGACGGCCTGCTCCCTGTCGATGATTTCATCACAGAATTTGATCTCGACAATTTCCTCGATGAAGAAGATCCTCGATACGATACCATGGGCGGCTTCCTCATGACCAAACTCGAGAAAGTTCCTTCAGTAATGGATACCCTCGAATGGCAGGACATGCTTTTCAAGGTGATCAAAATGAACGGGCAGCGGGTGGGAAAAATACTGGTGATTTTCAATAATGAAGACTCGAACGGAACCGCAAAAACCTGACACTTGCATTTCCTGCTTTTCCCGGTTGCCTGCTGATTCCGGCCTGTTTCCCCTCCCTCTCATCTGGAACAGTTTGGCGCACAGCAATTAGAGCTTCCATATTCGGTCAACATTACGTATCTTCGGTCACGAATTCATGCATAATGACCTAAGACTAACAATCAACAACAACATATACAGATGGAAAGAACGCTTACCATTCTTAAACCTGACTGTGTACGCAAACAGCTGACCGGTGCGGTAATCGACAAGATCGAACGTGCAGGCTTTCGCATTGTTGCCATGAAAAAAACAAAGCTGACGAAAGAAACTGCAGGGGCATTTTACGCCGTACACCGTGAAAGGCCTTTCTTCGGGGAACTCGTCGAGTTCATGTCCTCGGGGCCATGCGTTCCGATGATACTTGAAAAAGAAAACGCCGTGGAAGATTTCCGCAAACTTATCGGGGCAACCGATCCGGCTGAAGCTGAAGAAGGAACCGTCCGCAAGCTCTATGCAGACAGCAAAGGAGAAAACATCGTGCATGGATCAGACTCGGATGAAAATGCACAGATCGAGTCTTCATTCTTCTTCTCGACCGAAGAAGCCGTCCGTGTAAACAACTGATCGTGAAGTTACCTTAAGAAGGCAGGGAATACCTTTTTTGTTTTTTGCTATCGAGCCATCCTACTTTTCACTGCAGTTCGTTGCCCATCAGCATTAGCGGCCTAGTACTCTCCCGATTCTTTGTACGGGACAAGATCTTGTCCCGTCCGCTCATTGCAAAACCCTCTTCAAACATTTTCTCTGCAAGTTCCCACCGCTTTTTTCCGGCCTTGAGCATAACAAGCACCATATCCCTGTTTCCTTTTTTTGCACGGGCAATAAGGCATCTGCCTGCCCTCAAAGTATATCCGGTCTTGATGCCAACTGCATACTGATACTTCTCAAGAAGTTTGTTGCTGGATTTAAGGGTGTATTTTTTCTTTGTTTTCTGCTCGTAAAACAATGCTGAATCAAGTGCGGCAATACGGTTAAAAATTTCATTGCCGATCGCGTACTCGGTGAGCCGCAGCAGATCGCTCGCCGTTGAGTAATGCCCCGCATAGAGATCCCTGTCATACCCTGCAGGATTGGTAAAATGCGACTGCTTCATTCCTATCTCTCTTGCCCGGCGGTTCATTATCCCGGCAAAACCGTTGACACTTCCTCCAAGATGGATCGCTATGGCAAAGGCTGCATCATTGCTCGATCGTACTATCGATGCCTTGACAAGGTCCACAAGACGTATCTTCTCTCCTGTTTCAAAGCCTGCTTTTGTCGGCTCCACGGCTGTCGCTTCTTCTGGAATGTCAACCACGTCACCAAGCTTGCCGCTTTCAATCGCGATAACAGCGGTAAGTATTTTCGTCAGGCTCGCAGGCTGTATCCGTTTTCGGGTATTTTTCGACATAAGCACTCGAGATGTACCGAGGTCTTTGAGGATGTAGGAATTTATTTCCTGCTCAATGTTCAGGCTGTCTGTTTCCGTGACCGGCTTTGCGTAAGAAGGCACCTGCACGGCAAGCATCATACAGGCTATAAACGTGAGAACGGAGATACAATGTACTGATCTTGATCTGCTCATGGTTTATTGCTCCTCCCCGGGTTCATCACAGGGAACAGGATTTTTCAATGCGTTGAGATACTCCTGGAAAGTTTCGCCGTAAATCTCCCAGACAGTAATAAACAGGGCGGCGATAACAGGCCCCACTATGAACCCCGCTATGCCGAACAGACTTATTCCGCCGAAAGTACCGAAAAAGATCAGAAGTTCATGCATTTTGGTGTCCCTCCCAACAAGAGTCGGTCTGAGAATATTATCAATACTGCTTACCAACAGGCCGCAGAAAAGCAACAAGCCGGTCGCAGCCACATATTCCCCGGTCGCATAGAGATAAATAACCGCCGGACCCCATACAAGCCCCGACCCTATAACCGGAATGATCGACAGCACCGTCATTACCGCACCCCAGAATACAGCGCTGTCAATTCCGGCGACCATCAAGGCAGCACCGGCAAGACTGCCCTGAATAATGCCGATCACAAAAGTCCCTCTGATGGTCGCTCCGGTAACCGAGGTAAACTTTTCGAGCATACGCGACTGGTCGCGTTCACTGAGAGGGAGATAGTACAGTATTTTCCTGAGTAATTCCCTGCCGTCCTTGAGGAAAAAAAACATGGTATAGAAAAAAACAAACATCATAAACAGCGTATGCACCGTCGACAGGGTAAAAGAGGAAAGATTCTCAAACAGGAACGTGCTCATTTTTCCAACCAGCTCACCAACGCGCTGCAGGATTTCATCGCTGTATTCGCTGATGGTTTCGGAGTATGGCAATGCACTGACAATATCATGAAAAGCCGTTGGTTCTTCGAGCCGCTCTTCAATCCATGGGCCAACCGAACGGCTGACTTTTATCGCCTGTGCGGCCACGATACCAAGCAGGGCAAGCAAAGGAAAAATCAGAATCAGTGCTATAGTGAGAATCGTCATCGCCGAACTCAGGCTTTTCCGCCCCCTGAACAAAGCCTCAAACCGTCGGTACAACGGCATTGCTAACCCCGAAAAAATAGCGGCAATAAGAATAACCATGAGAAAGTTGTAAACCATGGACACAAAAATCGCCGAAATCAGCAGGACGAAAATCAGCAGAATGATGTTGTTGAGCAGCGTCTTTTGCATAAGCATTTTGAGTCTATCCCTTTATTTTATAACCTGCAATCGTTCAGCCCGTTCACGAGAAGCTGTGAACGAACCATGGCAACAGCAAAAACACCTGCTGTTTCCGCACGCAGGATCGAACGGCCAAATGAAACCTCACGAAAGCCCTCTTTACGGGCCAGCTCTATCTCGCCCTCGGTAAATCCACCCTCACTTCCAACTATAAACAACACACTCCTGCCGTTGAATGATGCCTCTGGGGTAATCTCCGACGACTCATAAGGAATCATTTTCATGTCATACCCCTCAAGCTGAAGCACTTCTTCAAAATGAAGCGGCGCGGTGATTTCCGGGAAATAGTACCTCTTTGTCTGACATGCAGCGGAAACAATAACCTTCCTCCAACGCTCCAGCTTCCTGTTTGCTTTCTCTGATTTTAGCCGACACACTGTTCGCTGACTTATCATGGGAACAATCCCGGTGACACCAAGTTCGGTTGCCTTTTCGAGGAAAAAATCAAAACGGTGTGACGATTTCAGAAGCGACATGGCAACCGTCACTTTTTCAGAAGCACAAGGTATATACTCTTTACTTACAATCGCCGCCGTAAGATCGTTCCTGCCGATCTTCGTGATATCAGCCTTTATCGAAAGCCCTTCACCATCGGTAAGAAGTATAGCCTCCCCCTCTTTCTTTCTGAGAGACTTCGTAATATGAAAAAATTCCTCTCCCCCGACAGTAAGCGTTCTTCCGGAAAGATCTATCCGTTCCGACGGTGTATAAAAAAGGTCCATAGCTTCCTGCTCCTGGTAGGTGCTACAGTTGTCAAGCAGCAAGTGCAACAGTTGCAAGCGAGATATTGACAGCTCCGGCAGATTCGAGAGCGTGCATAACAGCAGCCGCAGTAGCACCTGTTGTGAGAACATCATCAACAAGCAAAATGTTTTCCGGCACAATGTTGCCCGACGGCGCAAACGCGTCCTTGACATTGCTCTGTCTCTCCTGTGGAGACAACCCGGCCTGGGGGCGTGTGTATTTTTTGCGAATCACAAGATCCGGCCGGACATCCTTTCGGAGAATAGTTGCTGCCGACCGGGCAATAATTTCGGACTGATTGTACGTCCGTTCTACAACTTTCAACCGGTGAAGCGGAACGGGCACAATGCAACCGAACCGGTTATCGGCACCGGATCCTGCTATCATTTCAGCGAGAAGCACCCCGAAAACCTCTCCGAGCCTGTGCACCCCTTCATATTTCATCGCATGAATAACCCTCTGCAGCCTGTCGTTTTTATGAAACCTGTAGAGTGACCATGCCCTTTCGGGATAATTGCCGGTCGGGCAGCTGTGCCCGAACCTTTCCTGTATCGCACAACCTGCTGCATCCGCATCGGAAAACGCATCAAAGGTTGCGATACATTCCGGGCAGATGCCTTTCTCCTCTGAAACAAGAAGAGAGTGACATCCGGCACAGACACGAGGATACAAAAGATGGAGCATTTCATCAAACATTACACCCCCTCTCATGCTATAGAAGAAAAACAGAGTGCGGCCGCACCGTATACTCCTGCCCTGTTCCCGAGAGCAGCAGGAACCAGCTCCATTCCCTCATGCATCGACGGGAGCGTTGATTGTTTCATCTGTTTGAATGCGGGGGAAAAGATGAGGTCACCCGCTCCGGAAATACCTCCACCCACAACGAATTTACGGATATCCATCAGCGCGATCATCCCTGCCAGACCAACTCCGAGAATAGTACCCACCTTGCTCCATACCTCTCTGGCGACAGGATCGCCACGATAAGCTGCTTTCTCAAGAGTTCTCGGCGAAAGGTTACACAAATCCCTGCCGTGAATATCTTCAGCCCATGACACCTTTTCGTTGGAGTGGTACATGTCGAGCCCCATGGAAATAATACCCTTCTTACCAATAAGACTTTCCACCGATCCCCTTAAACCAGCATGCACCCTCTCTCCGTTGTAATCAACCGCCATACACCCGATCTCCCCCGCTGTACCGTGTGTACCTCTGTACAGTTTTCGGTCAAGAATTATCCCGCCGCCAACACCTGTCCCCAGGGTGATCATCATAAAATCCCTGAATGCCTTCCCCGCTCCGAAAACAGCTTCACCACAAGCCGCTATATTGGCATCATTCTCAAGAATCGGCGGGCAGTTTATGGCATGGTCTCTGATGAGAACCTTTTGCAATTCGCTTTTCAACGGGTATTGTTTCCAGCCGGGAAGGTTCGGAGGATAACTGAGAATCCCTCTTTCATTGTCGACAGCTCCGGGCGCACCAAGTCCTATACCCGCAAAACGCTTTTCCCCGAGCCGTTCCCTGAACCGGCTGTACATGGAGAACGCAAGCGACGCAATATGCTCGACGACACCTTCAGGCCCTGCCTCGACCCGCGTAGGATGCCGTTCATGCTCAAGCATCCCGGCAGCCTCATCGATAACAGCTATTTTAACAGCCGTTCCACCCAGATCTATCCCCAGCGCCCATCGTGACATTCCTTCATTCCCTCCTCACTCTCACCTGAATTGACCGGTTCAGGACTTGAACGGCCGAATATACTTCCTCTTTGCCGAACCATTGCCAAAGAAATGCAGTATCTCATTCACCTCCGGGGTACATTTGCACTCCTGATCCACCTTTTCAAGCGCGTTACCCAGGAGCAAGCCGGACTGGAAAATAATCCGGTAGACATCACGTATATTGTCGATCTGTTCTGAAGAGAACCCCCGCCGTTTAAGGCCGACAATGTTCAACCCTTCAAAACGAAACGTGTCGTGGCCACCTGCCATGACATAGGGAGGAACATCAAGAGAAGCCCTCGATATCCCTGCAACCATGGCATATTTGCCGATACGGACAAACTGGTGAACACCGGCAAGACCACCTACAACAGCATAATCCTCTACCTCACAATGACCCCCGAACTGGACCGAGTTCACAATAATGACGTGATTTCCTATAATACAGTCATGACCGGCATGGACATAGGCCATGATAAGGCTATCGGAACCAACAACCGTTTTACCGCTTGCCTTGGTACCTCTGTTCAGGGTGACATACTCCCTGATAACCGTGCGGTCCCCCACATGCAGGTATGTCTTTTCCCCCTCAAACTTCAGGTCCTGAGGAACGGTTGCAAGGGTTGCACCGGCAAAGATTTTGCATTCCCTGCCTAACCGCGCCCCTTCGGCAATCTGCACATGCGGACCGATTTCGGTCCTATCTCCGATAACGACATCACCCTCGATAACCGTATATGGACCGATTGAAACTCCAAGACCGATTTCAGCCTCTGTACTGACTATTGCTGTGGGATGTATAAAAGTTTCCATCAATGGCTGCTTTATTCATTCAGTAATTCAATCCTTTTCTCATCAATCTCTTCGAAAAGCCGATCGAGAATCTCTTCAGCTTCCCCTGTCCTGCCGACCTCACGCAGGGCAAGTGCCAGAGCATAATAGACCTGCGGAGCTTCTCGAAGAGAGGTCTTACCGGCAAGCCCCTCAAGAAAAGCAATATACGGATCTGCCTTTTCCTTTTCACCGAGTGAAACATAGAGAGAAACAATCGAAGCAGCAATCCCGGGATCAAGACCGTAGCGCTCCAGAGGCAGCACCTCCTGAGATTTGTCCAGCGCCTCAATCGCGAGATGTTTTCTGCTCGCTTTCCGCAGATCTCCCTTGCCATCTCTCACGTTGAGTTCTCCTTCCGGATTTTTTGCAAGTTCAACCGCCAGGCTGGCAAATAGAGGTTTGTAATTTCCGCTCAGTCGGCGGGAGGTTTCTTCGATATACACCGCCGGATTATTGAGATTACGGTAACGGAAAACACTGCAAAGGTTTGTCCAGAGTTGCGAAGCACCGACAAAATTGCCGTCTTCGGTGTTTTTCGCCGGAACGACCTTGTAGGCCAGCCCGTCCAGCCGAAGGTACTCGTCAATACCGAGCAGATTGTCACGGCCGACAGTGACGGCAAAACAGATCGGGCGCGTGGTAAAATTGTTCATCAGGATTTCATACACGGCAACATCCTGAGGCCGAAGAAAACCCTGCCCCCGAAAGGTAACACTTGGCATGACCTGCCACCGTAACGTATCGACAAGAGTCTCCGGAACATCGAGACCGGCTGCCTTGTACTCCTTGACAAGCTCCTCCTTTCGTTGGCCGGCAGGAAGATCGACTTCGACCGGTTGTATTGCAACATAGCTGATCTCTCTGAGTTCTTCGTCACTCAGGCTGAATGCTATTTTTTTCGCCCCGTTCGGAGAAGTGTTTTTCAGCTGTTCAAGGTACCACCCCGTATTTGCAAGACTGAGATTCACAACACGAACGTCGGTGCGAATACCTTCTACCTCCTGCAGATACCATAGGGGAAAAGTATCGTTATCACCGTTGGTAAACAGTATCGCATCCTTTTCGCAGCTCTGCAGTATGTTCCATGCCCAGTCCCAGGGGACATAGTTTCCTGAACGGTCATGGGTGTGGTAGTTTGCAAAAAGCATCCTGCCGTTTACAAGAAACAACAACCCGCCCAGAGCAGCTATCGTCAGAGCCTGGCGAATCGCTGCTTCGGATATCCCTTTTCGGATCCTCGAAAGAAGGCTTTCCGCACCAATGCCGATCCAGACGGCAAAGGCAAAGAAACTACCCGTATAACTGTAGTCCCTTTCCCTCGGCTGAGGTTCAGTCTGATTAAGGTAAACAACAAGTGCTGCACCGGTAAGAATGAACAGTGAAGTAACAACGGAACCCATTTTCCATTCCCGGCGGATATGTGAGACTGCCCCGAAAATCCCGACAAGAAACGGAAGTCCCCAGAGCTGCGACCAGTCAACGCCCGCACCCTCCGACTCACTCTCCCTGCCGATGAACTGCCATCCGAGATACCGGAGGTACATGTGGCTCACTTGGTAACGGAGAAAATAATCGGTATCACTGCCGTACTGCTGGTAGAAATACTGGTGCAGAGGATCAACGGACCAGCGCCGGGGCCACAGAGGAAAATCACCGTACTGCTCACGGTTCAGGTACGAAAAAAAGGCTTCCCCTGTTGAAGGGTTGTTTTCATTGATAGGCGGCGAGGCATTCGCACGTACATAGATGAGCGCATAAGAGGTATAGCCGACAATAAGCAGAAACAGGGACATGCTTATCGTATGCAGCAGCCTGAGCCGTCTGGTATGGGCATAGTACACAACATAGATGATCCCGCCGAGCAAGAACACCATGCCACTCCATGATGCATACTGCATGAGCACCGGCAGCCCCTTGATGATGCCGATATACACCAGAAGAAAAGCCGCAGAACCCGCAAGCATCATCATCAGAAAAGAGAGAGGGGTAACCTCGTATTTTTTGTAATAATACACCATGATAACGGCAAAGATCGTCAGAAGACTCAGCAGATGCACCCCTATCGACAATCCGATCACGTACATTGCGGCCATAAGCCAGCGCTCGCTCCCTTCTTCATGCTCCTCATCGTACCATCGGACGATGAACCAGACAGCCAGAGCGGTAAAAAACAGCGACGGGGCATAGACCTCCGTCTCAACCGCATTGAACCAGAAACTGTCTGAAAACGCAAGTGAAAGCGCTCCAACGGCGGCACCGCCGTAAGCCGAGAGTTTTTCCAGGGTATCCCATGAACCGGGTCCGGTTTTCCTGTACATGACAATCAACCGGACTATAATCAGATAGGTGAGCGTCACGGTTGCCGAAGCCGAAAGCGTACTTAAAAGATTGACCCGCGCACCGATGTCCTCAAAAAACGGGATCATGGAAAACAATCTGCCGACCAACAGGAAAAAAGGCGCACCGGGGGGATGAGGAACACCGAGGGTATAGGCTGTAGCGATAAACTCCCCGCAATCCCAGAAAGAGAGCGTAGGAGCCATGGTCATCAGGTATATGACTTCAGCCAGCACAAACAACGCTGCAGCAATACCGCGGTTTATCATTTTGTGGTTCATATATCTGTAACGAATAACAAAGGAAAGTCACAAATCAAAAGCAAAAAGTCAAAAAAAGACCGGTGTTCCCAAAAGTACTGATTCACAACAAAAGCAACTCCTCAGCCACCTTGTCGGCAAAAAGAAACCCTTTCCGTGAAACCTTTATGACACCGTTTCGTATTTCGAGCAACCCCTCCTGCCTGAAATGCTCCACGATTTCCAGCACCTTTTTGCCGCCTCCATGATAATCCAGCAAACCATCGATTTCGAGCCCGGAAGAAAGCCGCAACGAAAGAAAAATTTCCTCATTGATCCGCGCCTCTTCAGACAGTATTTCGCTGGACTCCCGAGCTTCACGCGGAGATGCGAGGTAACGCATCATACTGCTCACATTCGCGCAGCGCCGTTCCTGTCCTCCTGTTTTATAGAACGAATGCGCTGAAGGACCGAAACCAAGATACGATTCCCTGTGCCAGCATCCCAGATTATAACGGGAAAAGAACCCCGGTTTTGAGAAATTCGAAACCTCATAGTGTTCAAAACCCTGTTCGCCAAGCTGTTCACACGCCATACCGTACATCTCAGCCTGCACCTCGTCACCGGGAAGAGTTACCAGTCCCCTCCTTACCTGACGCGCAAGGAAGGTCTTTTTCTCCAGAGCAAGCATATAGACGGAAATATGCGGAACACCGGCTGATAGGGCGCACCGGAGGTCACGTTGCCAGTCTTCGGCTGTCTCCCCCTGTGCACCGCACATAAGGTCAACGCTGATATTACCAAACACCTTCATTGCCTCCTCGGTCACTCGGACCGCATCTTCCGCAGTATGGCACCTCCCCAATGCCCGTAGCTTTTCAGGGACAAAAGACTGCACACCGATACTGAGACGATTCACACCCAAAGCCGCCAACCCTTGTAATTTTTCAGAGGTAAGATCTTCAGGATTGGCCTCAACGGTAATTTCGATGTCATCGCTCAGTGAAACGAAGCGAGATGCGGTTTCAAGCCACCGTCCAAGATAATCTGTATTTACATATGATGGAGTTCCTCCACCGAAATGAACGGAACGAATTGTTCTGCCGTAAAACACAGCAATTCGTGCCGCCGTCTCTTCGTATAGAGCGGTAAAAAAACGCTCCTGAAGATCCTGCCTCGTTACCAGGAAAAAATCACAATAACTGCACCTGGCCCGGCAGAATGGAATGTGTACGTAACAATGCAAACCCAAAAGCTGTTTTTACTTGTCACTTGTTATCTCGTCACTGCTTAATACATACTCCGTTATGGCCTGGTAGAGATTATCCGCAACGAATTCCGGTGTAATCCCGCGTTCACGGCAGAGTGCTTCCTCTCCGTGACCTGTCCTGACAAGAATTGACCGGAGACCTGCACGTAAACCGCATTCAACATCAACCGTTTTATCACCGATAAAAAACGACTGCGTTTTGTCAACTTCAGCACCAGAGGCAAGATAATCGGCAATCGCCCGGTCAACCATACCGGTTTCAGGTTTTCTGCACCAGGCAAAGCGATCGTATTCGGGATGCGGAAAATCCGGATGGGTAGGGCAGTAGTAACTCCGGTCAAATGAAGTATTCCTGAAGGCAAGCAGTTCATTCAGGTAAAGATGAATATCCTCGACCTGCTCGGGAGTAATAATACCTTTAGCAATACCAGCCTGGTTTGTGACAATGACGATTTCGTAACCGGCCTGTTTGGCGAGGGCGATAGCAGTATCCGCCCCGTCAATCAACTGGAACTGCTCTCTTGTGGTTACATAGGTGCCTATATCACGATTGATCGTACCATCTCTGTCAAGAAACAATACCTTTACCTTTCTCACCATGCTCTCATTCACGCTCAAGCAGACTGCTGTACATCAGGTTATATTTTCCTGCAGACTTCTTCCATGTCAACTTCCTTGCCATATTGTCCGTCACGAGCGTTGTCCAGCGTTCCTTATCGTTATAGACCGCAAGAGCCTCCCTGACCTTGTCGGCAAGAGCTTCCGGACTGTAGTCATGAAATGCAAAACCCGAGCCGTCACTCTCTGCGTCGATCTCGTCGATAGTTTCAGCAATACCGCCTCCTGCATACACAATCGGCACAGCTCCGTATCGCATCGCGAAAAACTGCATCATACCACACGACTCAAATTTTCCAAGCATCAGCAGCATATCGGATGAAGCCATGATCTGGTGAAAATAAGCGTCGCTGAACTCAAAAGAGAGTCCGAGCTTGCCCTCATACTCCCTGGCAAGGGACTGCAGTTTCTTCTGGATATCCTTGTTTCCCGATCCGGAAATAACCATCTGAATATCGAGATCCATAAGCTTTTCGAGCGCATCGAGCAGCAGTTCGATCCCCTGATACCGGTCAAAATGTATCACAGTGCCTATCAGGGGTTTTTCCTCATCAAACGGCATCTTCAGTTCTTCGAGCAGAAACTTCTTGTTCTCACGTTTTTCATCAAGCCGGTCGATATCAAACCTCTTCTTGATAAGCTTGTCAGCGGATGGATTCCACTGTTTGCCGTCGAGCCCGTTGGTAATTCCCTGAAGATGATTACCGCGAGAAGCAAGCTCCTTGTCTACCCCGTATGCAGCTTCGGTGTCACTGCTGATAAGCTCGGCATACCTGCCCGATGTCGTTGAAACAGTATCAACATGCTCGATACCGGTAAACAGCATATTCACCGTATCACCCTCGCTATGCAGCCCCTCGACTATGCTTTCCGGGAGCAGTTTCGTAAACGGTTTCAGGGGAAACACACCCTGACAGTGCGCGTTATGGACAGTCAGAACTGTTCTGATACCCTTGAAAAACTCATTGTCGGCATATACGGTTTTGAGCAACAGGGGTACCAGACTTGCGTACCAGTCATGAAAATGAATGATATCGGGTCTCCAGCCAAGCCGCTGTAACGTTTCAAGAATACCGAGATTAAAGAAAATAACCCTCTCGGCGCTGCCCTTGAAATCATCCCCCTGGGACATATCGGTAAAAAGGCCGCTACGCTTGTAATACCTCTCGTTGTAAAGGAAATATGTCTGTATTTTGCTTGACGGAAGAGCAGTAACCTTAACGTGAAGCAGATCTGTCTTGTCTTTCAGGGGAACCTTTATATCTGAAAGCCGCAAGACATCATGGAGGCGAAACTTGCGATCATTGATCACACCGTATTTAGGCATCATTATGCGTGCTTCACAGCCTTCATCTTCCATGGCCTGGGGAAAGGATGCCATGAAATCGGCCAGAGAACTGACCCTTACAAATGGAGAAATTTCACCTGACACATAAAGAACCTTGCAAGTGCTTCTGGACATCTATATCGTAAACAATCTGTTATTTTTTTCTCAAAATATTTTCATAGAACTTCTTAGCTTTTTAATTTACGACTTTTTACGTTGATTTACAATCCAGGCCGGGCCCGCTAACGAGTCGCTCCATGAAACCTCTATCGCTCTGCATCGCCCTGTGCTTACTCCTTACGGCATGTGCGCATGATCGCCCACCGACAGGAGGCCCGAGGGATAACGAACCTCTGGAGATTCTTTCCGTGAACCCGCCCTCCTCTTCCGTCAATATCTCTCCCGAACGAATCCATTTCAGCTTCAACCGGTATGTAACCGCATCGTCTCTGAGAAACGCATTGGTTTTTTCTCCGGCGATAACCGACTACACCCTCAACGGAAACGGCACGGAAGCCGAAATAGTGTTCCGAAAACCACTGGAAACAAACAAAACCTATACGATCACTCTCAACACCTCACTGAGAAGCAGCCGGGGCAACGTATTGCTTCAAAGCTATACCTACGCATTCTCAACAGGCCCGGAAATAAACCGGGGCATCATTGCGGGACAGGTCTTCTCGAACGATACTCGACCTATGCCCCGCGCGCTTGTTCTTGCCTATGCCGTACCAAAAGACGACTCTCTCTCCTTCAACCCTTCTGAGCGAAAACCTGATTACAGCGTACAAACAGGCTATGACGGGAGATTCACACTCGACTATCTTGCCGAAGGAAACTATCGGCTGATTACACTGCAGGACAGCAACGGCGACAAGAAACTGAACCCCGGCAGCGAGTTCTCCGGGACAGGGTACCGGGAACTGGTCGGGACAGGCACCTCGGACAACCTGTTCAGACTTGCTGAGCCAGCAGGTCATCCGAAGCTGATCTATTGCACCTCACCCGCAGGCAATGTTCTTGAAATAAGCTTCGACCGTCCTTTTCCTGTTGAAAATTTCAAGCTTTCCTCAGTTGCCGTTCTCGACACAGTGCGGAATACCGTGTTGCCTGTCAAAGGGTTCTATAGCGTAAAAGCAACTTCCCGCGCAAGAACCTTTCGCATCGTTACCGGCTCGCTTGAGAAGAAATCCGGATACCGTATAACCTACTCTCCGGGCGACGGCGGACAGACCTCGTCAACTGCATGCAGGGGAAACGACAAACAGGAAAAAGAGACCATTGCAATAACGCAGCTTCTGCCGAAAAACGGTACCGTAAAAGCGTTCCTTGTCCCAACCTATCCTGAACGAGGCCGGACGGTTGACGTCTCCTTCAATATACCGGTTGAACAGGAATCTCTCGAACGCGCAATACTGCTCTTCTCCCTTAACGGAGAGGACCCCACGCCTCTCGCCTTCACGGTCCAGCCGATAGATGACAGGCGCTACACTCTGCAGGCAAACCCTGCCTTCCGCAACGGCAACGCTTATCGCCTTGACATACAGTTGGAAAACCTTATTGGTCTCAACGGAGAACGGGCTCCCGATTCACTTGTAACATCTGCATTTACCGTAGCGGATTCCGAAGATTTCGGCACCATAACCGGAACCGTATCGGGAGGAACCGGAACAGTCATTGTCGAAGTGCTCGATTCGATGAACAGGCTGCCCCGCAGAACGGTTGTCCAGAGGAGTAACGACAGTCCAGCCGGCTTCAGCATCGATGAACTGGCTCCCGGAAAGTACACGCTCAGGGCGTTCATCCCTCGATCAGAGATGCAACCGGGCACGAAACCATCATGGAACGCCGGCAATATCTATCCATTCGAACCCGCGGATCTCTTTACCGTCAACAACGATACGGTAACCGTCAGAAAAGGGTGGGAGACGGAAAACATCAATCTTGTTTTCCCTGCCATGGCACCTTGAATGCAGCCATATTCACCGTCAAACCCATAACCAATCACGAATGACAGCTTCTGCAAAAATCGGCCCCAACTCCATCATCCAAACCGTCGCGGCCCTGGAGGCAAAATACGGTAAAGCAGAGGCTGACGCACGCCTGACCGTCGCAGGCCAGGGACACCTTATCGGCAACCTGCCGTCCGAAATGGTTGAGGAAGAAAAATTTCACAACCTTGTCAAATCCCTTGACAAGGAACTTGACTCCGGTGTGCTTGCGGAACTGCTGAACGATTCCGGACAGCGCACAGCCGCATACCTGCTGAAAGTCCGGATACCTGGCTTTTTCCAGACGCTGCTTAAACCCCTGCCGTCCGGCCTTGCCTTCAAGTTGCTGCTCTTCGCTATCAGCAAAAACGCCTGGACGTTCGCCGGGAGCGGCGACTTCAGCTACACCACCGGCAAAACACCTGAAATCACCGTCAAGGTAACCTACCCGACCCTGCCTGTCGTCGGCAACTTCTACCTCGGAACCTTCACCAAACTGCTCAGGGAACTCGTGAATCCCGATACGAAAATTGATGCCTCGATAACAGGGGAGAGCGGGAATATTGTGTGCAAGTACACCTGCAGGATCTGAACAGGGCAACATCACCCCCGTCCCGACACGGCCAAGATGTTTGATATCGTGTATTGATCCCAGATGTAGTCGTCGGGATTCTCTGAGACTTGGAACCTGACCGGCCAGTTTCTTGAGGTTATAAGGGAATTTTTTGTTATTGAACAACATCCCCTGTTCCTGCTCATTTTAACCACTGTTCCTCTTTTCCGCACCTTTTTCCGTAAATAGTTTATTGAACAGGTATAGTGCTCGTTTTGGCATAAGCCGGCTCAGCAGAAACAAAAAAGCCGCCATTTTTACGTGGATCTCATCTTTTCCTTTGTTGAGTTCCTTCAATGCAATGGCTGCGGCTTCATCCGCTGTAATCGCTGTGACAGGCACACGCCCTTTCTGGAACGGGGTATCTACCGCAGGATAGAAAATCTCGACGACCTTGACCCCTTGTCCAGGCAATGCAACCCGCATGCTTTGTGTCATCGAATGCAAAGCTGCTTTAGTTGCACAATAACTTGGCTGAATAGATAACGGAATATAGACCAGAGCCGAAGTCACATTGACTATGGTTCCTTTATTCCTTGCGAGGATCGGCATCAAGCGATTGCACAGCAAAACCGGCGCCATGAAGTTCGTCTGCCATTCAGCAACAATTCTGTCTTCTATATCTCCAGGTTTGGCAAGATCATAACGTTGAACTATTCCGGCATTATTGATCAACATGTTCAAGCCTTTAAACTCCCGGGCGATCTTGTCACACAATGCGTTCCGGTCTTCCTGTCTGGTGAGATCACATTGTATGGTTACCAGTTGCGGCACTTTTCTTTTTACACCATCAAGCTTTTCTTGTGACCTGCCGCAGACAATTACAGTGGCCTGTTGCGCAACCATCTGTTTCGCCATTGCAAAACCAATACCTGAGCTTCCTCCGGTAATTAAAACGATCCTTTCTTTTTGAGCCCTCATATGCCCTCTCCCGTCTTAAATTTTCAACTCAAATTTAAACGATCAAGCGGCTCAACATCATTGATCTATATTAATTTCAGGTTTTTTCTTATACGGCTGAGAGCCTCCGGCGTTATTCCGATAAAAGAAGCGATGTGATACTGTTTGACCTTGTTCTCAAGATTTGGATATTCCGCTCTGAAATTCAGGTATCTTGTCGTGGCGTCATCAAGCAAAAATGATTTTTCGCGCATCTCCTTCATTATATAGGCATTCTCCACCAACTTGAAGACAAATGGATACCATCTAATATCCTGTTCCACCATCTCCATCCATTGCTCCCAATCAAACAGGAGCATATCCGTATCAACAAGAGCTTCAATAAAAAAGTACGATGGGCGGTGTTGCACCAGAGCACTATAGGAGAGAATGAACTTCCCTGTATCGGAAAATACCTTGGTCAAATCGTTTCCTTCATCATCGATATAGTAGAAGCGGAATATACCATTGAGATTAAAACCCGCGTATCGAGGGTAATCTCCCGCCCTTTGAAACAGCTCACCCTTTTTAAAATGAACCAAGTCACTTTTTTTAAAAAGGCACTCTATCAATTCCTGAGGAATATCAGATAGTGCTTTTGCTGACCGTATAAAAATCTCTTCCGCGTCACCTCTCTTCAACACAACCACCCATTGTATAATTGATCATTGATGCCAATCGGCATATCGGGCAAGCGGCCCGTTACCCGGCATTTTTTTCAGCAACCTTCACATCGAACTTTTCCCTGTTGATAACAAAACGCTCATGGCGACCCCTTGAAATCAGATCGACACCGTCATGAGCCTCAACAGCAAAAACAAGTTTTCGTCCATCAACACCAATCAGCTCAACTTTTGCCGTAACCTCAAGGCCGGATGGCGTTGCGGCTTCATGACTGATATCGATATACGTTCCAACCGTTTGCTCTTTCGGCCAGTCAAGATGGGGATTGATTGCCTTGATGCAGGCCCATTCTAAAAAACCAACCAGATAGCCTGTGGCAAAGACTTCCGGCATCACAACGAATTCTTCCGATTCGGGATACAGGAACGGAACCGTTTTCGTCTTCGGCACAATGAATTTGTGCTTGAAAACAATACCTGGCTGTAACGTGTCCTTCATAAAAACCTCCTTTTGTGCATGGCTTCCGATACAACCCGAAAGCATTGCATTTGCCTTGCCTCTGCATTACAGCTCCAGGTCGCTATCGCCATCATATATATTTTTACCGGATTATCCGGTACATTCCGGGAGCCTTGCTGTCACGCTCCCTGAAACCGAATGATTCACAGTACCTCCCGAGATAACGCGAAAACGCGGGGCGCAAACAGAGCATCCACAATTAAACGCTTGAACAGCTCAATTTCATTGATCTATATCAATTTCATTTTTGCCCCGACAACTCGACAGCAAACTTTTCCACCACTTTTTTGCAACCACCATCTCTTCCACCTCCTTTTGAAAACGGCATCTCGCCGTTTGAAACGAGAGATCAATTCTTTCATCGATTAGAGTGTAGAAGGATGTGCTTTTCGAGGCTCTCACCTGGACACCCGCCTCTACGGCACCAGCGTCGGTCCGGAGTTGTTTGTGAGGAACGAGTATTGACTCACACTGTAAACCATTCGAAACGAAGTGGACGGATCGAGGCAATCCTGTCAAAATCCGCATCTTTGTGAAGAAGAAGGGCATCGCGTTCCAGGGCAACCTGCGCTATGCAGCAATCAATCGAACTTCGTACGGTTATCCCTTTTCTTCTCAGTTCAAAAAAAATTCGAGCCGCATCAACCCAGGTTTTTTCCGTCGCTTCAAGATAGAACTGTGATGAAAGATATTCGTCGAGCTGCTTCCAGTCCTTATCGCTTTTTGCCCCTTGTAACAGTTCCAGCTGCGTAAAACGGCTTAAAACAGATGTTTCGCCATGAGTCTTTTTTTGAAAGGCCTCGACAACATCCCCAGTCCTGTCTCTCAGAACATCGATCCAGACAGAAGTATCGACAAGGATCATTCCCTGATCTGCCTCATTTTTTTGTGGTCGTAATCCTCGTAAAACTCGATATTTCCCGCAAGCTCCGTCAGGTCTTTCCGTTTTTTCAAGCGGATCAAAACCTCCAATGCTTCCTCAACCAGTGCCTTTTTGGTTTTCGCGTCACTTACGGAAAATGCTTCGCTGAGAAGCTTGTCGTCAATAACAATATTTGTTCTCATCTCGTTACCCGGTTCAGTTTTCACCAATTACAAACAGCCTTTGTGTGTATACTATACACACAAACCTATGCAATCCTGCTGAAAAGTGCAATCGAGGATTTTGCTATTGATCAATGCAAGGCGAACAGAGTTGCCCTCCGAGCCAGGGGCACTCAGGAAGGCTGAACGGAATCGCGGTCTTCTTCGGAAGGATTTGTGAAGTACGGCATGTCGGGGATGATGCTTTCAATCCCCCAGATCATTTAGTGCAAGGTTCCCGGCGCATCAAGTCTCGCGCCTCCTGGCATAGGGTATATTTTTTATGCTTTGATATAAACTATTCCTTCTCAACTCAATAGACGAATACTCCTCCACTTATTTAGGATACGGAACAACGTTATATAATAATTGCGATAAGGGGAGAGCGGGAATATTGTGTGCAAGTACACCTGCAGGATCTGAACAAGGCAACAGCTTTCATGAAAAACTTATCCTGACCGGCCAGTTTCTTGGGGGTAACAGAAGCTCTTGATTTCTATTACAAGAAAGAGTTTATAGGGGGATTTTTTGGCATGTTCACGGTTAGCCTTTCTCCAGAGATGAGTTAATTATCTCAAAAATCACATCTAGATACTTACCTTCTGAGGCATCGGTCGCTTGTCGAATATATGATGGTACTGTCTCAAGAAACTCTACTTTACTTGTTGGGGTGTATTCGATAAGAGCCTCCAGCATCGAGGGTCGAAGAAGCCTTTTCTCGTTTGGCGTGTCCGGGCATTCCTTACGCATTACTTCATTATCAAATCGGATCAACTTGTCTTTCAGGCTGATATCTTCAAACGCAAACAAATCGACCTGTGCTTCTTCACGCTCAACCTCTTCGATGATTTCCTTGATCTCATCGGCTTCAGTCTCTATCTCTTCTACAACTGCTAGTATTGGGGTCTTGAGTTCATTCAGCTCCCGAATTATCGGAGACAACTCACCATGCGGGTTCTTGAACCAGTCGGTTGACCAAATACGGCGAATTCTCCACCCCAAACGCTCAAGAATGGTTTGACGAAGACGATCACGGTCCCGTGCCGATTTCGCTGAATGGTAGGCGGCGCCATCGCATTCGATACCCATCAGGTAACGTCCAGGGTTGCCCGGATCTACTACAGCTACATCGATAAAGAAGCCAGCAACGCCCACTTGGGGAATGCACTCGAAACCTTCTCTCGCCAGCGCATCCATGACAGCAATCTCAAAGTCGCTGTCCGGAACCCGCCCCGTTTCACGTTGCGTTTTATGGAGAATGCCAGTCTCGCAATAACTAAGAAAATCGCGTAACGCCTGAACACCCCGTTTACTTGTCGAACTCGCAACAATGTCATCAGATCCCATCGAACTGAAAATGTGCATCCGTTTCTTGGAGCGGGTGAATAACACATTCAGACGACGCCAACCAACATCCGAATTAATCGGCCCGAACCGTTGATAAACCTTGCCACCGGGTTCCTGTGGTCCATAGGTCATCGAGATAAAGATAACATCTCGCTGGTCACCTTGGACATTTTCCAGGTTCTTAATGAAGAGCGATTCGCTTCGTGTCGCATCCTTATCTAGCCACTTCTGGAATACCGCATCGTCTTTGGTAAGTGTTTCAATTGCGCGCTCTATTTGCAGCTTCTGGTCCGCACTCATAGCGACGACGCCCAGACTCTCTTCGGGGCGATGCCTGAAATGCTCGCGAACGGCTTCAGAAATAATCTTTGCTTCTTCCAGGTTCTTTCTATTCACAAAACAGCCGCGAGGTATTCGGGAATACTGGATCCCATAGTTTTCCGTTTCCTTATGCGGAGACGGGAAAAGCACCAGATCACTGTCGTAGAAAAAATGGTTTGAGAAAGCAATCAATTTCTCGTGTTGAGAACGGTAATGCCAGCGCAGTCGACGAGCTGGAAACATCAGGAGTGTGGCATCCAGAATGCTTTCCGACTCCTCAATGCCCGTTGAATCTTCTTCTTCATCTTCAATCATGCGATCAAAGAAGCTTGTCGGCGGCAACTGCTTCGGATCACCAACCACAACCAACTGCCCGCCACGGGCCACTGCACCAAGCGCATCCTGTGGTTTGATCTGAGATGCCTCATCCATCACCACCAAGTCGAAGCTGATCCCGCCGGGGGCTAGATACTGTGCGACAGACATCGGCCCCATCATGAAGCATGGCTTCAATGCTACCAAAGCGTCTCCAGCCCTTCTGAGTAGTTGTCTGATGGGAATATGCCGGGTCTTCTTACCTACTTCATGCTCCAATAAAACCCGCTCGGTGTGCTCATTAACCCGAGCCCCCATATTGCCCGTGGGTATTTTTCTCTGATCGATCTGCCAAGCGATCTGCTCACACTGCAGTGCCTTGAGCTTGTTGTCGTATTCCCGAAACTTGTCCTGCAATGCCTCCTGGGAATGGCCGGAGAAACGTCCAAGCTCAGGATCTTCGTGGAGAATCTCCCTCGCCAAAACATCATAAACACCTGCCTGATAGGCATCCTCAACCTGGTCGATCTGAATATCGCCGCGCTCGACGGCCTCTGCCAAAACCGTCAACCCGAGCTTTTCGAGCTGCTCACGTGATCTGACGTAATCCAACCAGTTTTGCAGTGTCGCTCCGCTCTCCAAAGCCAATTGGTTTCGAGGAATCAGGCCATCCACTCGATCACCACAACGCACCAACCATCCATCCCGGTCGAGACGAACGATCGCTGCAAATTCATCATATGCGGAACCCTGCGTTTTCAGAGCTCCGTGCAGCTCTTCAGCATGTTTGGCCAGGGCCTCGAACGTGGCGGCCTGAGGATGCTCATAAACGTACCCAACGAGCGCCGGTGTTTTCACATTCTCGGCAACACAAATGGCTAGATCTAGCGTGTGGTGAAGCATCGACAGGCCTTTGCTGTTATCAACGCCTGCGCCCACTTGCAAGCCGAGCTTCCCGTCGAACAACTTTTTGTCGAACTCAGCCTTCTGCCATTTTTCGACGCGTTGCCGCAGCAGGCCAATCTGCTCAATACGATCAGCCAAATCCGACATCGACAGTGAATTGTCATTGGCCAACGGGCCACACGCACTGATGGCCCGTTTCACGGCATTGACCAACCGGGGAATGGCGCCCTCATCCCCAACCAATAGGGTCGACTCATCCCGCAATTCAGCAACAGGCGCAAAAACTGCCTTCAGACTACCCAAGTCATCCAACAAGTCATCGAGTTGCTTTTGAACGCCACGTTCAGCTAAAGACCGGACCGCTTTAGCAACACTGGGAGACAATTTCAGAATGGCATCGCCCAAAGGCACTTTCTGCCCAAAACCGACCCCATAGGCCTGACGAACAGACTTGTACCAACCTCGAAGGGCCTCAAGGGCTTCGACATTCGTGTCCAGCCCCTGCACATGCTCACCCAAGGCATCCGAATAGTGCGTATTGCCCTCAAGCTTCTCGCACTTCCCAGAAAAAGTCGCCAAGTCATCAAGCGCCGGCAGCATTTGGGGTAGCTTCACCTGCCCACTACTTCCCAAACCCAACAGCTGTTTTCTGGCCGCTCGCCACTCCCCTTTAAACCACTTGAACAGTCCGCCGGTTTTAACTGTTGCGCCGAGCTGGCGGATGGCTTTCTCGTCGGGCAAATCATCCAGCGAAAATACGCTTTCGACCTTTCCATGGAGCCCGCGCAATGCTTCCAACTCGGCTTTGAGCTGTGGGAGCAAGCCGTCCAGTTCATCGTTGTCGAAAAGCTCATCACGGTGCTTCCAATAGGACGGATCGAGTCCAGTGATCAGATCGACAACGGCTTTAAACTCCGTGACCCCTGACTCGCTTACGGTCAGCAAGCTTGCTGCTGGCTCTCCCAGGGCGGAAATGACACTCTGAAACGGTTCATCGAGTTGGCCCAGTTGATCCTCTATGGCCGTCAGCCGATTGATCGCCTCGGCCAGCCTGCCAAGCTCTACCTCGTGCCCTACTAACTGCTTCAGTTGCTGACTACCCTTGAGCAGCTGATCGACCACAGAAAGATCCGCAAGAATGTCCGGACCCACGATTTTTGCCAATGCAGCATATTGATCCTGTATATCTTCGAACAGTTTGATGTAGCCCTTGGCCTTATCCGATACATCGCCACGTAGCACCGGAAGACGATCCAGGATCTCATCACCATTCAGTGCAGGAATACCTTGCAATTCCGTCAAAAACTGCTGCGCTAGTGTCAATGTCTCGGCAATGTCAGAACTTTCGGCGCCAAGCGTATGGGCAATTGCATCACGCTGACTTTGAACGGTAACTAATGCGTTCTGCCAAGCACCAAGTGCTTCTTTCACTCGTTCCAGATCAAATATCTGCAAGTCGCCATTTCGCACGCCATACCACGGGTGGTCTTGCAATGCGGCATCTGCTGCAAGTTGATCTGCGACCGCCTGATAGACCTTTCGATATGCCTCGACCTGGTCTTCATTCCGGCGCTGCACCGCCGCATCGTAGTTATCACCGTCGTAGCCAGTGGGATGGAGTCCCTCTGGGTTGACTCCGATCGCTTCACGGTAGCGGGTAGCGGCCATAAAGATCTCGTGCAGTGTCTTCCCGGTATTCGCCCACGGACGGTTGATCTTCTCTGCATGGCTCTTCAGTGCGGTTTTGAGCTCTTCATAGCGGGCGATATCCACCGCAATATCTTTTGGCTTGCGATAGTGTCCGTTCTTCTTCAGGCGTTTGTCCACTTCATCGAACACTTTTCGCTTTTGGGACTTGTGGCTATGAAGTTCCAGACAGAATTCGCCCAACCCCGCCTTATCCAGACTGCTACGCACCACTTCCAGCGCTGCCAACTTTTCCGCTACGAAAAGCACCCTCTTACCTTGCGCCATCGCGGCAGCAATCAGATTGGTAATGGTTTGTGACTTACCCGTGCCAGGCGGGCCCTCAATCACCAGGTCTTTGCCATCGACTGCATCGATCAAAGCACTGTGCTGGGAGCTATCGGCATCATCGATCAATGGATAATTCACATGCACCTCGTCCATTTCATCGATGAGGTACTCCTCACCAAAGCCGAGGTCTCCTGCCGAATCCGCTTCATCTTCGGAATCCTGTCCATAACCCGATAAGAACCGAGAGACCACGGGATGCTCAACGATATTGGCTGCTTCCGGCCAGCGCTCTGGATCAAGGTCCAAATACATCAGCAATTTGCTGAAGTTAAGAAGCGCGAGGGAAATATAACGCCGTACTCGCCACCGTGACTGCTTATTATTTTCAAGAAGTTGTATGACCTCACTGAAGTAATCTTCCGGCAACGTATTTTCATCCAGCTCCGGCAATGCCATCGCAAAATCAGCGCGGAGTTTTTCGCGTAGCGAGAGGTTAGGAATGATTTCTTCGTCCGAATACTGCAACGTATATTCGTATGTGCGAGTCTCTGGATTAAGCCGTCCCTTATGAAGCCGTATTGGCACCAAAAACAAGGGTGCAATACGGGAATTATCACTACTTGAGCTCTCGTACCATTCGAGAAAGCCGAACGCGAGATAGAGAATATTCGCGCCCATCTCCTGGATGGCAGAATCAGCCTTTGAGAACAGGTTCTTGAGACGCGCCTCCATTTCATAAGGATACAACAAGGTTTGAATGGCGGTATCCGAATGCTTGCCTGAATCATTTTCAGGTGAACTATCAGGCACCTCATAACTGGTCGCAAAGCCAAGGAGCCTTGCCCATTCTTCTGCCGAAGGATCATTCTTCAGGCGGACCAGTTCCTGCTTTTCCTCATCGAACGACAGATAATGGGCATCGATTAATTCCTCTTCGGTCGGTTCCGGAACGGCTTCAAAGCGCATCTCGGTACCGCCCAACAGAGTTTCGACCAGTTGGTTGGGTAACTCATCAATGATTCGCAGACTTGCGCCTTTGGTGTGGCGGAAATTGATCAGGCGGTTGCGGGCGGTGAGGTCCAGCAGACGCAGGCGTAGGTTTTGAAGCACCCTGAGAGACAACGAGTTTTGTTGTGAGTTTTCTTCGTAGTTCATGAATGCCCTTTATGCCTTTGCCTAGCATCACTTATTATATCTGTAATACAGATTTTCTAAAGAAATCCTGTAAAATATACTCCGTTTCTACTCAGCACTCAAACAAAAGCCAGGACTCATATCGCTGATTAGTATCATTTAATAACTATTAGCATACTTATGCGGCACACGCATAAGTTTACTTAACTCTTATTTTCCTGCTATTTCGAAATTCCAGAGTTCCTGAATTGAACGCATGGTGAACATGCTAATAGGGAAATGAGGAAAACCACTTGCTTTGCTGAAAGCAGTCATAACCTTGACAGTTTCATCTTTCAACGCCAGATATTCTGGAGAGTGTTCTTGACTGTAAAAATTTGATTCATGAGATCCTGTCTTTCCAATATCCAGGCTTACGTTTACAATGAGCAACCGCCACAATCTGAATCGCCTCTTTTGACACCTGATACACGACTGCGAATGGAAACTTTTGCATGATACATCGTTTTGTTCCGTCCTCGTAATCAGGCCGTGCTTCAGGATGTTCAATAATCCGGAACTCTGCACTTCTTACTTCAAGCAGAAAATCCAAACCAAGACCTTTGACCTGTTCATCATACCAACTTGCAGCGTGTCGTATCTCTGACACTGCTTCTGGATGATATTCAGCTCGTCCGGGCATAGTCGCCAAGAAGATCTTTCCATACCTTGTCCGCCGGAATCATGTCAACCTTACCGGATCGAATATCCTCAACCCTTTTGCGAACCTCTTGACGCCATGCTAAATCAACAGCGCCTTCATCCTCTGAAGCCGACTCCAGATTTTCAATTATCCAACGTGCAAGAGCCGCCTGCTCTTTAACCGCTAAACGTGATACGTCTTCTTTAATTGCTCCGATACCCATATTTCCTCCCTTTCGAAAATAGGGGACGTTGTTCATTAGCAACAAAAACTTTTCACCTATCAAAAATCAGCATGTCCCCGTATTACTCAACCTTTTTTCAAGATACGCAATACTCCGATTTTACAAGCCTCTCGCTATTTCACCACAAGCATTTCCTCAGCCCCTTTTTGAAAACGGTATCTCACCTTCTGAAACGAAACATCCATCCCGACGTTTTGCAGCTCTGCAACAACAGAGTCAAGATGCCTGGAAAGTTTGCCTTCAAGGGTTACGAGAGGGTAAATCCTGACCTCGTTAGCTACGCGGCAGAGTTCTTTCATTGAAAGGATATGCTCTTGAAGGCTCACATGGTCGCTGTAGAGAAAGAGATAATGGGAGCATAAGGCAAGGTCGAAGGCATTGTTTTCGAAAGGCAGTTCGGGTAACGAGGCGTTAATATATCTGCCGGTTTGTTTTCCCTGTTCGTAGTCATCGAAAAACAGCTCCATCGCTTCCATCCTGACTTTTCCAAGGTGCTCGACATCGCGGATGGATTCCCAGACATAATCATCAGGATTTTTTGAAACTTCTGACATGATTTCGGGATAGACTTCACGTACCCGTGAACGGATCTGATCGGCGGTAAACCGGTAGACGGGGTCTGCCGAAACGACGCTTCCGCCGGTTTTCGCCAGTACGGCGTTAAATGAGGCAGGACCGTCGCCGCATCCAAGTATTGTCTTCTGAAGATCAGCATCTGTGAGCATGAACATGTCCCGGTACTCATCAAATGAACGCCCCCAGGGGACTACATTCTTTAATTCCACAAGCTTTAAAACATTTTCATTAATATGCCCCATGCCCTGACCAACTCTTTGTGCAGATGTTGAGCGGTTCAGGATTCGTGACAATTAATAGAGGTGCCCTCTAGTGGCGCTTGTCACTGTTTTTCTTCTGTTGATGCAAAAGTCCTGCGTATTCCTTTAGTATATTTTACTTTTGGATATCCGAATATCACAAACAAACCTTCCCGGCTTGCAAATTTGATCCCCTGTTTTTCTCTGAACTCCTTTGCTTTTCTTCCGTTTTGAATAAACGGGTGTATTCCACCAATCATACAGGTACCCAATCCCAGTGCTTCAGCAGCAGTCATGGCATAGGTCGCAGCAATAATCGGATCGGCAGGGTCCGTATAAGGTGACCCATAAAAATACATTGCCAACGGAGCATCATAGCTCACCAGATTGATCCCCTTTCGCATATTTTCCGTATAGGCATGGAGCAGCGGTTTAATAAAATTCTTGAACATGTCATGGTTTTCCTTTCCCCAGAAAGGGCGCATCAAAAACAAAAACCATCCGGATACCATCCATTTCATGCCTTCCAAATAAGAGCAAAAATCTTCAGCGAACAACCTCACTGTATCCCTGGTGTTCAAGACCAAAACATTCACATCTGAAGGCGGCAGCCCCATAGGAGCCGTTCGCGAAGCATCCAAGATTTTTTCTATCAGATTGTTTTCAATAGGCGTTTCCTTGAATTCCCGTATGCTTCTCCTCCGCTGAAAAAGCACGTGCAACTCCTCGTAGGTTGCAGCTTCTTTCCTATCAGGCAAGTCAAACAAATCTTCGGGCGAACATGCGCGGCCAACCACCTCTATTGCACCCGATGGACAAATCGCCATACAGTGCGCGCAGCCTATGCATCCAAACAATGGATGATCGCTCACCTCGACCGTTCCATCTTTTATTTCTATGCTGAAATCCTTGCAAACAGATACGCAGAGTCCGCACCCTGTACATTTTTCCCTATCAATACTGATTTCAGCTGCGATGTTTGTTCGCGATGTTGGAATTGCCAAGACCTTCTCCTTTCCTTTTGAACTAATGCACAATGACCCTACCGGACTGTGTCCACTCAGGGCTGCTTGTTTGAACGGATTGAGTATACAGGTGTCTATGACAATTGGTCAATACATGTTTGGTTATTTCCCTCAGACACCAGAGGATTTGTACCGGAATTACAGGCCGAATAGAAAAACCGAGAGTAACTGTAAGGAGGTTGGGAGCCTGCCATCAGGCAAACAAGCTGTTACAGCACCCTGTCCAGCACTCCGATAATCCTCCCGGTCACGGCTCCATCCCATTTTTCAGGAATCGCCATTCTTTTTGTAAGGTTACCCTGGAAAGCTTCATCGACAGCCTGAAGGATATCCTCTTGCCTGTCCCCGACCAGAACATTGGTGCCTATCTCGATGGTAGCCGGACTGGTGGTATCGTCAAGCATGGTCAGGCATGGAACTTTCATAACGGTTGATTCAACCTGAGCGAGGGAGGAATCGGTCAGAACGAACAGCGCGTCCTTGATAAGACGCAGCAGCTCGACATACGCGGCAAGCGGCCTGACGTGAACCCCCGGAACCGATGTAAATGCCAATTCCATTTCATGCTCCTGCAGAACGGTGACGACATCGGGTCCGAGCAGCATCAGAACCGGTTGTTTTTCTGCAATTGCCTTCACCACGCCTTCGATGTTTTTTAAAACGCCAATGCTGTCAAGTGAAGCAGCCTGATCAAGTATGACCAGTATATATTTTTTAGCCTCCAACCCCAGTTCATCAACCACGGTCGAGCTGTTTGACCGGCCTATCACGGCGACAAGACTGTCTATCAGCATTTCGCCGACAAAAAAAATCCGGTCTTTCTCGACTCCTTCACTGATAAGATTATACTCTCCGCTGTGTTCGCTGACAAAAAGAATATCGGTTACCGAATCGATAAGCACCCTGTTGATTTCCGCCGGAGAACGACGGTTATAGTCACGCAAGCCCGCTCCTACAGAGGCAACAGGAAGGCTGAGCTTCGCGGCAGCAAGTGCTGCTGCAAGAGAGACATCATCATCTCCGGCAATAACGGCAAGATCCGGCTGTTCACTAGCAAGAAGCTCTCCAAACGCATTCATCGCTGAAGCAATTTGGTTGACAGATGTGCCGCCACCGGCCTCAACCGGGACAACATTCTCAGAAACACCGAAAACACCTGGAAGTTTTTCGCCTGATCGTTCGCCTTCAGGTAACGGTACACCGGCGGCAAGCACGGCTTCGTAGTCGTCATGTTCACACAAGGCCTTGTATAACGGCAGCACCTTCAACAAACCACAACGATCACCGGCGGCTAAAAGAATCTTTTTCACGAGACAAATCCTTTTTACATTACTTCAACCATGTTTATCCCTATAGATAAAACCATAATGAGGGGAATCAAAACACTTGCGTGCACACTGCTCTCTTTGCTGCTGTTTCAGGTACATGATGCTATCGTGGGACTGGGGCATAATACTGCCTGTGCGCAAAAAAAGAAAATTGTTTTGCAGCAGGCAGACAGGCTGCAGGGTGGCGAGGATCGTTCCCCTACCGGCAGAATCGAACCGGTTCGCTCCGTTTCGGGTAATGTCGTATTTACCCACGAAAACATGCTGCTCACCTGTGACAGGGCCACCGAGTTTCTCGAAAGCGGTGTCGTGGAGTTACGAGGCAACATCTTCATGACCGACCGCAAGCAGGAAGTATACTGCGACAAGGCGCTTTACTATCCGAATACAGGAATTGCAGAGCTGGAAGACAATGTGCGCAGCAGAGTGCTGAAAAACAATTTGATAACAAAATCAAAACAGGGGCTCATCAATAATCCTGAAAACCGGATATGGATATACACGGATGCAATTGCATGGCAGGGGGAGCGGCAGCTCTCCGGGGACAGCATCAAAGTGCAGCTCAAGGAATCGAACGGCAGCAAAAACGTCGAATCGATCACGGTCAGCGGAAACGCCTTTTTTGCAGCAAGGGATACCCTTGATCTGACAAAACAGCTCTACAACCAGTTGAGTGGCAAAACCATGCACATCAAGCTGAATGAACAGGAAAAAGTAACGGACATACAGGTCGATTCTCAGGCAAGAAGCCTCTACCACGGATATGACAGTGGTTCATCCCCGGCGGGAATCAATTATTCAAGCGGCAACACGATCGTTATGTCTTTCACGGAGGGAAAGCTTGACAGGATAACGGTTAGCGGCAATGTTGAAGGGAAACAGTACCCGAACAAACTGAGGGGCAGCCCCAAAATAAACCTTCCCGGTTTCAGACTGCGCTACAATGAAAAACCGGTGTTTTAGACAAGACCCTTACTTGGCAAGGGGACACTTTCCTGAAGGACATGCGCCGGGCGAATCATCACAAGCACCCTTTTTCTTGTAGTCGGTGTTGTGAAATCCGGAACCTTTAAGCAGAAACCCGCCTTCTGCGCTGATAACCCGCTCATACTCTTCAGCGTTGCATTCCGGACATGTTGTCAGCGCGTCATCACCCATCCGCTGAAAAACTTCCTTTTCACATCCACATTGTTTACAACGATACTGATAGGTCGGCATTCGAAGTTTCCTCCTTAATCTATTTCTGTCTATTATTTATGTATGCTGTTGTCAAGCTCGCGTGCCCAAGCCTGTGCAAAAGCAGGCCGGGATATATATAATTATTTTCCTGAATAAAAAAATCCGTACCGTGCTTACCAAAACCCGGAGTGTCGTTCTCAAAGAGGTCAAATTCAAGGACCAGTCGAAAATATGCTCCCTTTATACCAGGGACTTCGGGCGGATTTCAGTGATACTCAAGGGAGGAAGAAACCCGAAAAGCAGGCTTTCGGGCCTGTTCAGCACAGGAAACCTTCTGGAAGTGGTCCTTTATAAAAGGAATAACAGAGACATACAGCTTGTCAGCGAAGCTCGTATCATCCGGAGCCCGATGACCGCCGAACCCAGCATAAAGCGATTCAGTGCGGTTTACCGGCTTATAGAGACGCTGAGAAACACAACGGGCAACGAGGAAAAGAATACCCGCCTTTTTGATCTTCTCGCAGTAACACTTGAAACCCTGTGCATTCCCTGCCGGAACGCCGATGCTGCCGTTGCATGGTTTATGCTCAGGCTGATCTCGGACATGGGTTTTGAACCCTCCATTGAACGCTGTGTCACTACCGGCAAGTCCATCATGCCGATGATTCGGGACGGATCGGTCAGCGAACTCTGCCTTTTCTATGACCCTGGCGGTGTTGCGCTGCCGGCACATTCCACTGCTTCCGGACAGTCCGGCCAACTTCTTACAGTTCCGGTTTATCTGCTCATGCAAACGCTCAGCGGTATCGATATCCGCTCCATCGAGAGCCTTGACATCCCCATAGAGGAAAGCAGACAGCTCTGCGACATCCTTCAGAACTATTGCTCAATACACAGCGACCGCAAACCGTCCGCAAAAAACCGGAAGATCATTTCCCAGATCCTCTCAGGCCCGGAATAAAGCATTCAGCCGAAATCCCTTTTCATGACATTCAGGGTTTTATATCTTCACGAGTATTTCTATCTTGAATGTTTGTTAATCACCTATCATGTTTTCTTGTAATCTTTAACCGGATTGGTAAATATGCCTCAACTCACCAGATCAAAAGAACTTTTCGAGCAAGCAAAACAGTTTATTCCCGGCGGGGTAAACTCACCGGTTCGAGCCTTCAAATCAGTCGGCGGCACACCGGTATTCATGGCGAAAGGAGAGGGCGCCTATATGACCGACGTCGACGGCAACACCTACATTGATTATGTTGGTTCATGGGGCCCGTTCATTCTCGGCAGCATGCACCCTAAAGTAACTGCAGCGCTCGAAAACACCCTGACAAAAATCGGAACCAGTTTCGGAACTCCGATCGAGCTGGAAATTGAAATTGCAGAGCTTCTGACCCGGATCGTTCCTTCGATCGAGATGGTCCGCATGGTCAACAGCGGAACGGAAGCCACCATGTCGGCAGTTCGTCTTGCCAGAGGTTACACAGGCCGTGATAAAATCATCAAGTTCGAGGGCTGCTACCACGGCCATGGTGACAGCTTTCTGATCAAGGCAGGCTCCGGCGCTTTGACACTCGGCACACCCGACAGCCCGGGCGTCACAAAAGGCACCGCCAATGACACCCTGAACGCGAAATACAATGATCTCGAGTCGGTTAAAACGCTGGTCAATGAAAACAAGGACAACGTTGCTGCTGTCATTATCGAACCTGTTGCAGGAAACACCGGCGTTATACCCGCAAACAAAGAGTTCCTCCAGGGCCTCCGCGACTACTGCACACAGGAAGGTATCGTCCTGATTTTCGACGAGGTCATGTGCGGTTTCCGCGTAGCCCTCGGGGGCGCACAGGAACTTTACGGCATCACCCCGGATCTGACGACCATGGGCAAGATCATCGGCGGCGGTCTTCCGGTTGGTGCGTTCGGCGGCAAACGGGAAATCATGGAAAAAATTGCACCCCTCGGCGATGTTTACCAGGCAGGCACTCTTTCAGGCAACCCGCTTGCGATCACCGCCGGTCTTGCAACCCTGCAGATACTCAAGGATGACAACCCGTATCCCGAACTCGAAAGAAAAGCGGCAATCCTCGAGGAAGGTTTCAGGGACAACATGCAGAAGCTCGGTTTGAACTATACCCAGAACCGTGTAGGCTCGATGGCATGCCTTTTCTTTACCGAAAAGCCTGTTGAAAACCATGATGATGCAGTTGCTTCGGATCTGCAGAAATACTCCAGGTATTTCCAGTCCATGCTCGATCAGGGGGTCTACCTTGCCCCGTCACAGTTCGAGGCAATGTTCACCAGCACCGCGCACAGCGACGAAGATCTGGAAAAAACAATCAGGGCAAACTATGTTGCCCTTCAGGCTGCTGAAGCGTAACGTCCGGTTCCGGAGAAAACAGAAAGCGGGGGTCATATCATCACGGCCCCCGCTTTTTTGTTTTCAGGCCTCTTTTATTCTCCTGGCAGATTTGCCGGCGTTATCGTCTACTTTTCCGGAAGGATAACGGTCGAACGCACTTCTTCGAGTGTCACATGTACATGTGCCCCTGATTCCCGTGCAAGGACTTTGATAAACGGCAGAAACTTTCCGATCCTTTCTTCAGTGTCCATAATTTCAATGACAACCGGGAGGCTTTGGGAAAGTTCCAGAATCTTGGCCGTATGCACCGTCCCGCTCATGCCGTAGGAAAGAATGCCTTTGAACACGGTTGCACCGGCAAGCCCCTGTTCCCTGGCTCCGGCAATAATCACCTCATAAAATGGACGGTGGTGATGTTTCGCCTGCTCACCCACGTACATCCGCAACAACTGCCGGTTTTCAAATTCAATCATAGGGTATCAACAAAAAATGAATGAGAGTACCTCGTCACTTGTCACTCGTACCTTGTCACTGCTTTTATGTCCATATTTTTGCAAGCTGCATACCTACATAGAAACAGAGAATGCCGCCGATGATACTTCCAAACAGGTAGAGAGATGCGTAGAGTATTTCACCGTCCCGCAACAGCGACATGACTTCATACATATAGGACGAAAAGGTTGTAAAGCCCCCGCAGAAACCCGTCGCAAGCAGCAGCCGCAGTTCAGGAGAAACAAGCGAAGAAGTGATCGACAGCTCACTGATAAAGCCGATCAGTAAACAGCCGGCAACATTGACAGAGAGCGTACCGAAGGGAAAACCGGTTCCGATAAACGGCAGGGCAAGCGCAACAAGGTACCTTGCCACCGCTCCGGCAAATCCACCGGCCCCGACAAGCAAAAAAGCAGCATAACGTTCCTGCATGAATGAATATTTCTGTTTTCAACGATTCTAAAAAATAAACAGCTCAACAATCATCAAGTCCTTACTCTTTCAACTCCTCGGGACAACTGAAAGGCATCTCTATTAATTGTCATGAGCGTCATGAGTACGAGGCGGACGGAGCACAGAAACCGGAGTGTACACAGAGTACATGAGGATTTCGAGCACCGACCAACGAAGTAATCATGACGCGGAATAAATTAATAAAGGTGCCCTGAAGACTGCTTACTGATCCTCTCCCTGCTTCGTCTGACGGTCCTCTATGCGCTTGTGTGCACAACACATTTCATCAAGAATTCCCAAGAGGGTATTGAAAATCCCGATACCTATAATCGTCGGTGCCCACATACCGACAAAAACAGCCATGATCTGATGGTTCGCACCCGACCCGAAAATAAAAATGTATATGGAGAGCAGAATGGATATACCGGCCCCTATAAAGTATACTGTCGGCTTCATAGTTGTTGTACTGTTCATACCGTTAATAAACCTCTATGTGTTGTAAATTTATCATTTTTTAGACTTATACTATACACCGGCTTTATCAATGAAACATCCTGACCTTGTCACCGCTGTATGATTATTCCTGACCACACGACCCTTATCGGGCTTCCCGGAAATATCGCCGTACTGCTCTTCAGTGCTTATCTGCTGTATCTGGGAGCCGAATGGCTGGTGAAAGGGGGCAGCAACCTTGCAACGCGCTACGGGGTAAAACCTTTTGTCATCGGGCTTACAATAGTTGCTTATGGCACCTCGATGCCGGAGTTTGTCGTCAGTTTTTTCGCAAATGTTGTTGAGCATTCGTCTACGATATCCCTGGGAAACATCATCGGCAGCAATATTACAAATGTCGGACTCATACTCGGCCTTAGTGCCCTGATATTTCCAATCCATATAGCTTTCAAAAGCATCCGCAACCAGCTTTTCTTTCTTTTCGGAATCAGCATACTGCTCTACATGGTGTCCCTTGATGGATCGATCTCCAGACCTGAAGGAGGACTGCTGATACTACTGCTCCTCGGCTACCTGTTTGTCTTGTACAAAAAGCCTGAAATGGCAGAAGAAACATTGGAAAAAGCAGACCAGGAACTGAAAATTCACTCTCTCGGTATAAGCCTGTTGATGGTTCTCGGCGGCAGCGCCCTGCTCTCCCTTGGAGCATGGTCTTTTGTAAAAAGTTCGGTATGGATAGCCGAGCAGTTCAATATCCCGAAGCTTTATATCGGCCTTTCGATTGTCGCACTCGGCACGTCTCTGCCGGAACTCGCTACATCAATGGTAGCTGCATTCAAAAAACAGAGCGAAATATCTGTTGGTAATATTATCGGCAGCAATGTGTTCAATATTCTTTTCGTCCTGGGGGGCGTCGGCCTTATAAAGCCACTTTCTGTCCTTGAACCAGTCATCCCCGGCGCAGAAAACCTGCTCCGGTTTCCACACGCAGAGTATCTGGTTATGATCGTTTTTGGCCTGGTGCTTTTTCCCATGAGCTACCTAAGCGACAAAATCGGGCGAGTATCGGGCTTGCTCCTTCTCACGGGATACTTCCTGTTTTACTGGTGGCTTTTCGGCCAGTAGCTGGTTTACAGAAAAATTCCAGGAGCTTTGCTGCCCTTTTTGCGCTTTGTGGTCAATGCTGCAATGCCGAGAATGGTAAGCAGAATGTCCGGACTGGGAACAATAAGGGTGCTGGGACAAAGACTTTCCACCTTTTTGGCAAGAGCGACATCCCTGGTTACAAATATGGCGTACACGTCATCCGTGTACTCAAGCACAGCTTCGAGCATGGGAATATCCGACTCCGTATCGCCGCAGACAAGATGAGGGCCTTTTTCGAGATGCAAATTGACACGGCTGTCAATGAACTTCAACCCGTCCCCTTTGTCAAAATCCTTTGTCCCGTTTTCGCCGTCCACCGTGAGAATAATCTCGATGTCTTTACCCGTATCAAGTATTCTGAATACAGTGCCATCAGGGTCAAGCTCATGCACAATACTCGTGACATTGCTCAGCAAAGCAACGGACTCCTCTTCAGGAATGGAGTTGGTGACATCCTGCCGTGCAATTGTCAGCTGACCGAACTTCAACTGAAGCCCTGACCCTACGTAAAAAAACTTTTCAAGTTCAGGCTTCTTTTCAAGTTCGCTTACCCTGAGGGTGAGTTCTTCAAGTCTTTCCTGTTTGAGAGGGTCGATAAAAGATCTGTGCTCACGGAGATCGAGGTCAAGAAACTCCCGGCCTTTGGAACCGGCGTAGATAAACACATTGTCCGGATTGACCGAAACATCGATAATCCCGAAGTTTTTCAGCGGAGCCGATGTAATGAATATCGGATGCTCGGTACAAAGGGATGCGAACCGCGAGAGAAAAACCGCATTGTAAACCGGCTGTATGGACGAACGGTAGTGACCACAATAGTTGTTGGTTGTGCCGTCCCTGTCGGTAATGAAACAGTTGAAGTGCAGATTATCAAGAAACCCCAGCCCTTTCATCACATGCTGGTCGAACTTGTTGTACAGCTTGCTGATATAATCGATAAAGTAATCTTCACCATGCTCGAGGTAATATGTATCTTTTTTCAGCTCCCTGATTTCATAAGAAAGATCCACATTGATAGAATGCAGATCATCGATGTGGATGATATTTGTCTCATAGTCCCTGTAATAGACATCCTCGAGCGAGCGACGGGCATTTTTCAGGGACTCGATGGAGCGCATATTGATCACTCTTGCCGAAAAAATATTCCTGACGATCGGGGAACGAATTTTTCTGGTTAAAGCCTTGAGCCGGAACAGATCTTTGAAAGAACGAATAGGCTGCAGGCTGATATCGATATCAGGAATGGAATACTCTTTCGTAGGCAGAATAAAACCCTGTTCCTTTTCAAGGAAGACCGTAGCAGGGCGATCATGATTACTCATGGGAACAGTGGTCTATTGCTTCATGGAATCCTGAGAAAATATGCACATTTCAAAGATAATGATCAAAAAAATCCGTAAAAAACACGTTGCAGAACTCCGAAAAAAGTACTCAAGTACCCCCCGCAAACCTTTTCCCTACAGATACAACAAAAAACGCAGCGGCTGCAACGAGAATGATCATGGCACCGGAAGAGGTATCCAAAAGGTAGGAAAACCAAAGACCGGAAAGAGTAAAGCAGGCACATAACAGTGTTGACAGCAGCATCATCACAAAAAGGTTTCTGCTGAAACTGCGTGCAATTGCCGACGGTATGGTAAGCAGGGCTATCACCATCACAATACCAACCACCCTGACAAGCACCACCACTGTCAAAGCAATAAGACCGAGTTGCAGCAGGTAAAAAAACATCGTCGGCACTCCCGAAGCTTCCGCATACTCCTCGTCAAAAGAGATGGTAAGGAACTCCTTGTAGCACAACACGACGGTCAGAACAATAAAAAGATCCAGCCCCGCTATCATCAAGAGATCAAAGCGGGGTACCGTGAGAATGTTGCCGAAAAGATAGCTGAAAAGATCCGGGGCATACCCGGGTGCAAGTCCGATAAAAAGAACTCCTACAGCCATGCCCGCAGCCCAGAACGATCCTATTGCAGTATCTTCAGCCACTTTTGCCTTTTTACTCAGCAGCCCGATCCCCAAAGCGGAAAAAAGACTGAACGGGATCAAACCGAGCAAGGGATTCACCCCCAGGTAATAACCGATGCCGATACCTCCAAACGCCGCATGCGCTATGCCGCCACTGATAAAACCGATTTTTCGGACAACAACATAGGTTCCGATAATACCGCAGGCAAGACTCGCAAGAAGAGCCGCGGCGACGGCGTTCTGCATAAACTCATAGCGGAGAATGTCTGCCATCTTCTGTGATGTTTGAGGCTATTTCAGGTATGTCCTTCATGTTTCACCATATCGACCGGATATTTGTATGTGCCGGAAAGCTCCTCACTTGTAATCTCTTCCGGATCGTGTACTGTCACCCGGCAGTTCAGGCAGGCTATCCTCGAAACCTTCCGGCTTATAGTGCCGGTATCGTGCGTCACCAGAATGATTGTCACTGATTGTGTCAGGTTATCCAGAAGATCGTAGATAGTTGTTTTCATCTCCGGATCAATACTCGCTGTCGGCTCGTCGAGCAGCAGCAGTTCCGGTTGAGCGGCAAGAGCCCTTGCAATGAGAAGGCGCTGAAGCTCGCCGCCTGACAGTTTTCCAACCTGTCGTTTTTTCAAATCTGTCATCCCAACGGTCTCTAATGCCTGATCCGCCAATGCACGATCCTCTCTGCCGTATCTCATGAACAAACCCTTTCTGGAGAGCCGGCCCATTAATGCTGTTTCACCCACGGTAACAGGAAAGTCCCTATCGAAAAAAAGGTGCTGGGGGACATAGCCGATTCTGCTTCTGGATTCAATCGGATCATTGCCGAAAACCTTTACACTTCCGGACGTTGGCTTCTGCAGACCGAGAATAACCCTGAGCAGGGTTGTTTTCCCCCCTCCATTCGGTCCTACTATTCCAAGAAACTCTCCCTCCTGGACATTCAGGGAAAGACCGTCCAGAATTTTCGTTCCGCCTAAAATAACAGACAGTTCTTTTACTGTCACAACAGGAGACCTCATTGCATACTCTCCGCAAAAGCTTTGGCGACACTTCTCAGGTTTTCAATATAGTCACCGGAAAGGGGATCGGCTACGGCGGTAATGCCCCCGATTTCACGGGCAATGGTTTCGGCCTGAAGAGCGCTGAACACCGGTGATACAAAAACAACCCTGATACCGCGCTTTTTTGCTTCCCGGATAACCTCGCTTAACGATTGAGGAGTCCTCTCTTTTCCATCTCTCTCGATAGCGATCTGGCGAAGGTCGAACTCGTCGGCAAAATACCCCCATGCCGGGTGAAACACCATGAACGCCCTGTTTTTCATGTCGGCAAGTGTCTCTGATATCTCTGCAGACAAGGTTTCGAGGTCACTTTCCAGCGCTTTTCGGTTTTTTCTGTATTCAGCCGCATTGGAAGGATCGATCGATGCCAAGGCTTTTTCAACGTTTGCTGCGGCAAGCACACCGTTTTTCGGAGAAAGCCAGAAATGCGGATCGATACTACCATGCTTGTGCACGTGCCCGTGATCATGACCGTGACTATGCCCATGCGCTGACATTTCAATCCCGCGAAAGCCTTCAGAAGCATTGCATATCACCATGTCCGGATTGAGTGCACTGAACTTCTTCATCCAGTCAAGCTCGAACTCGATGCCCGATCCTGCTTTGACAAATAACCCGGCCTCACCCAAAGTAACCATCTGGCTGGGAGTAGGCTCATAGGTATGCGGATTCGCTCCCGGCGGAACCATGACCTTGACATCGACATGTTCGCCACCCACCTTTTTGACAAAAAATGAAAGCGGCACTATCGACGTTACAACGCGCACGGCGGGATTATCCTTGTTATTCACCTCCTTCCCCATCACTTCACCGGAAAGATGAGGAATGATGATGGCAAAGAGCAAGATCATCGCTTTCCAAAAAACCTTTTTCCTTTTCATTTCCTGTTTTTTTCGTTACACATGCCTCACATAATCCATTCAATTGAACGAGATGACTGACGATCCTGAATCCGTCAATGTTCATCCCTTCCCGATAGTGGCAGTTAGTTATATTGCCAACCTTTCCGCATGAAACGCAGACAATATGGTGATGGTGTCCTTCAGTTTTATCCACTCCGCATAATGCATAACGGCGCTCGCCGCCAAAGTCAGCAATTCTGAAAAGAACTCCACATGAAGTCAGGGTTTCGAGGTTCCGGTATACTCCCGGCAACCCGCACTGCCCGATTGTTTCTCTCAGAAAACCGTGAACCTCTTGCGGCGAGAGCGCCCCGCCTTTTTTCAAAAAAAGGTCGATAATTGCTTTTCGGCGCGGTGTCACCTTGTATCCGCCCGCCCTGAGTTTATCAAGCAATTCCTTCATACCCTAAATGGAAATAATTTCGATTTATAAATATAAAGAGTTATTCAATGCAGAAAAAGAAAAAGCGGTTGCCTCATTCCACCATGAAACAGCCGCTTGAACCTGCTTTCATGCACCGAAGGCGCAAATTTTTGAATTTTGACCTTTACCTTTTGACTTGACTTTCAATCCGGTTCACCGCACTAAGCACAGCCTTGATCGATGCCAGACTGATATTGGAATCAATTCCTGCACCTATCGAGTCACGCCCTCCAGCTTCCCTGATCCGTATGTAGGCTATCGCCCTGGAATCAGCACTGTGACCTATCGCGTGTTCCGCGTATTCATCAACACTGAAATCAAGACCTGTGTGCTGCCGGACTCCCCGAACAAAAGCGTCAACCGGACCATTGCCTTTTGCTGAAAAAGAAATCTCGCGACCATGCCGGTCAAGAACACAGTGTATGGTTGTCGACACCTCGTCATCACGTTCAGGTTCCCGGTCCTCCCAATTGATAGTGCACTTTTTCATGGAATAAGGCTCGTGCAGCCTGATATACTCGTCATGAAAAAGCTCATGGATCTCTTTTGGAAGAAACTCCCTGCCGTTTTGATCAACCTGTGACTGTATAACCGTACCAAAAGAGGGCTGCATCCATTTGGGAATTTCATAGCCGAAATCATTTTCCATGATATATGCAACACCACCCTTACCGGACTGGCTGTTGATCCTGACTATCGCTTTATAGGAACATCCTACATCCCGCGGATCAATAGGAAGGTAGGGAACATTCCAGCAGGTATTGCCAGCAACTTTTATAGCCTTCATTCCCTTGCTGATCGCATCCTGGTGAGAACCTGAAAACGCAGTGTAGACCAGTTCTCCGGAATACGGCTGACGTGGATGAATGCTCATTCGCGTGCTTTTGCAATAAACCTCACGGATATGGGGGAGATCTGAAAAATCCAGCTCGGGATCTACCCCCTGCGAACAGAGGTTCAGCGCCATGGTGACGATATCAAGGTTTCCGCTTCTCTCGCCGTTGCCGAAAAGTGCACCTTCCACACGATCGGCACCCGCCATAACGGCCAGTTCCGCAGTAGCCACACCTGTCCCGCGATCATTGTGCGTATGCACACTCAAAATCACCTCATTTCTGTTCCGGATGTTTCTGCAAAACCACTCGATACGATCCGCAAAAATATTGGGCGTCGACATTTCAACAGTCGAAGGCAGATTAATAATAACCTTATTGTCTTCCGACACTCCCCACTCATCCATAACCGCATGAGACACTTCGAGTGCGTAATCGAGTTCGGTGCCCGTAAAGCTTTCCGGGCTGTACTGAAAACGAATCTTTTTGTTGCCTGAAGCATCCTTGAGTTCCCGAACAAGCCTGGTTCCCCTGACAGCAATATTCTTTATTTCTTCACGGCCCATCCTGAAGACAACATCCCGCTGCACGGCGGAGGTTGAATTATAAAGATGAACAATGGCGCTGTTGACCCCTTCAAGAGCATTGAACGTTTTGCGAATCAGATGCTCTCTTGCCTGTGTCAGCACCTGTATCGTTACATCGTCGGGAATGAGATCCTCTTCAATCAGCCTCCTGACAAACTGGAATTCAACTGCAGCAGCTGACGGAAAGCCGACTTCTATCTCTTTAAACCCGATATCGACAAGCAACCTGAACATCTCAACCTTTTCCTCAACACTCATTGGAACAGGAAGCGCCTGGTTACCGTCTCTCAAATCAATGCTGCACCAGTGGGGCGCTTTTGTAATTCTCTTATCAGGCCATGTTCTGCCCGATATATCCACCGCCGGGTATGCAGCATACTTCCCGCAGTTCATACTTGCCATTTTTTCTCCTCTTTATTGTCCATAAACCAAAAAAGCCACCAGCCCTTGTGAGGCAGGTGGCTATAATTTTGTTGCCGGTATCTCTTTTCAGGAAATCTCTTACAACGCACCCTTCCCACAACAGTCTTCCTGCAATAATAGCAGACTGCTTAGCAAAAGGCTATGTAGAGTAATTCCGTTCATAATCCCCAATATACAAAATCGATTTGAACTTAAAACCGCCGGCACAAGTTTTATCGTTCCCTCCGTCATGGTTTGCACCCATCTATCCTGCTTTCAGGCGCATCAGCAGGCGATTCCTTTTATCAAACAGCTCAAGGGTTTTTCCGGTAATCTTCCATCCGGAAACCTGTTTCAGGGCTGTGAGAAATTGCTGTTCAGTCTTGCCTGACTTGCCGGGACAGGCCATGCGTGTTGTCGCCATCTTTGAGAACGACAGTGCTGCCGGCCCTTTTGCATATGATCCCATCAGGCTGTTACACCCGGTAAAGCCTTTAATGCTGTCGTCATGCGACGACAGAACGAGATTCGGCACTTTTCCGCTTTTATTCAACACAGCGGTGCCCCCTGCGATAGATATCACGCGCCAATAGGTTCCTGCCAGCGTTACAGCAGGACTGCCGGAATTCTTGCAGGTACCTCCTGGCCAGAAACGCTTGAACTTCTGAACGATAATATGCTCGCGTGGTGCTGCACCTTTCTCCGGTCTTCGCATGACAAACCTTCCCCTGAGGGTCGCAAGCACAGGTTTACCCGCACCTGGGCGCAATGAAAGATACTGTCTTTCAACAGATGCATCAGGCCTCTCGAACACCAGCGGGTATTTTTTTCCGGTACGACACTCCCTGAAAGTATAGGCATCTGCCATATAGAGAAACATTCCCTTCATGGTCAGAGGGCCGGAGAGCATATCCACAAAGGACGCCTTTCTCAGGCTGTAATCCAGTTTTGAAACAATATCGTTACCTCTCTGATCCAGCATCCGTATCTCTTTTCCCGAAACATACCTAAACTGCAGCGGCCACTTTTTACCATTGTCCAATACCAGACGGCCACCTTTCCTGTACCACCGGCCAAGATCGTACTCTATTTTATTCCCGCCGCCCTGCACCCCTATGGAAACACGTTTCAGGCGAAATGTCTTGTTTTTAAACAGTGTCACCGTAAGCTTCTGCAACCGGCAGTCGGCACAGGGAATCGACCCGGCATAGGTAATATTTTCCGAAGGCTTTCGAACGGCAGGAGGAACGTCGGGTTTGGTATATTTTCCCTGGCATCCCGAGATGAAAATCAGTATCAGAAAAGACAAAAAAACAGCGGCATGACGCATAAACAATCTCCATTTTATCGATATAAGCACGGCATAAGGACACTTCCCATACACACAATAAACTATCTACCTCCTACAAAATCAATAGCCATTCTGCATTGCTCTGCGCAACTGTTCAGGCGTCTTTCCTGTCCAGACATGACAAGCCCTGAAAAACGAATTCGGTTCCTCGAACCCAAGGAGGAAGGAAATTTCCGCAGCCGAAAGGCTTGACGTTTTCAGGTAGTGTTTCGCAAGGGCTTCCCTGGTTTTGTGCAGGAGGTCCTGAAAGCTTTTACCTTCCTGTTTAAGCTTTCGCTGCAGGGTTCTCGGGCTGACAAAAAGCTTGCTCGACACTGCATCTATCGAAGGCGTATCCCCCGGAAGAAGTTCCAGGAGCACCGCATGCACCCGTTCGGCAATTGTCGCAGAGTCCTCCAGCTCCGAAAGACGTTTCTTCAATCCCGGCTCGAAAAACTCCCACATTTTCTCGTTCGCCGTCAGGAAAGGCTGCTGTGCATCGGCACCGCTGAAAATAATTGTCGGAAGCCTGGTCTGTCGCACCGGAACACCGAAATACTCGGTATAGTCATTTTCCGGCTCCAGTTGCAACGGCGCCGAAACCTCAAGAGGACAAATTCTTTGCCTTGTAGCTATTCGAGCCAACTGTACGAAAAAAACCAGTTCGACGGCTATCAGCGATCCGGGCGGCTCAGCGGTGACATCAAGCCATTCGATCTCCAGCATGGTTGACCGATCAGTGACATTGACATGGAGTGCCATCGGACAAAGCAGCTTTTTATGGCGGGCAATCCGCTGCAGGGCGGTATTGAGATCCGGACTGCACAAAGCGGCAAAAATCGGCGGATCGAACACCTCTACGGAGATTACCGATCCTATTCTGAGGGGAAGCAAAGGATCATCAGCAGACTCCTCCAATGCATACCAGAACCTGAAATACTCCGCTGTATCCAACACCGCATTTTTCCGAGCAAAAAGATCTTCCGGCAGCCCTGCCCGACGCAGAACCTCGATCGGCTGAATCCCGAGGTCGCGCAAAAGCACTTTCCATCCTGGACTTACCGTATACACATTACTTCCCGACATAACCGTATTTATTACTGTTGTGGCTTTTTCTCAATATATCCCTCTGTTTCCGCATCCAACTACATGTATTGCCGTAAGCACCCTTCCCTTACTTCGCCTGGCTCATGACAACCTTATCAAACACCCGGTCACCGAAATACTTTCGTATAAAAATCATAAGCTTAGCATACTTACCGGCAGCATACCGTGTCTTCGGTTTCTGTGCTCCGACAACTTTTGAAACAACATCCGCAATAACCGATGCCGGAGAACCGCCGCCTGGCTCATAGGATTTGCGTGATGCTTCAGCCACCCTTTTTGCAAGCCGGCCGTAAGGACCGTCTGCCGAATATTTCAACATCGGCGCTGATAAAACATCTGCGAAAGCAGTTTCTATAATACCCGGCTGGATGACCACGACATCGATGTTGAATGCCGAAAGCTCGAGGCGAAGACAATCCGACCACCCTTCCAGGGCATGTTTGGTAGCATGGTACCATGCCCCGAGCGGCGTATAGATTATACCTCCCATGGATGAGGTATTGATGATCGTTCCTTTTTTCCGGTCACGCATAGACGGCAGGACAAGCTGCGTCAGTCTGGCCAATCCGAAAAGATTCACCTCGAACTGCCGCTGCACATCTTCCAGCGGAATGTCTTCAACCGCTCCATACAAACCGTATCCGGCATTATTGAACAAGACGTCGATCCGCCCTTGCTCCTGAATAATTTGTTCTACGCCCTGCTGCAGGTCTTCTTCACTCGTAACATCCATTTTCAGAACATGAGCGCCGCTTTCTTTCAAATCCTCCATTTGCTCGACACGGCGGGCTGCACTGTACACAATGTGCCCCTTTGCGAGCAGTTTCTCTACCGTAACCTTGCCGATACCGGACGACGCCCCGGTAATCAGGATCACCTTGCTCTGCATAGTGTTTGCCATTGAAATCCTCCCGGACTTTTTATTGACAGTATAGCACTTGAACGATGGCATCGCCATATCCGTTCACGCCAACCTAAAAACAAAAAGCGACAACAACTCAAAGAAGAAGCGGACAGAGAGCCAAATCCGATTGGTTCAACGGAGATTTGCTGTACTTTAAAGACAGGCCGCTCGAAAAGCCATATAAAAACAGGAGGAATCAATGAAAAAAATGTTTTCTGTCTGTCTAATGCTGATCTTGACTTCAACAGCAGTTATGGCGGAACATGTGATATCGAGTAAAAAAAATCCAGCGTTTCTTTATGTTCTGAGCGCCAGGTCAGGATCACTCGAAGGTGAGACATTGAGGTTAACAGATATTCCCATGGTTGTTTATTTCTCCGATCGACCAGCCAGAATAGCTGGGCATATGAGTCTCAAAGATTTTCTTTTCAGCTACAACAAGGGATCTGATAGTTTCAAAGCCGATCCTCCAAATGGCGTATTATCGATATATACCCCAAAGGGTAACGATAATATTGTAGTAGAAATCAAAAATCTTGAGATCAAAGGCAATGTTCTGATTTGCAACGTCCGAATACTTGAAGGGAACGCTCTTTCATCTTTCAAGAATGCCAGTCTTTTTATTGACAGTAACTGTGAGAGTGTCCAGTCTCCAGCTTGCCGGCATGGAACTTTTTAGAGTACCTCGATTTATTGTCATGAGCGGTTCAAGTGCAAGACGCACGGGGTGAAGGGCAGGCAATCGCACCCAGCTGGGGCACAGTTCAGCAACTATAGCAAAGTCAATTTAATTTAGATACATAATTATTATTAAGTTCAACAAATAAATCGTGATGAAAAACAATAAAGCTTTAGTTATTGTTTTTGTGTTATTATTTATTCTAGTAGTGTTAGCTGTGGCAGTAATAATACAGAAACAATACTTTTCATCTGGTAAGGACAATGTCTCTCTGCTCTATGTAGTTCATGGAGAAACGTCGGTTCAGAACAACTCTTTGAGTATTGCTCCAGAACATATTCATTGGTTCACTGACAGGCCAGTTCGCAAGGCTGGAAAGATGAGCGCAGATAATTTAGTTGATTTATGGAACAAAGACTTTAAGGCTTCACCGCCGAATGCTGCCATTACCGGTAGTGATGTAAATGCAGTGGTGGAGATTGATCAAGCAACATTTAACAATGGCAAGCTCAATTTTGAATATGGAGTTATTTATGGCGAACTGCCTAACGGTGATCTGGGAACAGCATCATTTTTTATAGACTTGGCAACCGGAAATGATGTTGGTCAGCAAATATATATACACTGAAATGCGATCCGCTAATGACCCGCATTACAAGTAAACGCTGGCTATCAAATAATTAAAATAAAAAACTACAATCCTATGCTAAAAAACAAAAATCTTACCACCATAATAGTGGTGGTACTAGCATTAGCTGTAGCAGTACTTGCTGCAGCTCTAATAAAACAACAATCTCCCCGAACTGAAGAAGTGTCAATGCTTTATGTTGTTCGCGGCGAAGCAACAGTTGAGGGCAACACGTTGAGTGTTAATCCAGATTTAGTGGAATGGTTCACTAATAGTCCATATCGTGAAGCGGGTCAGATAACAGCAAGTGAAATAGTTAGTCTTTGGAGCGACAGCTTTAAGACTTCACCACCCAATGCCGCTATTATTGGTAATCAAGTTGGCGTAGTAGTTGAACTTTCGACTGCAGCACTCGTTAATGAGAATATCAATTTTTCATATCAGGTAATTGACGGTCAGCTTCAGGACACAGAATTAGGAATGGTTTCGATTTTTATCGATCTTAACAAAATTCCTTTTAACTCAACTAACAAAGGAAGTTAAAAATAGAAAATTATAATCCTATAGTGATATTAGTACTAGCTGTGGCAGTGCTTGCTGCAGTGATAGTCAAAAAAGAATACAAACAAAGCGGGAAAGTTTCGATTCTCTACGCTCTACGCGGTGAAGCATCTGTCGAGGATAATAAATTAACCATTAATCCGGAGTTAGTAGAATGGTTCACTGACAGTCCGGTTCGCAAGGCTGGACGAATGGAAGCATCTGAGCTAGTTAATTTATGGTAAACAGATTTCAAAGTTTCATCACCGAATGCTGCCATTATTGGTGATAATGCAAATGCTGTATTGGAGCTAATTAATGCCCGTTTAAATAATGGCCAGATAATTTTACATTTAGTAAAATTATTGATGGTAATTTAGGTGTAGGTAGCATTGGAGATGTTTCAATTATCAAAAAGATCAAACCTTAGTGATAGATGAATAAATAATGAAGTGTCTGCAACTTTTTGAAATGTAATTTGAAATGCATCACCGAGGTCATTATAGTCAGCACGAGTCATAAAAACTGATTCTAGCTTGAGAGGCTTTACATTTTTCTTGCGATAACTGCCGTTTATCGCTGGGCGATTTTCTTTTTTTGATTTTGCATATTCAGCCAATACTTCATTTCGTTTATAGTTTGTATATAAATAACCGATATTTAGCTCTGGATGAGAAAAATGCGTTGCAAAAGGCATATGCAGAATACGCCCGAAACATCACAAGCACGCTCGCGCGTGGACAATCCCAGCCCGTTGCGGCGGCTTGTTTAAAAAGTAAAAATGAAACTTTTTTATATTGATCTTGCTGTTTCCCATCCGATCAAAGCCTTTTTTCTCGCTGCTCCCCAACGGT
>8396
TGCAGGGACGGATAGAACCGGTTGTGCTACGCTGCAGTTTTTTCCCCTTGTATCTGCCTGATTGTATCTGCACTCTTTCAGCTAAAAATCACCGAAAGACGTTTCACCGAGTACCTCAAGAGCCTGTTCGCACTGCTCGGGAGAAGGAGGCTTTCCATGCCAGTTGGTATTGTCCGGCATTGTTCCCTCGAAAAACGGCACCCCTTTACCCATAACCGTAACTGCGAGAATAACCGACGGCTTTGTCCTCTCCTTTATCGACAGGATCTTTTCCGTCACGGCGACAATATCTTCCATATCGTTGCCGTCACACTGATACACCTCCCAGCCGAATGAGCGCCATTTTTCAGCAAAAGGCTCAATATTCATGACGTCACTGACCTCGCCGTCAATTTGCTGGTTGTTGTAATCAACGATGCCGACAAGGTTACCAAGTCCGTAATGCGCCGCACTCATCGCAGCTTCCCATATTTGCCCTTCCTGACACTCACCATCGCCCATAAGACAGAAAACATCCCCGGAACACCCGTCCAGACGTTTTCCAAGAGCCGCACCCACTGCGGCAGAAAGTCCTTGCCCGAGAGAACCGGATGCCATGTGTATTCCCGGCAACCCTGCCTCTGAAGCAGGATGTCCCTGCAGATAACTGTTTATCTGGCGCAACGAGTAAAGCTCTTTAAGCTGAAAATAGCCGCTTCGTGCAAGTACACTGTACCATACCGGAACAATATGGCCGTTGGAAAGAAAAAGCATATCCCGGTCTGCAGTTCCCCTGAAATCGTGCGGATCATGACGCATGACTTTGAAGTACAAAGCGGTAAACACATCGGCCATGCCCAGTGAACCACCCGTGTGCCCCGATGATGCCCTGGTGAGCATGCGCACGACATCGCGCCGCACCTGACAGGCCATCTCCTTCAATTCCCCTATGGATTCCAGCGCAACGGTTTTTCCTTTTTTGTCCTCAGGATAAGGCTTTATATCTTTTGCCATTACTTGTAATTCCGTAATTCTTGAATAGTTATGGTATTATAATGCAGAATGTAAAGGTAATTGCAAAGGCATAAAATTCCAACAAGCTATCCACCCTCTCTTTTTCTCCGTTCTCTCACATATCTGAAGAGCGCAACAAACACAATCAGAAAAAAAACCAGAGAAAGAGGAGTGCTGTACAATGCCATGTATGCCCCGATTTCCTGCCAGTTTTCACCCAGGAAATACCCTCCACTGAGCAACAGCATATACCAGACAAGTGAACTTGCAAAAGCCGCAGCAAAAACACCGGCAACATTGAGATGCATGAAACCCGCCATTACCGATATGATAGCACGGGAACCGAAAAGAAACCTGTTTATCAGAACTGCAAAATAGCCGTGCGAGGAAAACCGCAGGCGAGCCGCTTCCATCAGGTCGGGCGGAAACATCCTGTGAACAGCTCTTACCAGGCCATGCCTGACCATGCTTTCTCCCCGGGCATAGATTTTGAGTCCGACTTTCCGGCTCAGGAGAAACATGAGCATGAAACCCAGCGTTGACCCGGCAGATGCAAATGTTACCGAGCAACCGAAATCGATATCACTGGAGAACGTCAGATAACCGATAAACGCAACGGGGACATCACCCGGAACAGGCGGCACAACGTTCTCCAGAAAAGAGATGAAAAACAGGAAAAGATATATCGCAACAGGATCTGCAGACCGCAGATATTCTACAATACTTTCAAGCATCTGTTCCAGCGGCTCATGACCGCGAGCTATTGCAGGTCAAGCACCCTTTTTTCAACCTCCGAATAGGCGTCTTCCACCCCCCCGAGATCAAAACGGAAACGGTCCTTGTCCATCTTTTCTCCTGTATCCAGGTCCCAGAAACGGCAGGTATCAGGACTTATCTCGTCGCCGAGAAGAATCTCGCCTTTATGTCTGCCGAACTCGAGCTTGAAATCAACAAGATTGAGCTTGCGGTCTGCAAAAAAGCTTTTCATAAGCGTATTGATTTTCGCAGCCTGCTCCTTGAGCGTGTCAAGTTCTTCATAGGTCGCCAGACCGAGTGCAACAGCATGACTTTCGTTCATCAAAGGATCATCGAGATCGTCATCCTTGAGATACAGCTCGATAATAGGATGTTCAAGCTTGGTTCCTTCCTGAAAACCGTAGCGCTTTACCAGCGAACCCGCCGCGACATTTCTTGCTACAACTTCTACCTTGATAATCTCAAGATACTTGCAGAGCATGTCCCTGTCGGAAAGTTTTTCGACAAAATGGTTCGCCACCCCGTTACCGGTGAGATAGGTAAAAAGTTTGCAGGAAATTGCATTGTTCACAATCCCCTTGTTGCTGATCGTACCTTTTTTCTTGTTATTGAAAGCAGTGGCGTCATCTTTGAACTCCTGAATAACAAGATCATTATTATCGGTCAGAAAAACTTTCTTTGCTTTTCCTTCGTGAAGAAGCTGTGTTTTATTCATGATGTAGTTATATGATTTATGTTATAAAATAATCTTTACCCCGCCGGCCATGAAAACACCCAATATCTACCTGTCACTGATCATAACCGTGTCAATACTCGGATCGCTGCCGATCCTTGAAAAGATAACGCTGGCAAAGATGAATGTCACGCAGATGATTTTTTACAGAAGCCTGTCTCAAACAATCATCCTCGGCATTGTTGTATGGTTCGGGACCACATCACTCTCAGCTGGCATCCCGATAAAATATACAGTATACGCACTTCTGCAGGGAGTTGCTATTACCGTCATGCTTTTCTTCTATCTGTCGGCAATCAAAACAACCGATGTATCCTTTGTAAACCCGGTTATTGCCGCATCTCCTCTCATAACCTATACACTGGCTGTTGTTATTCTCAACGAGCCGCTCAATTTTGTAAGGCTGTCAGGAGTAATTCTCGTTGTAGGAGGTATAATACTGATTCTTTACAGCAAACAAGCAACACCATAAAAAACAGTGCTTATCGATGCCTATCCTTTTTCTTCATCGTTTGCCCGCTGAACGGCTCCACGGAGAACAATATTCACCTGATCATCCGTCAGCCCTTTTTCCATCAGAAAATTCATAAACCGAAACACTCCGAGATCGGAAAGCATCGCCTTCGGCTGGTCCTCTTCACGCAGTCCCCTTGATCTGCAGTGCTCTTCAGCCGTATCAATCCAGTTTGCGATAAACTGCTCCGACTTGCCGTCATTGCTGAAATAGTCGGTGACAATACGCACAACATCAGGTCGGGACGGCTCCGGATTCTCGCTGAATATCTGCTGCATCTCCCGCGATATGTTCGCCAGAACGTCTACAGCCTCCCTGTCAAGCGCCTCTTCGAGAATATCCTTTGCCTTCTCTTTAACATCGAACTTTTTAGCCATACTGCCGTTGATCGTTGGATGTTTATGCTTCGGGTAGTTAAAAATTCCGAGATAAGTTACATATCATTCTTGTAAAGAAAAAAAAATTGTGATTTCCGGCAATGCGAAAGGCCGCCTCATAGCCAATATCCCCGGCGGCGCACCTCCCATCCATAGTAACAATGCGACTGACAACCGGCCTCATATACACTGTAATCCTTGCATCGCTCTCCCTTTCACTCCCGAGGGAAAAAGTTCATGCTGATAACAGCACGCTCACCATGATGTGGTGGAACGTCGAGAATCTGTTTGACACCCGTGACGATCCTGCAACCGAGGACAGCGAATTCACACCGGAGGGAAGGAAACGGTGGACCGAAAAAAAGCTTCTCTTGAAACACATGCGACTCTCCCACATTATCAAGGTTGTCCGTCTGAAAACCGGCTCATATCCCGGCATTCTTGTTCTCGGCGAGGTTGAAAACAGGGAGGTCTTCAACAAGCTGCTCTCCTTTCTGCCGGACAACGCTTACAAAACAGCATATCATGCCTCGAACGATCCGAGAGGCATAGATATCGCGCTTGCGTATGACTCAACAAGTATCACCCTCAAGAACAGCATCTCAAAAAGGATCGATCTCAAGGGCAAAAACACAAGGGACATTACCCTCTACAGTTTTTCAGCAAAGGACTCCGCATTCTTTCTTCTGGTAAACCACTGGCCATCCAGAGCACTCGGCAAAGCATGGTCTGAACCGCACAGACTGTTTGCCGCCAAAGCCGCAAAGTCAATTATCGACAGCTTGAAACTTCAGAGCAACCATGCAGATATCATTGTCATGGGTGACTTCAACGACGAGCCTCATGACACATCGATACGCCAAATACTGAACGCAACGACCGACAAAAAAGAGTTCATGAAAAGCCCGAAGGACAAGCTTTTCAACTGCTGGAGCGAAACCGATGACAAAGGGAGTTGCTTTTTCATGGGGAGATGGCTGAAATTCGACCAGATCATGGTTTCACATGGACTTTTCGATAACAAAAGCCTTTCCATGGCGGACAACGCTTTCTCCTGTTTTTCCATCCCGCATATGCATGCCGGGAATAACGGACGTCCCTACGCGACCTACAAAGGCCCAAAATATCTGGGCGGATATTCGGACCATTTCCCGATACTCTTCCATGCTGAAATACGGTAATGGTACTCCATCAAATAATTCCTCGATGAGAGCGATCCTTTTTTGAAGAACTCAAGAGAAGTTGTAAATTCTCCCTCGTTATGATCTTTAAGATTGTACTCAACATACACTCCGTCACTTTCTTTCACGGGTACACGTAACTAACCTGTGATAGCTTGCCGACAAGCCTGAACGATGTTCAGCGACACATTTTCACGGTTGCTTCTCAACTCACGCAATTCTAACGCACAAAAAAATGGACAACCAATTAATTCTTTATGCAGTACCCCTCTCCGGTGTCATTGCATTGCTGTACGCTTTATTCAAGGCCGGGTGGGTTTCAAAACAGGACTCCGGAACCGAAGAGATGGCAACTATTGCGGGACACATCGCTGACGGTGCGGTTGCATTCCTTAAACGTGAGTACAAGGTATTGGCCATCTTTGTTATCTCCGTAGCTATTCTTCTGGGTTTTGCCAACAGCGGCAGGGCGGATTCTTCTCCGATCATCTCCGTAAGTTTCATCGTTGGTGCAATTTGCTCGGCACTTGCAGGCTTTTTCGGCATGAAAGTAGCCACCAAAGCAAATGTCAGAACAACACATGCCGCCCGTGAAGGCTTATCAAAAGCTCTGAATGTAGCGTTTTCCGGGGGTCTCGTCATGGGACTTTCAGTTGTAGGCCTGGGTATAGTCGGACTTTCAACGCTGTTTATCATTTACAATAACCAGTTTTCCGAAATCAATCAGGTTATCAACCTCATTTCAGGCTTTTCCCTTGGGGCTTCATCAATCGCTCTTTTCGCGCGTGTCGGTGGCGGTATCTACACCAAAGCTGCCGACGTCGGTGCCGACCTGGCCGGAAAGGTTTACGAGGGAATACCGGAAGATGACCCGCGAAATCCCGCCACTATTGCCGACAATGTCGGTGATAACGTCGGCGACGTTGCCGGAATGGGCGCGGACCTTTTTGAAAGTTACGTCGGCTCGATCATAGGAACCATGGTTCTCGGAGCTGCGTTTGTTCCCGTGTTCGACGCCATGGGAATCTCAACCATAGCGGCTGTGATACTGCCGCTTGTCATAGCGGCAGCAGGCATTATCGTCTCGATTGTCGGATCGTTTTTCGTAAAAGTTAAAGAAGGCGGCAACCCCCAGACAGGACTTAATACCGGCGAATTCGGTGCTTCCCTCATCATGGCCGTGCTGAGCTATTTCATTATCACAAACATCCTGCCGTCGAACTGGGTTGCGGGCGGCTTTACCTATACCTCTCTCAATGTCTTTTTCGCAGTCCTGACAGGGCTTGCCGCGGGCGTGCTGATCGGTCTCATCACCGAATACTACTGTTCGACCCACAACAAGCCCGTTGTGGGGATAGCCTACCAGAGTGTCACCGGCGCTGCAACAAATATCATTGCAGGCCTGGGTACAGGCATGATGTCAACCGGTCTTCCGATAATCGTTCTTTCCATCGCCATTATCGCCTCGCATTACTTTGCAGGCCTCTACGGTATAGCCATCGCCGCGCTTGGCATGCTTTCGGTTACCGGCATACAGCTTGCTGTTGATGCTTACGGCCCGATATCCGACAATGCAGGCGGTATAGCTGAAATGTCCGGGCTCCCTCCGGAAGTGCGTGAAAGAACGGATAAGCTGGACGCTGTCGGCAACACAACCGCCGCCATCGGAAAAGGTTTCGCCATCGGTAGTGCCGCCCTTACCGCACTTGCACTCTTTGCCGCTTTCCGTCAGCAGGCAGGCGTTGAATCAATTGACATATCACAACCGGTGATCATGGCAGGCCTGCTTCTCGGAGCCATGCTCCCCTTTGTTTTCAGTGCGCTTGCAATGGGCGCTGTAGGCCGGGCTGCGCGGGACATGATCACGGAAGTCGGACGGCAGTTTAACGAAATTGCCGGGCTGAGAGAAGGAACAACTCCTGCTGAATTCGCTCACTGTGTAGATATTTCAACAAAAGCAGCCATCCGGGAGATGATCCTTCCGGGGACGCTCGGAGTTCTTGTCCCGGTCGTCGTCGGGTTCGTCTCAAAGGACATGCTTGGCGGTCTGTTGGCAGGTGTAACCTCCTCGGGTGTACTGCTTGCGATTTTCCAGTCAAACGCCGGAGGAGCCTGGGATAACGCGAAAAAACGTATTGAAGGAGGCATCGAGTTCGACGGCACTACCTACGGCAAGGGAACAGAAGCACATAAAGCAGCTGTAGTCGGCGATACCGTAGGCGATCCTTTCAAGGACACCAGCGGCCCGAGCCTCAATATTCTGATGAAACTTATTGCTGTAGTGGCGCTTGTCATCGCACCTCTTATTTAGAAAACCTCTATTTACTTGTTGCGCGTCATGATGACAATTAATAGAGATTCTCTTTAGTAGTGACGAGTGACAAGTTGCGAGCGAGGCCCCGGATCTTCGGGGCCTTTTTATTTATGACATTTTTTAACATCTTATCAGCCATCAAGCTATCCAGCTCTCAAGCCATCCAGCAAATATCATGAAACTCATCGCCGGCCTGGGGAACCCCGAAAAAAGGCATGAAAACACACGGCACAACATTGGATTCGAGGTTATTGATGAAATAGCCCGGATTTTTCAAGCAGGTTTAACGACAGGAAAGAGAAATTTTCATTACGCCAAGATCTCCCACCGGGGTGAACCGGTCATCATACTCAAGCCGATGACCTACATGAACCTTTCAGGCCATGCAGTGGTTGCTGCAATGAACTTTTATAAAATCGGTATCGAAAACATCCTCATCGTCTGCGACGACCTCAATATACCTCTTGGATCAATCCGGCTGCGGTCAAAAGGCTCTGCCGGTGGTCAGAACGGGCTGAAACACATCATACAAAGCCTTGGAAGAGAAGACTTCGCCCGCCTGCGTATAGGCATAGGCAGGGATCTCCCTTTTGGGTCCCTTTCATCGTTTGTTCTGGGAAAGTTCAGTGAAGAAGAGCGAAAAACCGCAGACAGTATAATTCCCGAGTGTGCCGACGCCGCACTTGATTTCGTTATAAACGGCATCGAACATGCCATGAGTCACTTTAACAGGAAAAGCACCTAACCTGCACTTGCCGGCATCATGGTCGGGTAGATCGTGTTACGCTGCATGAAGGATATTGCTTTAGCGTTAAAATCTTTCGGCTGGTCGATGTTGCACACATGACCTGAGTTACTTATCACCTCAAGGTAAGAGTTAGTGTGCCTCTGCACGATATACTCGACTGCCGGAAGAAACATGTAGTCCTCGTCGCCGGTCAGGTACAACGTCGGAATGCCGGTATCTTTTTCCTCAAAATATTTCAGAAGCGGGTTCAGTTCATAGGTCAGCTTGAACCACCGCATAAACTCCTTCTGCGCAACTTTTTTCGCTTCACTCACAAACAGGAGGCGTGATTTTTTATGCCTTGCCCTGGGCATGATTATCCAGGCGAAAAAGCCGTACAACCACATATACGGAATAAAACGCTTGACCGTGTTCCCCAATCCCACCAGAAACCTTGCTCTGACGTTCAGGCGTATGATTGCACCACCCATAACCATCGAGCATACCCTGTCAGGAACAAGTTCGCTGATCTGACGGATAAGTATGGTTCCGAGTGAAATACCGATAAAATGTGCCTTTTGAATTTCCAGGTGATCAAGCACCTCGATAATATCAAGGGTGATATCCTCAAAGCTGTACGCCCTTTTATGAGAAAGCGGTAATCCTTTTGACTTGCCATGCCCTCTCAGGTCCACCATCAATACATTGAAATGCTTCTTGAATTCCTTGATCTGAAGAAACCATATCGAAGAACTTCCCCCAGCCCCGTGAACAAATACTACCCAAGGAGCCTTTTCAGAAAGCTCATAGATTCTGTAATGAAGCATAACACCAAAAGCTTTGAGATTTTCCAGACACGTTGTTTTTATTGATTTGTAAAGGTTTTCACCATTTCATACAAAGCGATTCCCGCTGCTACAGAAACGTTCAAGGAATGCTTTGTGCCATATTGAGGAATCTCAAAAACGTGATCACAGAGTCGCAGCACATCACCGTCTATACCGTCAACTTCATTACCGAGAATGAGGCAGAGCGGAAAATCTTCCTCTCGTATATCATTATACGGCCTGCTGTTTTCGGCAATCTCAAGACCGCAGATGGTAACCCCTGAATCCTTGAGAGTCCCCAGAACATCTTCGGGATGAGCGTAGTACTCCCATTCCACACTCTCCTGAGCCCCAAGAGCGGTTTTATCGATCTCCTTTCTCGGAGGAGTCGCAGTATAACCCGTAATGATAACTTTTTCAATCCCGGCAGCGTCAGCGGTACGAAATACAGAACCCACGTTGTACATGCTACGTATATTATGCAGTAAAACAGTAACCGGATACTTGTCTTTCTCGATGTATTCTTCAACACTTAAACGGGACATTTCGTCACCCCGTAACTTATTGAAATTTCTCATCATTGAAGCATCCGCAGTTTTTCAAGCAGAAGATCATTTTCCTCTTTCAACCCTATGTTGAATCGAAGACAGTTTTCCATGAGAGGATAACCTGAGACGTTTCGTACAAGAATACCTTCCCGAGCAAGAAATGAAAACATTTTTTTGGCATCTGAGACCTTTATAATAACAAAGTTTGCATCACTTTCGAACACCCGGACTTCTTTCACTTTTTTCAGCGCTTCAGACATGCGTACACGTTCTTTCAGGATATAGTCCACCGCCTCCTGGACGAGGTAGTAGTTATCCAGTACACGGATGAGAGTAATTTCGGCCAAACGGCTTGAAGTAAACGGTATTTTCGGCTTCGTTATTTCAGCCATAAGAGAAGGGTTGGTAATCGCGAAGCCAATCCGCATACCGGCAAGTGCCAGAGCTTTCGACATGGTCCGCAAAACAATCAGGTTGGGTTGTTCTTCAATCAGTTGAAGCGCAGACTCTTCTCTGGAAAATTCAACATAGGCTTCGTCAACCAGCACGATCGCCTCCACTTCATTTGCAATCAAGCGGATTTCTTCAAGCGACAACGACTTGCTTGTCGGGTTATTCGGCGTCGAAAGAACTATAAAACCTGCCTTTTCCTTTTTTGCCTTGCGAATAATTTCCGGAACGTCGAAACCAAGATCCTCGTGCATCGTGACGGCAACAATCTCTGCCTGAAGCAAGATGGCAAGTTTTTCATAAAGGGAAAACGACGGCTCCGGTATCAACACTTTGCTGCCACTGGAAGCACATGCCAGAAAAACTGTATACAGCATTTCGTTGGAACCGTTGCTCATCATTACCGACTCAGAGGAAACACCCACAAAATCCGCATAGGCCTGTATGCCCCTGAATGGAAGAATGTCAGGATAGCGGTTCCATGCCTCATGTTTGAATTCATCCAGTATGGCTTCTTTCATCCATAAAGGAAGGTCAAAAGGACTCTCATTCTGGTTCAGCTTTATCTCCGCCTGCTGCCCTCCTTCCACCCTGTAGGCCCCTATATGCTGCAACGACGGATTTAACAGTTGGATAAAATCTTTTTCTGTCATGTCCTGAGAAATTAATGTCGCTTATAACCAGTTAAAATACTGTTTTTTGTCCTGCCTCACGCTGTGAATATCTCTTTTTTGCTCAATCGGTGCAAAAAAGGTTGATTTATTGTTTTTTTTTCATAACTTAAAACAAGACGAAAATAATCCTATTTAAGGAGGCAAACATGGTCCGGATAAACAAAACACCCTTGGATATACTTGATGATATATACAGCCTGGCATACTGGATGACAGGCAACGCACGCGCTTCAGATGAACTTGTAAACAGAACATACCTGAACGCTGATATGGATACTCAGGAAACCGATCTTCTGAAAACATTCAGAAGTTGTTATGTAGACAGCTACGGCCAGGCTGCCGAACTCGGCATGACGGAAAACCAAAACGGCACAGCAAAATCCGTTCTGCGGAATATCAGAGAAAGAGCGGCAGATGTCAAACTTTCTGTCCTGCTGTCGGAAATCTCGGGCCTGAAACATCAACAGATTTCCGAGATTATGGGCAAACCTGTCAAGACTATAAGATTCTGGTTGTTCTGGGGAAGAAAATTCCTTGTTAAAGACAGTTTGCTCAAGGCATCAGCCTGATATACGCCACTCCACACAAAGGCCGCTTCATCAGAAAAGCGGCCTTTTGTTTTATGCATACCTGCTTTATATTCTTAACATGTGAAAAACCATACCAATGTTTGCATGATACTTATTACCGGCGGAGCTGGGTTTATCGGTAGCGCAATGCTCTGGGAGCTCAACAGACATGGCATGGATAAGGTCATTATTGCCGATGACCTTGGCTCCACAACAACCGGAAAATGGAAAAACCTTTCCGGCCTCTCTTTCAGCGATTTCATCCATAAAGATAATCTTCTTTCCAGACTGGACGGCAATCAGCTTCCTGAAATAAGTGCGGTTGTTCATATGGGGGCAATAAGCGCAACGACGGAAACCGACGCCGACCTGTTGATGGCAAATAATTTCAACTACTCACAAAAACTCGCCCTGTTCTGCGTATCCCGCAATATTCGCTTCATCTACGCCTCCAGTGCCGCCACCTATGGCAGTGGCTGTAACGGTTACAACGATGAGGAAGAGAGCATGAAACAGCTCAGGCCACTTAACATGTACGGCTACTCCAAACAACTGTTCGACCTTTGGGCTTTAAGAACAGGAATTCTAAAAAAGTCTGCCGGACTGAAGTTCTTTAATGTGTTCGGCCCGAATGAGTACCATAAGGATGACATGAGCAGTGTTGTCTTCAAGGCCTTCCGCCAGATAAAGAAAAGCGGCAGCGTTCAGCTCTTTGAGTCTCATCGGGACGATTTTCGAGACGGAGAGCAGATGCGGGACTTCATATACATCAAAGATTGCACAACCATTATGCACTGGCTGCTTGAAAACCCTTCAATAAACGGAATATTCAATGTCGGAACGGGACAGGCCAGAAGTTTCAACGACCTTGTTGCGGCAACCTTTTCCGCACTTGACCTTGAACCGCAAATCCGTTACATCCCGATGCCTGAAACCCTGCGTGACAAATACCAGTATTTCACACAGGCAGACATGAGCAAGCTGAGGTCTTACGGCTATACCCGTCCCATGACCTCTCTTGAAGACGGTGTCAATGACTACGTAAGCAACTATCTCGACAGTCCGGTATCTCATTTCGATAATGACGCCGGGTAACAAACAAAACACAACCTTTTGCTGAAAGAAAAATCCATAGAATTTGAAGGCATCGAACCTGTTATTGTTTTCGGTCCACATGACTCCTGGCTCAAAAAGATCCGGCAGGAATTCCCGGAAGTACAGCTTACGGCAAGAGGAAACACTGTTTCGATAAAAGGGGAAGAAAGCGAGTTGAAAATGCTGGAACAGGTTTTCAGCGAAATGAGGTTTCTGGCCGATCAACATGGTGAAATCCAGGAAAACGATCTCAATACCCTCCTCAGTGTTGCATTCTCTCCCGCACCGTCACCTGAAACCACCCCTTCAGCGGACAACGACACAATCGTAACAACAAAAGATTACGCTGTAAAAGCAAAAACCAACGGACAGAGAAAAATGGTCACCGAAGCAAAACAAAACGACATTGTTTTTGCTATCGGTCCGGCAGGGACAGGCAAAACATATACCGCCGTCGCGATTGCCGTTGCAGCCTGGAAAGCAAAAAAAGTCAAAAGGATAGTTCTGGCACGACCTGCTGTCGAAGCCGGTGAAAGCCTGGGCTTTCTGCCGGGAGACCTTGCACAGAAAATAGACCCCTATCTCAGACCGCTCTACGACGCCCTTCAGGACATGCTCACGGCGGAAAAACTCAGGGCTCTTACGGAGCAGAGGATTATCGAGATCGTGCCGCTTGCGTATATGAGAGGGCGCACGCTCAATAATTCGTTTATCATACTCGATGAGGCACAGAATGCATCGAATAAACAGATGAAAATGTGCTTGACCAGACTCGGTCTCAATTCCAGGGCAATCATAACCGGCGATGTAACACAGATAGATCTCCCCCGTGAAATTGAATCGGGGCTTATGAACGCCAGAAACATCCTTCAGGACATCTCCGGCATAAGCTTCGTGTTTCTCGATAAATCAGACGTTGTCCGGCATCGGCTCGTCCGTGATATTATCAGCGCATACGAACAGGAAGAAGAGTAAGTACCTGCCGTTGAGGAACTATGTCAAAGTGCATGCTGTTATGCTTTTCATCGGCGTCTAAACCAAAAACCATCCGATCATGGCACATAGAATTACTGAAGAATGCACCTATTGTGCGGCTTGTGAGCCGGAATGCCCGGTAACCGCCATTACAGCCGGTGATGACATTTATATCATTGACGAAAGCGTCTGCATCGACTGTGAGGGATATTACGATGAGCCTGCCTGCGTAGCCGTTTGTCCGGTTGATTGCATATTCAAGGTCTAACAAACAGGTTTTGTCCAGAGAAAAAAAATCATATATTTATTTCCTGTTTTATCGATAGAGCTCTTTTTCAAACTAATTTTTCTTGTAACTCTTAAGAGAGGAAGTAACATGGCACTTTACATTACTGAAGAATGCACCTATTGTGCAGCTTGTGAGCCGGAATGCCCGACAAGCGCTATCTCAGCCGCTGACGATATCTATATTATCGATCCAAACACCTGTAACGAGTGTGAAGGCCTTGACGAGCAGGCCTGTGTTGCTGTTTGTCCGGCAGAGTGTATCGTACAGGGATAAAATTCTATATTTGCATTTTGTTGATAGAAAAAAGCGGCGGGTACAACCTGCCGCTTTTTTTGTCCCCCCTTTCCAAAGCAGAAAATCCGTCTATAATTTGTGATATGCCCTCCCGTTCTTTAGCTTTACGTGTTATTTTTCCGGCCTCGTTGCCGATACAATTATAAACACAGCAGGGGTGAGCGATTTTTTCCTCAAAAAGCGTTCCGCTGACCAGCGGGAAAACAGCAGACCGCATGACCCTTCCCTCAATGTCCGGAAACTGATCACTCCGGGAAAGAGGTCGGCAGAACATCTCTCAAATATCACTCTCCTCATCCGGTTCCTGAAACCTGTCACCTGGATACCGGTCATCTGGAGTTTTCTCTGTGGAGCTGTCGCCAGCGGTTTTTTCGGCTGGGCTGACTTTACAGGAACAACGTTTCTGCTCGGCATCCTGCTCACCGGCCCGCTCGCCAGCGGCACCTGCCAGATGCTCAATGATTATTTCGACCGCGATCTGGATGAAATCAATGAACCCTGGCGACCGATACCGGGCGGTCAAATATCTCTCAGAAACGCAACGATACTTATTGCGGTATGGTCCCTGCTGTCAGTTCTTGTCGGCTACCTGATACATCCCCTTATCGGCCTTTACGTGGTCATCGGCATCGTCAATGCTCATCTCTACAGCGCCAACCCGATCAAGCTCAAAAAAAGGCTGTGGGCAGGAAACATCATTGTTGCCGTTTCTTATCTTGTCATCCCATGGATCGCCGGGGAGATAGCCTACAATCCTGAATTCACGCTGCAATCCCTCCTTCCTTCACTGATTGTCGCTACTCTTTTCACCGTATCGAGCACCGGGACCATGACGATCAACGACTTTAAATCGGTCGAAGGCGACCGCCAGATAGGGGTAAGAACACTGCCTGTGGTCTTCGGGGAAAAAAATGCAGCAGTTATTGCCGCGGTTTTGATCAATGTCGGTCAATTCATGGCTGCTGCTTATATGCTCATGCTGGGCCAGAATATTTTTGCCCTTATCGTCGCCCTGTTGATCATACCTCAGTTTCTTCTTCAGTTCAGCCTTGTCCGCTCACCGAAAACCATGGATGTACGCTACAACGCAATCGCCCAGAACTTTCTGGTTGCCGGAATGCTTGTGTGCGCCCTTGCAATCAAGAACTTCAGGTTATGACCTATTCAAAAATCATACGCTTTTCTACCAAAGGCTTCTCGGATATCGTCGACATGACAAGCAAGGTCGAGCACGCTATCGCTGAATCGGAAACCAGAGAAGGTATTGTCAACATCTCGGCGATAGGTTCAACTGCCTCAATAACCACTATGGAATTCGAGCCTGCCCTTGTTGAAGATTTTAGAGAAAAGCTTGAACAGCTCATTTCCAGCACAGAACGCAGCCGTCATTCTGAAACGTGGGGCGACGATAACGGTTTTTCACACATGAGGGCATCTCTGATGGGACCGGGAATAACCATGCCGGTCAGCGGAGGAAAACTTGTGCGGGGAACATGGCAGCAGATCGTCTACATCGATCATGACAACCGCCCAAGAGAACGCGAGGTGTTTGTCCAGATTATCGGCGAACAGTAATAAACCCTGTAAGGCACCTCCATTTATTGTCATGAGCGGCACAAGAGCAAGGCGAACGGAGCGCAGAAACCGGAGTGTACACAGAGTACATGAGGATTTCGAGCAACGCTCAACGAAGCAATTGAATCGCGGAATAAATAAATAGAGGTGCCCTAAACATGAACTTTTCCCATACACCCGACATATCGGTTATACTGCCAACCTACAATCGCGAAAAAACCCTTGTACGCGCAGTCCAAAGCGTTATCGGACAGACGTTTACAGACTGGGAACTTGTCATTGTCGATGACGGCAGCACCGATAAAACCTTCGAGCGTATATCGGAGTTCATGGAAAAGCACGACACCATCCGTTACCTGAAACACTCGAACCGCAAGGCAGCTCTTTCAAGAAATGCCGGTATCCAGGCATCTTTCGGCCGATACATTACATTTCTTGACAGTGATGATTTTTACCTTCCCGAACATCTTGCATCGCGTTTCCTCTATCTGGAAACCCATCCTGAAACAGACCTTCTCTCAGGAGGGTTCTGCGGAGATGAAAATGTCTATGTAACCGACTGTTACAACCCGGAAAAGAAAATACATATTCAGGAATGCATTCTGGGGGGAACATTTTTCGGCAAACGAGATGTCTTCACATCGCTGAAAGGATTTCAAGCACTTGACTACGCTGAAGATACAGATCTTTGGAAACGTGCCTCGGGCTTTTTTTCGGTTAAAAAAATATCCGAACCAAAAACCTATGTCTACCAGCGATCTGATGACAGCACAACAATGAACCGGTGAGAGAATGAAATCAGTAAGCGGCCCTCAGTTGGCAGTTGGCAAGGAACGATTAGTGAATAAGGAAAAAAGCTTTCGACAATTGTAAATAGTCAATCATATACATGGCAAAATCCGTCACGGTTTACTGCAGCTCAAGTAATAATTCGCCCGAGAAATATTTTGCGGCTGCTTCGGAACTCGGTAAAGGGCTTGCCGAACGCGACATATCCCTGGTATTCGGGGGCGGCAATATCGGGCTGATGGGCTGTATAGCAAACGCCGTCATGCAAAACGGCGGAACCGTCCGCGGAGTCATTCCGCGCTTCCTTGAAGAAAAAGAAGTTGCACATTACAACATAACCGAACTGCACATCGTCGAGACCATGCACGAGAGAAAAATGAAGCTGGCTGAATGGGCAGATGCATTTATTGTCCTTCCGGGAGGATTCGGCACACTTGACGAACTTATCGAGGTTATCACCTGGCGGCATCTCGGACACCATGACAAGCCCATTCTCCTCCTCAACATCGACAGCTTCTGGGACCCGCTTCTGCGTTTTTTCGACATACTTGCCGAACAAGGCCTCGTCAAACCCGGTCACGACAGGCTGTATGAGGTATGTGACAGCCTCGAAAAAATTTATGATTGCCTCGATTAACTTGTCCCTTGCTGGAACCTGATCGGTCAAATAATCGTTAGAGTTACAGAGTCTGAATTTCGCGCATTTTCACGTCGATCAACCAGATACCAGGAACATGAAACTTATCTTTGTCTATAACGCTGACAGCGGGCCTGTCAGCGGCCTTTTCGATATAGGGCATAAACTCTTCAGCCCCGAGACTTACCAGTGCGGACTCTGCAGCCTTACCCACGACACGTTTGCCGAAAAGAAAATATGGAAAGAGTTCAGGGAAAAATCGGCTACCGAGATGGAGTTTCTCCACCGCGACGAGTTCAAAAAAAAGTACGGCATGGAATTCAATTATCCGGTTGTTTTGCAGCAAAACAACACGCTTGAAGTTCTTCTTTCAAAGGAAGAAATCGACAAAATACCGGACGTTGAGACTCTTATAAAAACAATCGAAGAAAAAACAGCCGGTTAACGCAGGTGAACTGAAAGGCACATCCCTCAATAACTTAAAGCCATCCCGTATCATGATCTCTCCCGACATGATTCCCGCGTTGACATTAACACTGCTTGCCGGTCTCTCAACGGGCATAGGCAGCATTCTTGCCTTGACTGTCCATCACACCAACAAAAGGTTCCTGACGTTTGCCCTCGGCTTTTCTGCTGGAATTATGCTCTATGTTTCCTTCGCGGAGATACTGCCGGAAGCGCAGGCTTCGATTCTCGAAGAACTGTCTGAAAGTAAAGCGGCATGGATCACAACCGTAGCGTTCTTCGGAGGAATCTGCCTGATCTGGATTATCGACCAGTTAATGCCACATTTTGGGAACCCGCATGAAGTGTCGCTTGTCGGTACTATCGAAAGCGATCAGCCTGACGAGAGCAAGCTCTATCGAATGGGTATTTTCACAGCTATTGCCATAGCCATTCACAATTTTCCTGAGGGTCTCGCGGTATTCTTCAGCGCCCTTTCCGACCAGAGTCTCGGTATCGTGATAGCCGTCACCATTGCATTGCACAATATCCCTGAAGGCATGGCGGTTGCCGTACCGGTGTACTTTGCCACTAAAAGCAGGAAAAAAGCCTTCAGCTATTCATTTCTTTCAGGACTTGCCGAGCCTTTAGGAGCGATTATCGGGTATCTCTTGCTAAAACCCTTCCTGACTCCTCTGGTTTTCAGTCTTGTACTTGCCGGAGTAGCGGGGATCATGGTCTATATCTCCCTCGATGAACTTCTACCTACAGCCGAAGAATATGGAGAGCACCATTTAGCCATATCCGGCCTTGTTATCGGCATGGCTGTTATGGCACTGAGCCTGCTCCTGCTCATTTAAAGCAGCGTCATCTTCGGGCTTGCCCTGTAAAATAGATGCTCAATAATTCACAGGGAATGTGCCCCTAGGGTTCTATTTTTGACTTTTTACCTTTACCTTTTGACTTTTGTTCCTTGCCTTTGCATGATGGATGCCGCATCATGCAATCTGCAGCACCTTTGCCCCCCTGATCCTCCGCTGTTTGATATCCATCAGAGCTTTGTTCGCCTCTTCGAAAGGATAAAGCTGCACTTCCGGCTTCATATCCATTTTTTCCGCTATGCTCAGGAACTCTCTCACGTCGGTTGCAGTAACGTTTGCGACGCTTGTTATCTCTTTCTCCATCCAGAGATGCTTTGCATAATCAAGCTGCGTAAACACTTCTTTATCCGAAGATTCCTTGCGGATCGCGTTGATGACCAGACGGCCGGATGGTCTGAGATTTTCAAGCGCCGACAGCACCGGCAGCCAGACCGGCGTGGTGTCGATGATACCGGCAAGCGGTTCCGGTGAAGTATCGGTCGTATCTCCTGCCCAGACTGCTCCCAGAGAGAGGGCGAATTCCCGTTCTGCCGGATTCCGGGCAAAAGCATAAACCGGTGAATCGGGATAGAGGAACCGCATCATTTTCAGAACCAGATGCGCCGAAGCCCCGAAACCGGTCAACCCCGCAGGCTGTCCGTTCTGCAGATTCAAAAGCTTCAACGACCGATACCCGACAGCCCCCGCACAAAGCAGTGGTGCAGCTTCGGCATCGGAAAAGATTTCTGGCAGAGGGTAAGCATAAGCAACTGGAACAACCATATATTCGGCATATCCCCCATGAGCATCCCTTCCCGTCGCATGAAATTCCGGACAAAGATTTTCCTTCCCATCATGGCACAGTTCACACTTACCACAGGCAGAATAAATCCAGGCAACCCCTACCCTGCTTCCAATCTCGGGTTCATTCACCCCATCACCATGAGCCACAACCTCCCCCACAACCTGATGCCCCGGAACAATCGGGAAAAAAGCAGGCGGCGTTCTCCCTTCAATTTCATCCAGCTCCGTATGACAAACCCCGCACGTCCTCACCTTCAGCAACACCTCCCCCTCCCCCGGCTCAGGAACTACCATCTCAACCATGCTCAATGGTTCAGGGTTTTCAGACAGGCCTGTAATCCGTTCAATAACCTGAGTTTTCATTTAGGGGACGTTGTTCATTAGCGATAAAAGATCAAACTATCAACGAACCATATAGCTTACAGCAGCAGTTGTTACCCATAACTGTCGTGCCGTTTCTGCAAGTGATAAACCATACTCATTGACAAACTTCTCAGCCAATGCTTTTCGTATCGCAGGCAATTTTCCTTTTCTACTGCCCGATCGTAATGCTGCCACAGTGATTCCTTCCTTACTGCATACTTCATCAATATCCTTTTGAATCTGATTTGAACGATTTTTCGCGGCCAGCAATTCTTCTGCCTGATCTTCTGCTTCCTGAAGAACTTCCCTGACAAACGAGTCTCCTCCAAGAATCCGATCATCGCTGAGCGCTTTTATACCTTGCTTCCGCATTGACTGCACTTTCGACCAGCCTCCATGAGATCGAAGCAGTCCACCGCCTGAAAGCTCTTTTTCCCGGTTTTCTCCAATTTCTTCTTCCAGATACGCCAAGTATACTCGTCGTGCTCCTCTTTCTTTTTCACCGAAAAACTGCAAAACGTAATCACGATCAAACCATTTATAATGTACCTTTTTCATCATGACAGCATGACCGCACCAAGGATACGTTGACAGTTCTTCAATAGAATTGACAAGTCCTGCACGAAGTGGATTGAGATGGATATACGCAACCAGCTTATCGAAATAAGCATCTTCTTCACAGATAATCGATTTGTATCTGTTTTGAAAGAGATGGCCAACCCGCTTATGACGGCGATTGTAATATTGCGCGTAACCGGAAAGCAGACGGCGCATGAACGTCGATAGACCCTGCCCTCCGCTTTTCAACAGTATATGGGCGTGGTTTGTCATCAAAGCAAACGCATAAATGCTCGTACCCATCCCTTGAGCCAGCTCGCCCATGCGACGAAGAAACTCTTTCCTGTCTTCGTCGTCCCGAACGATATTCCCTTTCTCGATTCCCCGGATAATTACATGATGCAACGTTCCTGGCGCATCCAGCCTTGCTCCACGTGGCATACTATCGTTGCTCGTTTCTTAAAAAATCCCGCTTCTCACTTCTTCAATATACACAAACCGCAGTCAACTTTTTAACCTATTAAACAACGTCCCCTATCCGATGGATGGAGAAATAAATTATCGAGTCAATGGGGGGGCATTGAATCTGCTGCTCGGGACGGTTTACCGGGAGTCCTGTTTTTCTTTTTTGGAGGGGAATAATCCGGTCCAGGACGACTCGCTGCTGACAAGGAGGTATGAAATACCGAGTCCGAATATGACCGCAGCTGTGCCGTAAAGGTAATCCGGGGTGATTTTATCGAAATCCAGAATGATGACTTTTCGAGATATCGCCATCAGTGCTGTTGCGACAACAAGTTTTATAGGAATGATATTTGTTCCAAGATAGAGGCGTATGTTGATGAAGATTTCAATGGCGATGAGTACCGCCAGGAATGCTCCGAATGTTTCAAGTATATCATTGATATTGAGCAACAGGAATGGCGGCTGCATCAGACGGGAGTAGAGCACATAGACAACATCCCCGATACCCCAGATTATGACAAACACCATCAAAACTGCAAGGACTCTGACCGTAAAACGAATTATTTCGTGAAGTATGCCAATCAGCCGGTCTTCATGCTCTGCAGGCAGCTCTTCGTGATACTGAATCGATCCGGGTTGTTTTTCCTTTTTGTCTGCCATTGTCAAAGTGTCATTCTCTTACCTCGAAATTAGTATAACATCTAACCAATAGCGGCTGTTGTTCATTCCACTTGATTATTTGAGCATATCCTAATGACAACCATGAGCCTGGCAGGCATCTTGGGCTTCTACTTTGCGCATCACTCCTCTTTTGTAGCTGTCAAGTGCTTCAGAAAGCGTTGAAAGCCTTCCGGCAACAAACACGTCGATATTGAGCATTTTGAGCTTGCCGATTGCTCGGGCACCGATACCCTTGCAGAGAACAGCCTCGATATTGTTCTGTGAAAAAACATCAATCGGGCTGCATTGTCCGTGCTCATGTCCTCTGTTGGAATTCTCGACAATCTGAAGCTTTCCCGAATCCGTATCACAGACGGCATAGAACGGCGCACTGCCGAAATGTTCGCAAATCACTGAATCAAGTCCTTCGCTTGTTTCGAGTGGAACAGCAATGATCATAGTTAATTCTCCTTTTAGCACCTCCATAAATTTGTTGCGCACCCTGATTACTTCGTTGGTCGGGACTCCGGTTTGCGTTCCGTCCGCCTTGTACTCATGCCGCTCACGACAATTTATAGAGGCGCTTCCATGTTATGTTTGAAAAGTACCATTGTAATCTTCCACACAATTTTCGTGCAGAAAAACCACAAATATTGAGCATATGACCGTAATATAAAAAGAAATGGCAGGACTTCAACACTGAATCCTGCCACTTGTATTATATCTGAAAAATCAAGAAGCCTTTAATCCCGACCCCTTAAGGATACCTCCGTCTATCGTCATGAGTCCCGATAAAGTTGGGATAAAATTCAAAACCGGAGTGCGTCCCAACTTGTCGGGACAACGAAGCAATTGAGTCGCGCAATAATAATACATCAGGATGCCTCTTTTTATCGTAATGAGCGATTTGAGGGCAAGGCGAACGGAGCGCAGAAACCGGAGTGTACACGTAGTACATGAGGATTTCGAGCACCGCTCAACGACGCCATCGAATCGCGTAATAGATAAAAAGAGGCATACCTCAATTGTTGAAGCGTTTCTGGTATACATGACAATACGGCTGTTTACCTGTCTTTTCGTAGTAATCCTGATGATAGTCTTCAGCAGGATAAAATTCGGAAGCCGGTTCGAGCTGGGTCACAACATCATAATCGTTGGCTTTCAGCTCGGCGATGAGTTTTTCAGTAACCTTTTTCTGCTCGTCATTTGTATAAAAAACCGCCGAACGGTATTGCGGACCCATATCCGGCCCCTGGCGATTCAGTTGCGTCGGGTCATGGATTTCAAAAAACAGCTTGGCAAGTTTTTCGTATGAAACCACCGAAGGATCATATTCGACCTCAACCGCCTCGGCATGTCCGGTTCTGCCTGAACTGACCTCCTTGTAGGTTGGATTTTCCTTGTCGCCGCCCGTATAACCCGACTTTACGGTTTTTACACCGTCAACCTTTTGAAAATGATATTCCACTCCCCAGAAACACCCTCCGGCAAAGACCGCTTTTTGGGTTGTTCCGGTTGCGGCTGCGTCAGAGCTTCCTTCCCGGTTGAAGTCAAGCGAAACCGAGTTGACGCAATACCGTGTATTCTTGTCAGTCATACCTTCATTATAGAATACATGGCCCAGGTGAGCACCGCAGTTCGCGCAGAGAATTTCAGTTCTTCTGCCGTCCGCGTCGGTCTCTTTTTTTATAGCACCCGGAATTTCATCATCGAAACTCGGCCAACCGGTGCCCGAATCGAACTTGTCGGATGAACGGAACAGCGGAGCGCCACAACGCTTGCAGACATAGGTTCCATCGTCCTTGTTATAGACATATTCCCCGGTAAACGGCATCTCTGTTCCTTTATGAACAATAACCCGTTCTTCCTCAGCAGAGAGTGTATTGTATTTCATGGTATCCTCCCGACACGAATATTCATTTGTTAGCTTTTTTCCAGCGGCTTCAGGCATCTGTTTCCCGCATGACACTGCCGTCATTGCTGTCATAATCATCGTAAACAGTAGTACAAACTTTACATATCTCATAGTAACTCCTACCTTAACTGAGCAAAACCTGAACACGAACATGTAGAACATGTAACCATATAACCATAAATAACAACAGAGGGTTTCCACTGTATGAACTTACGCTGGCCGGGGTTTGTTGATTGGAGAGATACCTGTAACACAACCTGAAAACCACAGCACCAATGTCAGCGTCCGGAAGAAAGCCCAACCTTCTCATAAAGGAAACAAGCCCCTACCTGTTGCAGCATGCCTACAATCCTGTCAAATGGTATCCGTGGGGCACTGCTGCGTTTGAAAAGGCACGCAGCGAACAGAAACCGGTTTTTCTTTCAGTCGGCTATTCTACCTGTCACTGGTGCCATGTCATGGAACGGGAATCTTTTGAAAACGAAACCGTTGCCGCTTTGCTGAATAAAGCTTTTATCCCGATCAAGGTAGATCGGGAAGAGCGCCCTGACATCGACAGACTCTATATGACCTATGTTCAGGCAGCGACAGGAGGCGGAGGCTGGCCCATGTCCGTATGGCTCACGCCTGAACTGAAACCGTTTTTCGGCGGCACTTACTTTCCGCCGGAAGACCGTTACGGCAGACCCGGCTTCCGTTCACTGCTCGTGTCAATCGAGCGGGCATGGAAACAGGATCGAGACAAAGTCATGCATGCCGCAGAGGGTATGATAAAGCAACTGGAAGCACTGTCACTGCACAAACCCGAAGAAACTCCTCTGCAAGAACAGGTCTTCCATGATGCTGCAAGGGTGTTCACCGGACAGTTCGACGGCACACACGGAGGCTTCGGCAACGCGCCGAAATTCCCACAGCCATCGATCCTCGAACTTCTTCTTGCTTACTCTTATTACACCGGAAATCACGAGTCTCGTGAAATGGTTTTTTTCACATTGAGAAAAATGGCTTCAGGAGGCATTCATGACCTTCTCGGTATCGAAGATCAGGGTGGCGGAGGATTTGCCCGTTACTCGACCGATGAACGATGGCATGTGCCGCATTTCGAAAAAATGCTTTACGACAACGCCCAGCTTGCCGTTGTCGCCACAGAAGCGTTTCAGATCACCGGAGAAAGCAGCTATGCCGATCTTGCCAAAGATATCCTGAATTATGTTCTCTGTGACATGACCGATACTTCTGGCGGATTCTTTTCCGCCGAAGATGCAGACAGTTTCCCTGACAGGACGAGCAAGAGAAAAAAAGAAGGCGGTTTTTATGTCTGGACACAAAAAGAAATCGGGATGATCCTCGAACCGCTTGAACGTGATATTTTCTGTTACATGCATGGTGTTGAATCTGGAGGCAATGTGACGGATGATCCCCATGGAGAGTTTACCGGCCAAAACATCCTGTACATCAGACATGGGATCGAAGCTGCCGCCCTAAAATTTTCCCTGCCGGTCGAAACCGTCCGGAAAGTTGCCGCCGGTGCACGTAAAAAACTTTTCAAGGCCAGAACCGCCAGGCCAAGACCTGATCTGGATGACAAAATTCTCACATCATGGAACGGGCTGATGATTTCGGCTTTTTCCAGAGCCTCTACCGCACTGCAAACCCAACACTATCTCAAAGCAGCCGTCAAAGCTGCGGATTTTATCCTTGCGACGCTTTACAGGAAAACGGACGGACGACTGCTCCGGCGCTACAGAAACGGCGAAGCAGGCATAGAAGGCAAAGCCGACGATTACGCATTTTTCATACAAGGACTACTTGATCTTTACGAAGCATCTTTTGAAAGCCGCTATCTGAACCTTGCCGTGACACTCATGGACAGGCAGATTGAGCTTTTTTTCGATAACGAGTCGGGAGGGTTTTTCAATGCAGCATCGGATGATCGTTCCATCCCTTTACGCATGAAAGAGGATTATGATGGGGCAGAACCGTCTGCCAACTCGATAAACGCCATATCTCTCTACAGACTTGCAGATATGACGGATCGTGACGACTTCAGACAGAAAGCCGACAAAACCATAGGATATTTCAGCATTGTACTCACGGAAAACTCCCCTCAACTGCCCTGTATGCTCAAGGCGGCAATGCTGCCGCACTACGGAACGCGTCAGGTTATCCTTGCAGGGGGGCTTGAAAATGAAAAGATGAAAGAGTTCCGAAAAACCCTGGGACACATGTATCTGCCGGATACCGCTATTATACATGCTTCAGGAGAACGTAACGAGACAGCACCGACTTTTTTTCAGAAAAGCCTTGCCCGCAAAAGCGTAACTCCTTCTGCATACGTGTGTGCAAACCATACCTGCCAGCTGCCGGCAACAGATGGGGAAAGCCTTGGAAAACTGCTTCATGAAACCCTGCCGCGATGACAACAACGAAAAACCGATGCTCAATCCTGCTGCAGAATGTCGTCCTGAACAAAATCGTCGCCCCTGTTTTCATCAGGAGGAGCCTGTTCAGACAGTTTGTTTTGCTCAACGATCTTGCCTATAACCGCATTTGCCGCATACGCACCGAGTCCGCCGACAACGATTCCAGACACACCGTGAAATAAAAAGGGAAAGCCGAGAGGTGAAAACATAACAGCACCACCCGCCAATCCGACAGCACCGACTGCTTTGTTGATCATATCATCATCCATTGTATACTTTTCCTTGAAGTAGAGTTATACGCAACGCCCGGGAAGAAAAGCACCTCATTCAGTTACAAGACACTCCGGTCTCATCAACCGTCTTCATCCGTAAAATCGGAATAGTCTTCAGGCTCTTGCTCTTTTGGCGCCAAAACATTGCCCAGGTTATCAGTTATTGCACCTATCGCAGACCCTGCCGCGATGACCCCGAGGCTCGCAACTGCAATCCCGGCAAGACCATGTACGATCGGCATGCCGAGAGGTGAAAACAAAAGCGCTCCCCCTGCCACTCCCCCTGCCATACCGGCTGCTGTTTTGAGCATTGTTTCCTGCTGATCTGAATCGGCCATGATAAGAATAGTTTCAGGTTATGAATACCTCATAATACCCTAATTATGAATATAGCACCTTATATGATCGATCACAACCCCTACTGCCATCCTCCACCCAGCGCCCTGTATAACTCTGTTCTCGCATCAAGACGTTGCCGGTGAATAGTCGCAAGCGAAAGCTCGGCATCAAGCGCATTTGCCTGTACTGTAATCACTTCCAGGTAATCAGCCAGGCCGCTTTTGAAAAGAAGATCTGCGTTATCAACAGACTGTCGGAGAATACGCTCCTGCTTTTCGACCTCTTTTTCCCTGATGTCCAGTTTCTTTACCGTTGCGAGTGCGTCCGAGACTTCTTTAACAGCATTGAGCACCGCCTGTCTGAACAGAATTTCCTCGCGGTCACGAACAACTTTGGCCTGCTTATATGCGGTCCTGAGCTTGCCCTGCTGAAAAACCGGCTGAAGAACCGCTCCCTGAACAAAGCTGAACAATGAACCCGGAAAATTGAACCAGTCGCTGGCCTTCAAGGCATTGGCCCCGGCTTCGGCGCTGATCGTAAACGAGGGATAAAGCTTCGCCGAAGCAACGCCGGTTTCTGCATGAGCTTTCATGAGGGCCATCTCTGCCGCCTTGACATCGGGACGGTTACTGAGCAGCTGAGCCGGTATCCCCGGAGACAAACTTTCAGCTACCGGAAGGTCGGCAAGCTTTACGGTGCGGGCTATCTTGCCGGGCACCTTGCCGCAGAGAACACTCAGAGCGTTTTCCTGAACGGCAATACCCCGCTCGATTTCGGCGACGCTGGAACGTATACCCAGCCTTACCGCTTCCTGTTGTTCGACAGCCAGCAATGTCACAAGACCTGCATCGTACTGCAACCGCATCATTGCAAGAGTCGTATCAGCAAGCGCAAGGTTTTTTCTCGTGATCTCAAGCTGCGCATCCAGCATTAACAGGTTATAATACCCCTGCGCAACACCTGCAACCAGCCTCGTGTGAACAGCTTTTTTAGCTTCGACCGATCGAAGGTACTCTGCCAGCGCCCCTTTTTTTGTGTTGCGGATCTTCCCCCAGATATCGGCCTCCCAGGAAAGCGAAAGCGATGCTGTGAATTCTTCTGTACTCTCCTGTCCGGACAACAGTGGACTTCTCCCGTAATCCGAAGTGGTTGCCGTGCTGCCGCTGACTTGCAGATCAAGCCCGGGAAGATTACCCAGTTTTGCCTGCTTCAGAGCCAGGGATGCATATTCGATATTCTTGACTGCAACCTGAAGATCGTGATTGTTCTCTATGGCAACATCAATAAGCTCAACAAGCGTCGAGTCGACAAAAAAAGTCCGATACGGTATGGTGCCTGAAAAAGGAACGTCAACCGCTCCCGAATCAGGTTTATCGACACCCCTGTAGGCGCTGGGAAGATCCGTACCGGGTTGTGAATACTCTCCGACCGTACCGCATGCGGAGAGTATCAGTAAAAACATGAGGATCAGGCCCAACCGATGTTCTGTCGTTCTGTTCATTATATCCATCGTTTCTCCTTTACATCATTGCGTACTTTCACTCCCGGGCTCATGCTGCGGGCCGCTGATCTTTTCCTGAAGCGACTGAAAGAGCACATAGAGCACCGGAATAATCAGCACGCCAAGCAACGTCCCGCTGAGCATCCCCCCCACCGCCGCGGCGCCGATAGAGTGGTTGCCGAGGGCGGATGGCCCGGACACCCAGAGAAGCGGCAGAAGGCCGAGAGCAAAGGTAAGCGAGGTCATGAGAATAGGCCGAAGCCTCACCCTCGAACCCTCAAGTGCCGATTCAACAAGCGAATAACCGGATTTCCTGCGTTGAATGGCAAACTCCACGATCAGAATAGCGTTTTTTGCAAGCAGTCCTATCAGCATGATCATCGCGACCTGCACATAGATGTTGTTTTCGATGCCGAAAAGCTGTATCCCGGCAAAAACACCCAGAATGCCGGTCGGGATCGAAAATATAACCGCAAGCGGCAGGATGTAACTTTCGTACTGCGCAGAAAGCAGGAGATAGACAAACACAAGGGAAAGCAGAAAGATATAAACCGCCTGACTGCCTGACTCGATCTCTTCACGGCTCATCCCTTTCCAGTCGTAGGAAAAACCGGCAGGAAGAGCCGCCGCCGCAACCTCCTCAGCCGCTTCGATAGCCTGACCGGTGGTATATCCCGGAGAAACAACGGCATTGACGGTCAATGCATTAAAGAGATTGAAATGATTTACAGTCTCGGGACCGTAAACTTTTTTCAGGCTTACCAGCGAATTCATGGGGACCATTTCCCCCATTGCATTTTTTACGAACACACCTTCAAGCGAAGAAGGATCTCTGCGGTCTTCTGCCTCTGCCTGAACAATAACCCTATAGTATTTGCCGAACCGGTTGAAATCCGATACCTGGAAACTGCCGTAATACGCCTGCATGACCCTGAGAAGCTCATCGACGCGAACGCCGAGCTGGCTCGATTTTACGTCGTCCACCACCAGCTCGTATTGCGGATATCCGGTATTGAACGTGGTAAAGGCAAAAGCGATTTCCGGGCGGGCCATCAGCGCTCCTATAAAACCGTTGGCCGTTTCCCCGAACTTTTCCAGGCTGCCGGATGTCCTGTCCTGTAAAACCATCTCAAGCCCCCCCACATTACCGAACCCGGGAACGGTAGGGGGCTGGAAGGGGAAAAAGGCTCCTTCGCTGATCGATGCAAGCTTTTGCGATACCCCACCCATGATGGCGCCGATATTTTTCACCCTGCCGCGCTCTTCCGGGTCCTTGAGGCTGGCAAAAACAACACCGGCGGAAGGGGAACTTGCTCCGGCTATCAGGTCATAACCTGCGACCGAAATGACGTCGTTAACGCTCTCTTCTGCCTGCAAAATGGTCTCGACCTTGTCAAGGGTTTGCATTGTCCGGTCAAGCGATGCCCCGGGAGGAAGCGATGCTGAGAGAATAAAGAAGCCGCTGTCTTCGTCAGGAATAAAGCCGGTTGGTGCGGAGGCCGCCATCCAGAATGCAAGCCCGGAGACCGCGGCAAGCCCGCCAAGGCTTACCCATTTTTTGCGGATGAGTACCTTGAGAGTGCCGACATAGCGTTCGGCCACCAATGAAAAACCGGCATTGAATCCCCTGAAAAGACGCTGCTCAAAACGTTTGAACCAGCCCAGGTTTTCCTCTCCTTCACCGCCCTTCGTAAGAAACAACGCACAGAGTGCCGGACTGAGCGTCAATGCATTGACAGTCGATATCAGAACTGCTGTTACCAGCGTAAAGGCAAACTGGCGATAAAACATCCCGATCGAACCACCGAGAAAACCAACGGGAAGGAAGACCGAAGCTATAACAAGCGTAGTGGATATAATCACGCCGGTTATCTCCCGCATAACCTGATGTGTGGCGACCCTTGCCGGAAGATGCTGCTGCTCCATCCTTGCATGAACAGCTTCGACAACAACGATGGCATCATCGACCACAATGCCGATTGCAAGAACAAGCGCGAACAGGGTCAGCAGGTTGATTGAAAAACCGAAAAGGGTCAGGAAGAAGAAGGTACCGACAATGGCCACAGGCACGGCAATTGCAGGAATAAGCGTGGAGCGGAAATCCTGCAGGAAAATGAACACCACGAGAAAGACCAGCGCAAAAACCTGCAGCAGGGTAAAAATGACCTGCTCGATCGACTCGTCGAGCGACTTCTTCGTACTGTAAGGAATGATGTAATCGATCCCTACGGGGAACGATTCCGCCGCTTTCTCGAGTACATCCTGGATGGCAATCTGGATATCATTGGAGTTGGAACCTGCTGCCTGGAAAATCGCCATGGTTATCGACTCTTTGCCGTTGGCGTCCGCATCGACCGCATAACTGAAGGCGCCAAGCTCGACCCTTGCCACATCCCTGAGCCGCAGCACCGAGCCGTCCGCATTGGTTCGCAGAATAATGTTGCCGTATTCACCGGGCTCCTTCATTTTTCCCTTGTACCGGACGATCAGCTCTAGGGCCTCACCGGCGCCCTCACCGAACCTCCCCGGAGCAGCCTCTATATTCTGGCTCTGAACAGCCGCAATAACCTCCTGGGGAGTTACCGAATAAGCCGCCAACCTGTCCGGCTTCAGCCAGATGCGCATCGAGTAGTCTCTTGCCCCGAACACCATGGTCTGGCCAACTCCGTTGACACGCTGCATATCAGGAAGCATGTTGATCTTCACATAATTCTGCAGGAATGTCGCGTCATAGGTTTCCGGATCGTCGCTGAACAGGGTAATCACCATGATCATGCTGTTCTGCGTCTTGGCGGTTGTCACCCCGAATCTCGTGACCTCTTCGGGCAACTGACTGGTCGCTGTCGCCACCCTGTTCTGTACATTGACCGCCGCCTGGTCAGGATCGGTGCCCGTCCTGAAAAACACGTTGATCACCAGGGAACCGTCATTGCTCGATGTCGATGTCATATAGGTCATGTCATCGACCCCATTGATTGCCTCCTCGAGCGAAGGAGCTACCGAACGGGCGATGGTTTGAGCATCGGCTCCTGGATAAGTAGCCGATACCTGTACAGCGGGTGGTGCTATATCGGGAAACTGTGTGAGGGGCAGTTGCGTAATACCGATCAAACCAAGCAGAACAAAAAATACCGATATAACCGTAGCGAGAACCGGCCTGTTGATAAATCTTTCAAACATGGCTCAAACGTTTTCTCCAATGTTCATCGATTCTGTTCCTCCTGATCAGGGCTGCTTTTTTCTTCCATGGGCTGCGGACTGATCACCGTCCCGTCAGGTAAACGCGAGAACCCGGACACGACAATCATATCGCCGTCCTCAAGACCGCTGCTGACGATATAATCGGTATTGCTCTTGCCGACAACCGTTACAGGAGTTCTCGACACAACATTTCCCTCCCCGACCTTGAACACAAATACTCTGTCCTGAAGATCCATAGTGCTCGCCTGGGGAACCAGCATGATATTTTCGTAACGGTATGCAATGTTTACCTTTCCTGTATTGCCGGAACGCAACATGCCTTCGGCATTGGGAAACGTCGCTCGAAACATGACCGAAGCGGTAGAACGATCAAACTGGCCACTGACCGCGTCGAGCCGACCTTCGAAAGGATAGCGGCTTCCATCGGCAAGGAGCAGAGTAACCGGCGGCACCGAGGCAAGCTTTTCCTCGATTGAGCTGCCGGGAAACTGCTGCTTGAAAAGCACAAAATCGATCTCGCTCATACTGAAATAGGCCCGCATCTCATGCACATCGGTTAACGTGGTCAACTGTTCGGCCTGGTTTTTACTCACCAGGCTGCCGATACGAAAAGGAATATCGCCGATATATCCGTCCACAGGCGCTTTTATCCGGGTATAATCGACGTTAATGCGTGCCATCTGAACCGCAGCATCCGCCTGTTCAAGGCTTGCCTTTGCAGAACGGTAGTTTGCCCTGGCCTGCTTCAGTTGAATTTCCGACACAACCTTGTTTTTCACCAGAGGCCTGAGCCTTTCCACCTCGATCCCGGCAACTGCAAGAGCCGCTTTTGCAGCATGCTGTGCTGCAATGGCTGACTTCAGCTCTTCCCGGTATACCCGGTCATCGATACCGAAGAGCAACTGGCCGGATTCGACAAACGCACCTTCATCGACTGCTATTTCCTGAAGAGTCCCGTCAACCTGGGGCCTGACTTCAACCGTGACAACCCCTTCGAGAAGGGCTGAATACTGCCTGGTGACCTCCGTTGAAGAACGTTCAATCGTCATCACAGGAAGCGGCAGCGCCTGCTGCTGTGCTCCCCCGCCGCCGCTTCCGGCGCCGCCTCCACACCCCGAAAGCCACAGGGAGAACATGATAACGAACAACACCGGCCTTCCAACTCTCTTTCTGATATCCGTAAACATGTTTATTTGATATAACAATATTTGATAGCGCAATTATAACCAAAAAATCGAAATCCAAAAAGACCTTCTTGGACATTCATACAGCAGCGAGCCAGCTCTGCGCACACAATGTACGGTATAAAAATGATATATCCACCTGTCATCTATGGCAATTTCCAAAATCCAGCGGAAAAATCTTTCAGCTTCCTGTTTGTGGCTCTTTTCGTCCCCCGGTAATCCTGGAGAAAAGGTTTCTGAGATCAAAACCGATAAGGTACAGGCAGGGAATCAGCACCAGAGTAAGAGGGGTCGCCAGCAACAGGCCCCAACCCAGGGCGAGAGCCATAGGCATCATGGATGCATCGGTTCCGCCGATACCATAGGCCAGCGGCAGCAAGCCTGCGGCAGTCGTTACCGTTGTAAGAAGAATGGCACGCAACCGGTCGGCTGTTCCTTTCGCGACCAGCGCCGGTATATCCACGTTTTTTCCTGACTTGTAAAGCTCATTGAGGTAGTTGACCAGAACGAGAGAATCATTGACCACGACACCGGCCATGCCGACGACACCCAGTAGACCAAGGAAGCTGAACACCTCGCCATGCAGCGCGAAGGCTATGACAACGCCGATGATTGCAAAAGGTATCGACATCATGACCAGCAGCGGCTGTGTCAAAGAGTTGAACAGAAGTATCAGCAGAAAATAAATTCCGAATGCTGCAATCCCGAATGCAACAAACAAACCCCGAAGTGATTCCTCGGACTCCTGGGCCTCTCCGCCAAAAACAAGTTTCACACCGGGGAAATCACGGGTGCTGGCAAAATGGCTCTCCACCTTCTGCATGACCTCGATCGGAGTTATGGCATCCTGTTGAACGTCGGCAGAAATAGTGACGGAGCGTTCCCCATCATAATGATGAAAAATGGAAGGTCCTGAGCCCTGCATGAAATCAGCCACTTCTTTCAGCGGAATCAACTTGCCCGTTTTGTTGGGTATGGAAAGTTCCTGCAGGTACTCAAGTTTCTTTCGGGCAAACTTCTGGAGCATTACCCTGAAATCCACTTCTTCTTCACCATAACGAACGCTGGTGACCACCTGTCCGTCATACGCCGTCCTGACTGTCCTTGCGATATCGGCGACCGACAACCCGAGCCTTGAAAGACGGTCGTGACGTATCGATATTTCAATCTGCTCCTTGCCCTCCTTGTCGTCGCGATCCGGGTCCGTTACACCGTTAATGCTTTCCAGATAGCTGAACACTGAGTCGGCAAAAACGGTTCTCAATGTGTCATCGGAACCAACAACCCTTATGGTAACGGGTTTTCCCACGGGCGGCCCGCCTGACTCGATAAAGAAAGTGGTCTGTTGCACTCCACTGATTGCCGTTGCCTTTTCACGAATGTCCGCGACAATCTCATCCGCAGAACGGTCCCTTGTACCATAAGGAGTAAGCTTTACGGCAAGCTCGGCAAAATTTTCCTGCTCGATCGGCACAATGTCAGCCTGGGTTCCTACCCTTGTCAGATATGCTGAAACCTCTTCTTCAGGCAATACCTCCAGCAGCTTTTCAAACTCCGCTGCTTTTGCCGAGGTTGCATTCAGAGAGCTTCCCACCGGCAGTTCAATCCAGATATTGAACGCGTCAGCTCCTTTTGTCGGGAAAAGAATGTAGCTCATGTAGTTGATGCCGTAATAGAGAGCCCCGCCCAGGGTAATAAATCCAAGAAAGACAAGAGCATAACGAAGACGCAACAGAAACAGAAGCAGTTTTTCAAACATGTTGCGTACCGGCACAAACCAGTTTCGCATGGTAGACTTGGGATCTTTCCCCTCTCTTGTATAGAGCCCCGGCAGTACATGTGCCGGAAGAACCAGAAAAGCCTCGATGAGGGATACAAAAAGCGCAAGCGTAATCGTAAGGGGAATCACGAAAACAAATTTCCCGAGTATTCCCGGCATGAAAAACATCGGTGCAAAAGCAAGAAACGTTGTCAGAACAGTTGTCAGGACCGGTTTGTACACCTGGTAAACACCGTTGACTACCGCATCGATTGGTGATTCACCCCGCTCCCGCCTTTGAAAGATATTCTCTGATATGATAATGGCATCATCAACGACAATACCGATCACGATGATCAGCGAGGTAAGGGTAACGCTGTCAAGCTCGACATCGAACAGGGGAAGCATCGAAATTCCGCCAAGCAAGGTAAACGGAATACCGAGCGCCACCCAGAATGCGGTCCGGAGGTTAAGAAACAGGGAAAGCACTACCAGCACAAGGAAAAGACCGATAGTGCCATTCGTCATCACAATAGAAAGCTGGTTCTCGACATACTGTGAAAAATCAAGACCATAGATAAACCTGACTCCTTCAGGAAGCAGCTCCTCTTCTTCGTCGACCAGTTCCCGTATTGCTTTTACCGTTCTTATGATATCGGCCGATTCGCTCTTGTTGATAAGAAACGAAATCGCCGGGTGTCCATTGATCCTGGACAAAACCCGTTCTTCCTCGAAACCGTCGGTAACGTCCGCAATATCCGAAACCTTGATTATCGGGCCGTCAAAACTCGAACGAACAACAACCTCGCCGACCTCTTGAGGATCCCTGAACTGGGCAAGAGTGACAACATTCTTTTCGCTGGTAAACGACTCGAGCGATCCTCCGGTTGCCCTGATGTTTCTCTGCTGAATGGCATCGACAACCTCCTGCATGGGGATCTGGAGTTCCCTTATTTTCCCGGGATAAAGCTCTACCTGTATCTCCCTGTCACGGTACCCGTAACGCTGTACGCTGGCAACTCCGGGGATATCCTTCAGTTTTTTTTCGAACCGCCGGGCCAGTTCCCGCAGTTCGGGGTAGGGCATATCCCCCGTCAGGCCGACCTCGAGAATCGGGAAAATCGATGATTTAATGTCCGTGATCAGGGAAGATTCCGTAACCTCTTCAGGAAAATCGGTAATTCGAAACACCGCTTCCCGGATCTCACGTTTCACACCGTCAACATCCGAAGCATCAGGCTCTATATCGACAATAACAATCGAGACATTTTCCATAGACATGGAAAACACCCGTTTGATATCAGTAACGCTCTTCAGTTCATCTTCGATCTTGTTGGTGACATTGAGCTCCACGTCTTCCGGAGCGGCACCCGGATATTCCGTCGTAACCACCATCTGGCCGAGATCCACCTTCGGGTACTGTGCCCGGTTGATCTGCCAGATCGTAGCCATGCCGAACAAAAAGACAAGGATCGTCATGAGATACGCCAGCATGTGACGCTCGGCAAAGAAACGGAAAAGTGATTTCATACAGGTTCAGATAAGTCAAAATTCAAAAGGCAAAAGTCAAAAAAATGACGTCTGTGCTCGGAAATATTTCTTCGGGTAAAGGCGAAAGATTTATCGCCTCCACAAATAATCTTACCGAATCTCACAACAAAGGACATAGCTCGCCGGATTTCTTTTTCTCTTCTTCCATTTTTGACCTTTGACTTTTGCCTTTCTAACGACTCCTACCGGTACAACTCATCCATCAAAGCCTCATACTGCAGCCAGAGCTTCTGATAATTCAATGCGTTTTCGGCATAGGCAAGTTTGGCACTTTCTTCATTGTCCCTGCTCATAATCACAAAGGTCAGGTCACCTCTGCCCTGTTCGTATATCTTTGTCTCCTCAATGGTTCTCAACCTTGCCGACTCGATCTGCTCACGATTCAGCTCCAGAACCCCTATGAGTTTCATCAACTGTGTATGAAGAGAAGAAAGTGAAGCGTTAAGTGAAAGAGAAACATCCTCTCTCTCCTTGCCAAGCTGAAGAGTCTGAAGACGGTTTCTCTGATAATCTGCCTTTGCGGTTCTGTTTTCAATGGGAACAGAGAGCTGCAAACCTACCGCGGCATCTTTTTTGTCAAACGTGAAAGAATCACCAGCATTTTCCTCTGCGCTTTTAACCGTGACGGCTGCAATAAGAGAAAGGTCTGGCTTTCCCGTCTCCCTCACTCCAATAGCACTGACATCGAGCTGCTTTTTTCGCAACTCGAGTATTTTTAGAATCCTTGAACTGCTCTCAAGCTTAGCCCTGGCCGATGCAAGGGAGTCTGGACGCTGCAATGCATAAAGATTGAAATCGGGCTTCTCTGTCAGAAAAAGGGAACTCTGCGCAAGAACCGACAGTTCGGACCTCAGGGCTGACAGTTGTGATTCCACAAGGCCAAGATTCTGCCGCCATGTATTCAGAGCGTCCTTTGACCGAATCACATCGGCGGAATCAACAAGAAAGGCGTTAAACTTACGCTGCGTTCTCTCGAACTCCTTACGGCTCAAACTGAGCCTTCTGGAAATTATTTTCTTCTGCTCCTCGAGGTAGACCCAGTCCAGATACTTTGAGATCGCATTTGCAAGAAAATCCTCGATATTCTCTGACGCCTGAATCCCCGCCACATCGACATCGTAGGCTTTCAGGTCATATTGCAGACGAGTCAGCTTCCCGCCCATGTTCTTCAACAACGGTTGTGAATACTGGAGTTCAAGACTGTTCTCATAAAATCTTTCCGGGTAGGAAAACAAAGGGGCCTGTTCGAAAGAGCTGGAAGAACGGTTGATGGAATAGGTTGCCGAGAGACGCCCGCCCGTATCCCAGAACTGTTTGTTTAGGCCTGTTTGCAGAGAGAGCGAGTTTGTACGATCGGGACTGAATGCCGTGATTGTCGCCTCCTCTCGAGACCAGGTCAGCGAAGAAGAAACGTTCCAGTCAACCTCGCCAAGATACCTTTGCTGTTCGGCTTCTTCGATCGAACGGGTTAGTCGCTCTTTTTCAAATATGGGGTGATTTTTTTCAAGCAAAGCGACAAAAGCCTCTTTTGTCAAAGGTTCCCCGACCGCTTCACCTTGCAGAAACTGAACCAGAGAAGCTGCCATCACGGGAACAACAATCAGCTTCCCGAGCAATCGACCACACGAGGCGATGAAGATGGCAAAGATAGACATCTATAAAGAGAGAGCTTAAAACACCTTAAAGTTGTTGCATCTGCTAACAAATCGGTTTGCGGAAAAGTTCATGCTATTTCAGTGAAAGGATTAGGCACCTCTATAAATTGTCGCGAGCGCCTTGAATACGAGGCGAACGGAGCACATATACCGGAATGTACACTTAGTACATGAGGATTTCGAGCACCGATCAACGAAGTAATCATGGTGCGCAGCAAATTAATTGAGGTACCTTTACATATTTCTTGCCACACCTGCCATTACGGCAAGCAACCCGACCACCCCATGAAATATCGAAACTCCTGCAAGATTCGGGAACCAGTAATAGATCCCTGCCCACAGAAGGCCGATCCCGAAGGTAAGAAGAAGCGTCTGCCAGTCACCGTAAATAATATGAACGAATGAAAATGTAAATGCAGAGAACAAAACAAGCGCCCATCCACTTGTTATTCCCGAGGCCCGCATTTCAGCAAAAAGAAATCCCCTGAACAGAAACTCCTGTAAAGGACTGGATATAATGAGATAAAAGGGCACGAATATACTCAACGCAGGATAAAACGGCCCGGGGATAACCTCGAACAGAAACAGAACGGCAAGTGTAAGGGAAAAAATTACAGTGAAGATCAGGTTTACCAACAAGGATTCCACAAGGTTGTCAGCCCTGATTCCAAGATCATAGAGCGTGAACTTGCGACGCAAGCTAAAAAAACCGTAATGAAAAAGCTGAGAAACAGCACGGGAAGACGATACGCAAAAGGAATAACCCCCGCTGCAATCAATACCGCAGGCAGAAAAAACAGGAGAAACGAAACCGGCAGAAAACGTAATAGCGAAAGCTTTCGCATCACAGAGATCTTTTATTTGACTAAAAGAAAGATAAACCTGAAATCCTTTAATTCTAACGTATTTTCAGGAATGCTATTGCGACAATGTTTTTAACCTTAACCATGAAGAAAGAAAACGCTGAGCTCACCGAAAACAGGATTTTTGATAACCTCTCCTTTGGCGAAGAGAACCCTGCTCGTGGCGTATACGAAGATTGCAGGTTCAACCATTGCAACCTGAACACTGCCGACCTTTCGGGTGTCACGTTCAGAAACTGCATATTCGACGGCTGCGATTTGAGCCTTGCAAAGCTCAGGGAGACAAGTTTTCAGGAAGTCCGCTTCGCGAACTCCAAGCTTCTGGGACTGCAGTTCTGCGATTGCAGAGAATTGCTTCTGGAATTCGAGTTCGACCAGTGCATGCTGAAACTATCGAACTTCCAGAGACTGAACCTGAAAAACACAAAATTCACCGATTGCAACCTCCAGGAAACAGATTTCACCGGCACCGATCTGACCGGAGCGACCTTCGACAACTGCGATCTGACGCGGACAACCTTCGACCACACCATTCTTGAAAAAGCCGATTTCCGAACGGCCTACAATTTCTCCATCAACCCGGCAACAAACCGGATTCGCAAAGCACGCTTCTCACTGGCGGGGGTTGCGGGTTTGCTGGATGTGTATGGGATTGAGGTTGAGTGAGAGGGAGAGTTGTTGCTCGAGGGCAGATCCCAGCCACATGCAAACGTTATAAGTCACTTACACTTATTCAGCACCAGATTTTTTGCCTTTGCCCACCCATATATGAACTGCTTGATTTCTTCAACTCTTGAATTGGCGGCTAACTCACCGGAACGAATTCCGACTAATGATTTTTTAGATAACAGCCAACTTACAAGACCAAGAGCATCATAAGCGGTGACACCTTGATCTGAATATCCTGGGTTAAGCCAATGAACGAAGATAAAATATCCCTTTTGAATAAAATATTCATATGAGTTTTTTACATCATCTCGATATTGAGTTGAGCAAAGCACGATCCTTGGCTCATCTACGGTGATTAATTCACCGACATATGTTTCGCGCTCTTCTGGTGAGCCACTAACCAAAAATACTTTTACATATTCACAATCGTTGAAATATAGGAATCGCTCTTCCTTTCCAGTTCTAACAGTTGCACCAAAGAGCGTATTCCACGTGTGACTCTTTCCAGAGTCTCTATTCCCTAGTAGGGCCACAAGTAATTTATCCATTATTTACTCCAATTTCGTCTTATTTATAACATTATTTATTACTGTACTACAGATTTTCTTGTCACCTGCAAACAATATACAGCATAAAAACTTTTCACCAGATCAAAACTTAAGCTTTATACATATTCGCAGGTAGATTCTGATGCTTTTTATACATATTATGTGGCAACCACATAATTCTCTATCAGCATTATTCATTGATCTTCAAAGTGTTGGATTTTTCACCTCTTTAATTTCTCAAAACGCACCAGATTTGCTGCTGTGTACACGACTGCATACTGCATGTTTTGGTGCACCAGACAATCTTGCATTAAACGTGTGCCCAAAATTACACTCATCTATCAGGAAGTTAATAGATAAAACAACCATTGAATCCATAAAACATTGATAAATTTTGACCCTTGATTCTTTTTTAACTTTGACCTGAATGGCCAAAAATTGTTTAATTGCATATCAACGTTAATGTTCTTTAATAACATGCTCTGAAACCGCATCTTTGAAAGAACAAAGCATTTCTTTTATTCTATTCACACTCTCACTATGATCCTTCAGAAACGTTTCACGATCCAATGGCAAATCTAATTCTTCGCGAATCGCAAAGACAATCGGGGGCACAAGATCAGATACTTTGGTAAGACGTTTAGCACAAACCTCAAAAAAATCGATATGTTGTCTACGGAGACATTCCGAGACCTCATTACGCTCATTCCTATATTTCTCAACTTGTTCATTATAGAACTGAGCCTGTCTGTCTATTCTGTTCCAGAGCGCATGATCAGTGCTTCCTTGAAGGTTAAATTGTGTCATCATTTCGATATACTCTGATTGTTTTGTCAGAGATCTGTCCATGTATTCATTGGCCAGTTCCAGTGAGTTTTTAAGATCAAGTAGCTTAGCACGTTCTATGAAAAGCTTCAATAGCGCTTCTGTAAGTTCAAGCGAGTACCTATTAACGGCCTGAACAACTGCATCGCGACCTACAATCTGAATCTGTGAAAGCTCCTGCGCATTCTCTTTCGAATTAATAACTTGCTCATTTGGTAATTCAAGATTCGCCATAGAGAGGATAGAACTCAGATTTGATGATAGGTTCGCAATTGCCGGCAAATAAACACCTCGTCGAAGATTCATTTGTCGCTCGCGCTCCCTCTCTTTAGCATCATGCTTCAACTGGGTTCGCTGCTGAGTAAATGATTTGTGAACTGTGTAAAGCACACCTATAAGCGTCACAACTGATGCTGAAATTGCTGCAATTATTGTTTCTGGAACTTCTAACATAGAATTGACATAGTTTTTCATTTATACGTCTGGCGGATAAAAGCACCTACACTTCCTATCACTTGTCGTTCTTATTAAAAAGGCCCAAGTATCGCAACAAAAAAACGGAAGACTGACATCACTCATTCTTTAGCAAAACTGACGGCATTAGTCGTCACACCTAACGGTCTTCCTGGCTTTGCCTGCGACAATCCATACTCTTACTCCCCCTTTCTGGCAAGTTCTTTTCTCAGGGATGCAAGTTGACCAGTTCTACTCCTTGTTTGCAAAATAGTAACCGTTATCATACTGGTTTTGAGCTTGATCAATATTCCTCTGTTTCAAACAAATATAAAGGCTCATTGTGACTTATTGGTTTTACGGAACAGCGCCCCTGAATCCCTTTGTAAAACATCTGTAATGGTCAGCCATTAGGGTCGCCGTAAAGCTATCCCTGCATGGCCTTTTTATCCCATTTGTTTCTCAAGTTCTCTTGTCAGTCCTTCTACCTCGGCAGACAGCTTTCTGTAGTCTTCGGTTATCTGTTCTTGGCTCTTGGTAGCAAGGAAGGAAAGTTTACCGCTAATCCTGCGTAGCAGCTCCAGAACGCGGTCATTGGCTGAGATCGCATTCTGAACCGCCCATCTGGTGATTGCGGCGTCCGACAGACCACACAACTCTTCATTTCCTTTTGCTTGCTTGTTTACGTACGCCAACACCCGACGCTGTACATTCATTCGGTTGTTGAATTCGTTCATGGTAGTTGCCTCATAATTTTGTTCATCCAGTCGCGAATCGTCGGCATGTTCTCGATCACCTTGGCGATCTCCGACGACCGGGGAAGCTCACCAACTCCTCGCGTGCTCAAAACTCTGCATTTCTGCAGCGTATCTAGAATCTCCCGGTCTATCTCGATCGAGTAGCCATTCAATCTCGATGCGGAGTGACGTGAAAACTCTCGCAGATCCAAGTGGCCAAGGGCGAAACAGGTCGCAAAGTTCCGGATGGCAAGAAATACGCTAGACAGCTCAAACACTAGGCTCGGCGAGCCAGAACTTAGCGCAAGCGCCGAATCATCGAATAGCGCCAGAAACTTGGCGCAGTCGGCCTGAACGTTAGAGTATGGCCGGGGTCCGCCAAGTAAGGACAGAAAATCTGAAGCATCACTGGAATAGAGAAGTCGACTCTCGGAATAGAGATGCCACGCAAATGGATTGCCCTCGTTCCACAACTCCTTCATGCGGTTGTAGCTGTAAATCGAATACTTAGCCGGATCTAAACGTTCGTCATAACGCTCTACGAGCGCGAGTAAATCCACATCGGATAGGCGATCGACGTCTCCTCGGCAGATGGATCCAAAAGCATAGAGATGCATACCTAGCGTCTGTTGAACCGCTTTATTACGATAGCCATGAAAAACCCAAAAGCGATGAGTCGGGCCAGAAAAATCGTAGCCAAATACCCTCCCGGATATTGCATCGGTTTTGACACTCCCAGCAACACTTGCGGCATCTCCCAGATCGCCGACCAATACTCTGAAACCTTGCTTGGGTCTCCAAATACGAGAACGTGAATCAGTGCCATTGCTAGGAGTAGAACGGCGACGGTGCGAAGCAGTTTCCAGGCGCTCTCTCCATTGCCCCATATTAGGTCAAGAATCTTGAACGAGAACCATTGAAGGAAAACTTTCACTCGATTCCAACCCTTATATTTAGAACGATAGTAGGCTTCTGGAGCCATCCAGGCTTTTAATAGGTGCGCTTCCGTTGCATCAAGTTCCAGCGCAATCGCTTTGTTCACAGCCTCCGAGTCGCCAAGAGACTGAAAATTCGTGCGAAGAGTCCGAGCGAACTTCAGCTTCAGGTTTTCCCACCCAGGACAATTTGTGTCAAGAATCTCAGAACTGATCTGAGTCCGCTCAAAAACTGCATAGTCGAATTTGCAGTTCTGGAATGTGCTTCTAACAAGGTTGCTCCCCAAAAACCGGCAGCCAGTGAAATCGCAATCCTCAAATGTGCAGAGGCGGAAGTAGCATGTATCAAAAATTGTGTACTTGAAGTCCACATTCGTGAACTTCTTATCCTTCGCTACTCCCCGAATCACCAATCGGTTGCTGAACTTTTCTTTGCTGAGACCGGCGTCAAAAAGAATGTCGATGTGGTGCTCTCTATTGCTCGAGCTTGGCATTATCTTGGGCTAATATTACTTATTCATCTGTAGTACAGATTTTTCTTGTGACCTTTCATCAATATACAGCATGAACACTTTTACTAGATCAAAACCTGCGTATTCGCAGGCAGATTCCAATAATTGACCTAGGTGTCTGCCCTCAGTGCAAAAATGAGCTTTGCATACATATTCAATAACAAACTACTGGTATTTGGCAGACGTAATGAACTCTCCGAAAGCTTCGCACCATACAATAACGCTCGTGAATTTCGACGGATCGATATCTGGCGGTACTTCCACTACAAAGTTCTCGAATGTTTTAACATCGCCAACACGAACCATAGAAGACTTCAGACGATTGAAGTCTGTTTCGGTCTCAACGAATTCAGGTGAAAGATAGAGTTTGTAATCCGGACCTGGCGCCAGCCTGCCCATAAGGGTAATGTACTTGGGGCCAACCGAAACCGTACCTTCTCCCCAATGCAAAGCATCACTGTCTTTCAAATCTCTTCGGAATTGAGCTGTATACGTTGCTTCCGAGGACACCACCTTTATCGCAGCTTTGGTTGGTGCAGACGGGGCAGTAAGAATAGGTAATGCATAGATTCCGATCCCGAATCCCAAGGCGCCTACGGCGCAGTGCGTTGCAATCAGTAATATTACGGTGCGAATTTTCATGACTTCAACCTATACTTGTACTTGATACTTGGGGACGTTGTTCCGTAACCACAATAAAAAACAGAGTACTGACAACATTGGTCATCACATATAGCAGTCTTTCTGTCTCTTTGCCAGCGAAAATTCACACTCATACTCCACCTTTCCTGGCAAGTTCTTTTCTCAGGGATACAAATTGATTGATTCTGTTCATGGGTTGCAAAATAGTAAACGTTATCATACTGGCTTTGAGTTTGATTTCTGTGCAATCCGCTGGTTTCTTATAGTTTCTTTTTCAGGGTAAAGGCGCCGCGAACCTGACCCGCTTTGTAGCCACGCGCCTTGTCTTCCGGGTAAAGTTCATCAAGGATAGCGGCAGTTTCCGGCTCGATTGTTTCGCCATGGCACTTGAGGCAGGGCATCTTTTCAAGAGACGGCATAACGATACCCTTCATAAAGCGAAAGTAGCTTTCACCATCTTCTTCAACGACCTCGGAATAAACCAAGGTAGTGGCGCTCTCACCGGTTGCGCGTCGTTTTTCAAAATCCAGCAGCACCTTGGTCTCCCAGGCATCGGGAGCATTATTTGGGTTACGCAACTTGCGACTTGTACGGGCAACGTCCCAACCAGTATTCTTCGAGTGCTTCTCCGCAATGTCCGGTGCGATACTTTTGCACACGCTGATTGCCGTAACGGGGCCTCCCGATTTCAAGGCTTTACCCAATTCACCCTTTAGCTCTTCAAAAAACGCACCGGTAATTTTTTTCGCCTCGGCTGTATGTGAGTCCTCACTTGCAATAGCGGCAAACGACAGGCTGAAAAGTAATAAGGTAATTACTAACATTTTCATTAGATACCTCCATGGAAGTGTTGGGTGTTTGAAAGTGGCTAAACAAAAAACATGAAACTCCTTGCTCGCAAGAAATGTCTCAATGAAGCCTAACGTGCAGGGTAGCCAGCGGCGGCAAGCCCCTTGACCGGCAGGCAGCCACCCTTATCGCCGTCTGGTTGACCCTGTTGTTAGAGCATCTTTTGCATCCAAACCGTATCGAATTTCTGACCCTTTTTCCTCCCTACCTTTCTGAAGCGGCCGCATTCTGTGAACCCATTCTTTTCGTGGAACTTGATACTACTCGAATTCTTGGAAG
>8774
TGCTCTACCCGTTTGCCGGTTCGGTTACGGACCTTTTTCTCTACCGCATCATCTATGCGTTCGGTATGGTAGCCGTAACAGGTGCACTGTCAACAGTACTTGTCGATTACCCGGCAGAGCGTTCGAGGGGAAAAATGGTTGCTCTGATAGGACTGCTCAACGGGCTGGGTATTGTCATTACCAACCAGTTCTTCGGTTCGCTCCCTGCAATCCTCGTCAAACAAGGACTGAGCGACATCGAGGCAGGCATAGCAACCCATGCCGGTGTCGCCATCATCGCAACCAGCGCAGCAATTGTCTGTGCCGGAGGACTCCAGAAAGGAGTCCCGTTTAAGGAGAAAAAAAGGCCTCGATTAAGAGAACTTTTTACCACCGGTCTGACAGCGGCACGCAATCCGAGAATCCTGCTTTCCTACTCGGCAGCATTTATCGCAAGAGGCGACCAGTCCATCAACGGGACGTTTATCAGCTTGTGGGGTATGAACGCAGGCATTGCCATGGGCATGTCTTACGACGATGCTTTCTGGAAAGGCACCACCATATTCATCATCACCCAGGTCGCGGCCCTCATATGGGCCCCTCTTGCCGGCCCCTTCATCGACCGCATCAACAGAGTTTCTGCACTGGCTGTCTGCATGTTTCTTGCCATGCTGGGAAACCTTTCCGTGCTTCTGCTCGACACTCCCTTTGATTCCATAGGTTATGCCGTATTCATCTTTATGGGAATCGGTCAGATCAGTGTTTTTCTCGGGGCCCAGTCCCTTATCGGTCAGGAAGCCCCTTCAGGCAAGCGTGGCTCGATCCTGGGCACGTTCAATATAAGCGGAGCCATAGGCATTCTCATCATTGCCAAGGCAGGAGGAAACCTGTTTGACAGCATGAGCCCGCATGCCCCGTTCGTCATCGTCGGATCGATAAACGCCCTGCTTATGTTATTCAGTATTTATGTACGAATAAAAGCACCTCACAAGCTTGAAACAAGCCCAGAAAGCGCATGAGCACCATGAAACCCGGCTCTTCGATCTA
>9018
[truncated: 2,203,678 more chars]
